# Supplementary material for: A comprehensive platform for the analysis of ubiquitin-like protein modifications using in vivo biotinylation
Source: Sci Rep. 2017 Jan 18;7:40756. doi: 10.1038/srep40756 (PMC5241687; doi:10.1038/srep40756)
Supplement: Supplementary Dataset S1 [file srep40756-s2.xls]

## Sheet: Sheet1
	UBL type	SHORT NAME	CONSTRUCT	PROMOTER	MODULE1	T2A	MODULE2	T2A	MODULE3	COMMENTS
HUMAN	Ubiquitin	bioUBC(4)	bioUbiquitinC(x4)_BirAV5_puro	CAG	bioUBC-bioUBC-bioUBC-bioUBC	GSG-T2A	BirA[opt]-V5	GSG-T2A	puro (1)	GSG-T2A: a Gly-Ser-Gly linker was added before T2A in later versions to enhance ribosome skipping efficiency
	Ubiquitin	bioUBC	bioUbiquitinC_BirA_GFPpuro	CAG	bioUBC	T2A	BirA[opt]	T2A	GFPpuro (2)	WT; only a monomer
	Ubiquitin	bioUBC(K48)	bioUbiquitinC(K48)_BirA_GFPpuro	CAG	bioUBC(K48)	T2A	BirA[opt]	T2A	GFPpuro (2)	Only K48 present; all other lysines mutated to arginine
	Ubiquitin	bioUBC(K63)	bioUbiquitinC(K63)_BirA_GFPpuro	CAG	bioUBC(K63)	T2A	BirA[opt]	T2A	GFPpuro (2)	Only K63 present; all other lysines mutated to arginine
	Ubiquitin	bioUBC(KO)	bioUbiquitinC(KO)_BirA_GFPpuro	CAG	bioUBC(KO)	T2A	BirA[opt]	T2A	GFPpuro (2)	All lysines mutated to arginine; chain terminator
	NEDD8	bioNEDD8-puro	bioNEDD8_BirAV5_puro	CAG	bioNEDD8 (human)	GSG-T2A	BirA[opt]-V5	GSG-T2A	puro (1)
	NEDD8	bioNEDD8-GP	bioNEDD8_BirA_GFPpuro	CAG	bioNEDD8 (human)	T2A	BirA[opt]	T2A	GFPpuro (2)
	NEDD8	bioNEDD8-UBC12	bioNEDD8_BirAV5_UBC12	CAG	bioNEDD8 (human)	GSG-T2A	BirA[opt]-V5	GSG-T2A	UBC12	UBC12 might increases NEDDylation specificity (ie. less random incorporation in polyUb chains)
	NEDD8	P-bioNEDD8-UBC12	bioNEDD8_BirAV5_UBC12	PGK	bioNEDD8 (human)	GSG-T2A	BirA[opt]-V5	GSG-T2A	UBC12	weaker/more compact promoter; PGK excisable by Bgl2-Acc65I; PCR-subcloned from (5)
	NEDD8	E-bioNEDD8-UBC12	bioNEDD8_BirAV5_UBC12	EFS	bioNEDD8 (human)	GSG-T2A	BirA[opt]-V5	GSG-T2A	UBC12	weaker/more compact promoter; EFS promoter excisable by Bgl2-Acc65I; PCR-subcloned from (6)
	NEDD8	bioNEDD8-UBE2F	bioNEDD8_BirAV5_UBE2F	CAG	bioNEDD8 (human)	GSG-T2A	BirA[opt]-V5	GSG-T2A	UBE2F	Alternative NEDD8 E2
	SUMO	bioSUMO1-puro	bioSUMO1A_BirAV5_puro	CAG	bioSUMO1 (human)	GSG-T2A	BirA[opt]-V5	GSG-T2A	puro (1)
	SUMO	bioSUMO2-puro	bioSUMO2_BirAV5_puro	CAG	bioSUMO2 (human)	GSG-T2A	BirA[opt]-V5	GSG-T2A	puro (1)
	SUMO	bioSUMO3-puro	bioSUMO3_BirAV5_puro	CAG	bioSUMO3 (human)	GSG-T2A	BirA[opt]-V5	GSG-T2A	puro (1)
	SUMO	bioSUMO4-puro	bioSUMO4_BirAV5_puro	CAG	bioSUMO4 (human)	GSG-T2A	BirA[opt]-V5	GSG-T2A	puro (1)
	SUMO	bioSUMO1-UBC9	bioSUMO1A_BirAV5_puro	CAG	bioSUMO1 (human)	GSG-T2A	BirA[opt]-V5	GSG-T2A	UBC9 (human)	UBC9 increases SUMOylation efficiency and recovery
	SUMO	bioSUMO2-UBC9	bioSUMO2_BirAV5_puro	CAG	bioSUMO2 (human)	GSG-T2A	BirA[opt]-V5	GSG-T2A	UBC9 (human)	UBC9 increases SUMOylation efficiency and recovery
	SUMO	bioSUMO3-UBC9	bioSUMO3_BirAV5_puro	CAG	bioSUMO3 (human)	GSG-T2A	BirA[opt]-V5	GSG-T2A	UBC9 (human)	UBC9 increases SUMOylation efficiency and recovery
	SUMO	bioSUMO4-UBC9	bioSUMO4_BirAV5_puro	CAG	bioSUMO4 (human)	GSG-T2A	BirA[opt]-V5	GSG-T2A	UBC9 (human)	UBC9 increases SUMOylation efficiency and recovery
	SUMO	bioSUMO1-GP	bioSUMO1A_BirA_GFPpuro	CAG	bioSUMO1 (human)	T2A	BirA[opt]	T2A	GFPpuro (2)
	SUMO	bioSUMO2-GP	bioSUMO2_BirA_GFPpuro	CAG	bioSUMO2 (human)	T2A	BirA[opt]	T2A	GFPpuro (2)
	SUMO	bioSUMO3-GP	bioSUMO3_BirA_GFPpuro	CAG	bioSUMO3 (human)	T2A	BirA[opt]	T2A	GFPpuro (2)
	SUMO	bioSUMO4-GP	bioSUMO4_BirA_GFPpuro	CAG	bioSUMO4 (human)	T2A	BirA[opt]	T2A	GFPpuro (2)
	SUMO	bioSUMO4(mut)-GP	bioSUMO4mut_BirA_GFPpuro	CAG	bioSUMO4(M55V) (human)	T2A	BirA[opt]	T2A	GFPpuro (2)	Mutant linked to diabetes (3)
	ISG15	bioISG15-puro	bioISG15_BirAV5_puro	CAG	bioISG15 (human)	GSG-T2A	BirA[opt]-V5	GSG-T2A	puro (1)
	ISG15	bioISG15-UBE2L6	bioISG15_BirAV5_UBE2L6	CAG	bioISG15 (human)	GSG-T2A	BirA[opt]-V5	GSG-T2A	UBE2L6	UBE22L6 is the E2 for FAT10; No increase in conjugation was observed (in non-stimulated cells)
	ISG15	bioISG15-GP	bioISG15_BirA_GFPpuro	CAG	bioISG15 (human)	T2A	BirA[opt]	T2A	GFPpuro (2)
	FAT10	bioFAT10-puro	bioFAT10_BirAV5_puro	CAG	bioFAT10 (human)	GSG-T2A	BirA[opt]-V5	GSG-T2A	puro (1)
	FAT10	bioFAT10-UBE2Z	bioFAT10_BirAV5_UBE2Z	CAG	bioFAT10 (human)	GSG-T2A	BirA[opt]-V5	GSG-T2A	UBE2Z	UBE2Z is the E2 for FAT10; no increase in conjugation was observed (in non-stimulated cells)
	FAT10	bioFAT10-GP	bioFAT10_BirA_GFPpuro	CAG	bioFAT10 (human)	T2A	BirA[opt]	T2A	GFPpuro (2)
	UFM1	bioUFM1-puro	bioUFM1_BirAV5_puro	CAG	bioUFM1 (human)	GSG-T2A	BirA[opt]-V5	GSG-T2A	puro (1)
	UFM1	bioUFM1-UFC1	bioUFM1_BirAV5_UFC1	CAG	bioUFM1 (human)	GSG-T2A	BirA[opt]-V5	GSG-T2A	UFC1	UFC1 is the E2 for UFM1; increases UFMylation efficiency and recovery
	UFM1	bioUFM1-GP	bioUFM1_BirA_GFPpuro	CAG	bioUFM1 (human)	T2A	BirA[opt]	T2A	GFPpuro (2)
	FAU	bioFAU-GP	bioFAU_BirA_GFPpuro	CAG	bioFAU (human)	T2A	BirA[opt]	T2A	GFPpuro (2)
	FAU	bioFAU-puro	bioFAU_BirAV5_puro	CAG	bioFAU (human)	GSG-T2A	BirA[opt]-V5	GSG-T2A	puro (1)
	URM1	bioURM1-GP	bioURM1_BirA_GFPpuro	CAG	bioURM1 (human)	T2A	BirA[opt]	T2A	GFPpuro (2)
	URM1	bioURM1-MOCS3	bioURM1_BirAV5_MOCS3	CAG	bioURM1 (human)	GSG-T2A	BirA[opt]-V5	GSG-T2A	MOCS3	MOCS3 is the E1 of URM1
	URM1	bioURM1-puro	bioURM1_BirAV5_puro	CAG	bioURM1 (human)	GSG-T2A	BirA[opt]-V5	GSG-T2A	puro (1)
	Autophagy	bioATG12-GP	bioATG12_BirA_GFPpuro	CAG	bioATG12 (human)	T2A	BirA[opt]	T2A	GFPpuro (2)
	Autophagy	bioATG12-puro	bioATG12_BirA_puro	CAG	bioATG12 (human)	GSG-T2A	BirA[opt]-V5	GSG-T2A	puro (1)
	Autophagy	bioGABARAP-puro	bioGABARAP_BirA_puro	CAG	bioGABARAP (human)	GSG-T2A	BirA[opt]-V5	GSG-T2A	puro (1)
	Autophagy	bioGABARAPL1-puro	bioGABARAPL1_BirA_puro	CAG	bioGABARAPL1 (human)	GSG-T2A	BirA[opt]-V5	GSG-T2A	puro (1)
	Autophagy	bioGABARAPL2-GP	bioGABARAPL2_BirA_GFPpuro	CAG	bioGABARAPL2 (human)	T2A	BirA[opt]	T2A	GFPpuro (2)	Also known as ATG8
	Autophagy	bioGABARAPL2-puro	bioGABARAPL2_BirA_puro	CAG	bioGABARAPL2 (human)	GSG-T2A	BirA[opt]-V5	GSG-T2A	puro (1)	Also known as ATG8
	Autophagy	bioLC3A-puro	bioLC3A_BirA_puro	CAG	bioLC3A (human)	GSG-T2A	BirA[opt]-V5	GSG-T2A	puro (1)
	Autophagy	bioLC3B-puro	bioLC3B_BirA_puro	CAG	bioLC3B (human)	GSG-T2A	BirA[opt]-V5	GSG-T2A	puro (1)
	Autophagy	bioLC3C-puro	bioLC3C_BirA_puro	CAG	bioLC3C (human)	GSG-T2A	BirA[opt]-V5	GSG-T2A	puro (1)
	Control	bioCherry-GP	bioCherry_BirA_GFPpuro	CAG	bioCherry	T2A	BirA[opt]	T2A	GFPpuro (2)	NeutrAvidin pulldowns are red/fluorescent; good positive control
	Control	FC-GP	FlagCherry_BirA_GFPpuro	CAG	Flag-Cherry	T2A	BirA[opt]	T2A	GFPpuro (2)
	Control	BirA-puro	BirA-puro	CAG	empty	empty	BirA[opt]-V5	GSG-T2A	puro (1)	Best negative control; can be used for validations of GFP-fusion proteins
Drosophila	Ubiquitin	Ac5-bioUb-GP	bioDmUbiquitin(x6)_BirA_GFPpuro	Ac5	bioUB(x6)-BirA; Drosophila Ub (non-excisable with EcoR1-Not1)	no	no	T2A	GFPpuro (2)	6 copies; last copy in direct fusion with BirA; adapted from (4)
	NEDD8	Ac5-bioNedd8-GP	bioDmNEDD8_BirA_GFPpuro	Ac5	bioNedd8 (CG10679)	T2A	BirA[opt]	T2A	GFPpuro (2)	CG10679 is the Drosophila homolog of NEDD8
	NEDD8	Ac5-bioNedd8-UbcE2M	bioDmNEDD8_BirA_CG7375	Ac5	bioNedd8 (CG10679)	T2A	BirA[opt]	T2A	UbcE2M	UbcE2M = CG7375; E2 for Drosophila NEDD8
	SUMO	Ac5-bioSmt3-GP	bioSmt3_BirA_GFPpuro	Ac5	bioSmt3 (Drosophila)	T2A	BirA[opt]	T2A	GFPpuro (2)	In all cases, DmSmt3 nucleotide sequence is degenerated to resist RNAi; protein sequence is wild-type. Also, Smt3 is non-excisable with EcoR1-Not1.
	SUMO	Ac5-bioSmt3-Lwr	bioSmt3_BirA_lwr	Ac5	bioSmt3 (Drosophila)	T2A	BirA[opt]	T2A	lwr	lwr = Smt3 E2 (CG3018); increases efficiency of SUMOylation
	SUMO	Ac510x-bioSmt3-GP	Ac5-10xUAS-bioSmt3_BirA_GP	Ac5-10xUAS	bioSmt3 (Drosophila)	T2A	BirA[opt]	T2A	GFPpuro (2)	Ac5-10xUAS promoter, alone, expression is weaker than Ac5; in combination with GAL4, gives higher expression that Ac5 and better recovery of SUMOylated proteins
	SUMO	Ac510x-bioSmt3-Lwr	Ac5-10xUAS-bioSmt3_BirA_lwr	Ac5-10xUAS	bioSmt3 (Drosophila)	T2A	BirA[opt]	T2A	lwr	lwr = Smt3 E2 (CG3018); increases efficiency of SUMOylation; Ac5-10xUAS promoter, alone, expression is weaker than Ac5; in combination with GAL4, gives higher expression that Ac5 and better recovery of SUMOylated protein
	SUMO	pUAS-bioSmt3	10xUAS-bioSmt3_BirA	UAS	bioSmt3 (Drosophila)	T2A	BirA[opt]	none	none	For the generation of transgenic Drosophila; vector pJFRC81 (Addgene #36432; PMID 22493255)
	Control	Ac5-FC-GP	FlagCherry_BirA_GFPpuro	Ac5	Flag-Cherry	T2A	BirA[opt]	T2A	GFPpuro (2)
	Control	Ac510x-FC-Lwr	Ac5-10xUAS-FlagCherry_BirA_lwr	Ac5-10xUAS	Flag-Cherry	T2A	BirA[opt]	T2A	lwr
	UFM1	Ac5-bioUFM1-GP	bioDmUFM1_BirA_GFPpuro	Ac5	bioUfm1 (CG34191)	T2A	BirA[opt]	T2A	GFPpuro (2)	CG34191 is the Drosophila homolog of UFM1
	UFM1	Ac5-bioUFM1-CG8386	bioDmUFM1_BirA_CG8386	Ac5	bioUfm1 (CG34191)	T2A	BirA[opt]	T2A	CG8386	CG8386 is the E2 of Drosophila UFM1
	URM1	Ac5-bioURM1-GP	bioDmURM1_BirA_GFPpuro	Ac5	bioUrm1 (CG33276)	T2A	BirA[opt]	T2A	GFPpuro (2)	CG33276 is the Drosophila homolog of URM1
	URM1	Ac5-bioURM1-CG13090	bioDmURM1_BirA_CG13090	Ac5	bioUrm1 (CG33276)	T2A	BirA[opt]	T2A	GFPpuro (2)	CG13090 is E1 of Drosophila URM1
Additional notes:
(1) Puromycin-resistant cassette
(2) GFP-puromycin fusion cassette
(3) Guo et al., 2004 PMID:15247916
(4) Franco et al., 2011 PMID:20861518
(5) Addgene #10879
(6) Addgene #52962
(7) BirA[opt] sequence derived from Mechold et al., 2005 PMID:15707685
(8) In majority of cases, restriction digests are: Bgl2-promoter-Acc65I-bio-EcoR1-Module1-Not1-T2A-Xba1-Module2-HindIII-T2A-Nhe1-Module3-Xho1/BamH1.
