# Supplementary material for: A comprehensive platform for the analysis of ubiquitin-like protein modifications using in vivo biotinylation
Source: Sci Rep. 2017 Jan 18;7:40756. doi: 10.1038/srep40756 (PMC5241687; doi:10.1038/srep40756)
Supplement: Supplementary Dataset S2 [file srep40756-s3.xls]

## Sheet: bioSmt3 Selected
Protein IDs	Majority protein IDs	Peptide counts (all)	Peptide counts (razor+unique)	Peptide counts (unique)	Protein names	Gene names	Fasta headers	Proteins	Peptides	Razor + unique peptides	Unique peptides	Peptides BirA_1	Peptides BirA_2	Peptides BioSmt3_1	Peptides BioSmt3_2	Razor + unique peptides BirA_1	Razor + unique peptides BirA_2	Razor + unique peptides BioSmt3_1	Razor + unique peptides BioSmt3_2	Unique peptides BirA_1	Unique peptides BirA_2	Unique peptides BioSmt3_1	Unique peptides BioSmt3_2	Sequence coverage [%]	Unique + razor sequence coverage [%]	Unique sequence coverage [%]	Mol. weight [kDa]	Sequence length	Sequence lengths	Experiment BirA_1	Experiment BirA_2	Experiment BioSmt3_1	Experiment BioSmt3_2	PEP	Intensity BirA_1	Intensity BirA_2	Intensity bioSmt3_1	Intensity bioSmt3_2	n birA (base on pept)	n bioUb (base on pept)	CG name	Description	Gene Symbol	Human Orthologs	Average BirA	Average bioSmt3	RATIO
Q7KNM2	Q7KNM2	16	16	16		lwr	>tr|Q7KNM2|Q7KNM2_DROME Dorsal interacting protein 4 OS=Drosophila melanogaster GN=lwr PE=1 SV=1	1	16	16	16	0	0	16	15	0	0	16	15	0	0	16	15	66	66	66	18.148	159	159			97	85	0			37608000000	39019000000			CG3018	lesswright	lwr	UBE2I	-	38313500000	-
P17133	P17133	24	24	24	U1 small nuclear ribonucleoprotein 70 kDa	snRNP-U1-70K	>sp|P17133|RU17_DROME U1 small nuclear ribonucleoprotein 70 kDa OS=Drosophila melanogaster GN=snRNP-U1-70K PE=1 SV=2	1	24	24	24	0	0	21	18	0	0	21	18	0	0	21	18	42.4	42.4	42.4	52.9	448	448			55	53	3.1839e-100			2171700000	2257700000	0	2	CG8749	small ribonucleoprotein particle U1 subunit 70K	snRNP-U1-70K	SNRNP70	-	2214700000	-
P20240	P20240	23	23	23	Otefin	Ote	>sp|P20240|OTE_DROME Otefin OS=Drosophila melanogaster GN=Ote PE=1 SV=2	1	23	23	23	0	0	21	21	0	0	21	21	0	0	21	21	51.2	51.2	51.2	46.583	424	424			61	53	0			2467600000	1455300000	0	2	CG5581	Otefin	Ote	-	-	1961450000	-
Q7KTL5;Q9VM57;C8VV39;Q7KTL4;F7VJV6;Q8SZ50	Q7KTL5;Q9VM57;C8VV39;Q7KTL4;F7VJV6;Q8SZ50	37;35;35;35;35;34	37;35;35;35;35;34	37;35;35;35;35;34		sip2;sip2-RD;sip2-RC	>tr|Q7KTL5|Q7KTL5_DROME LD08056p OS=Drosophila melanogaster GN=sip2 PE=2 SV=1;>tr|Q9VM57|Q9VM57_DROME Septin interacting protein 2, isoform A OS=Drosophila melanogaster GN=sip2 PE=4 SV=2;>tr|C8VV39|C8VV39_DROME AT05639p OS=Drosophila melanogaster GN=sip2-R	6	37	37	37	0	0	31	33	0	0	31	33	0	0	31	33	61.9	61.9	61.9	72.854	657	657;625;625;640;647;625			62	71	0			1799000000	2080300000	0	2	CG9188	septin interacting protein 2	sip2	-	-	1939650000	-
Q9W124;B5RJM2;Q8T9I4	Q9W124;B5RJM2;Q8T9I4	38;38;21	38;38;21	38;38;21		CG4806-RA;CG4806	>tr|Q9W124|Q9W124_DROME CG4806 OS=Drosophila melanogaster GN=CG33228 PE=2 SV=2;>tr|B5RJM2|B5RJM2_DROME FI03862p (Fragment) OS=Drosophila melanogaster GN=CG4806-RA PE=2 SV=1;>tr|Q8T9I4|Q8T9I4_DROME GM13274p OS=Drosophila melanogaster GN=CG4806 PE=2 SV=1	3	38	38	38	0	0	31	30	0	0	31	30	0	0	31	30	48.1	48.1	48.1	75.01	657	657;660;318			73	76	0			2101500000	1744400000	0	2	CG33228	-	CG33228	-	-	1922950000	-
Q9VH07	Q9VH07	20	20	20	RuvB-like helicase 1	pont	>sp|Q9VH07|RUVB1_DROME RuvB-like helicase 1 OS=Drosophila melanogaster GN=pont PE=1 SV=1	1	20	20	20	0	0	18	19	0	0	18	19	0	0	18	19	56.4	56.4	56.4	50.242	456	456			48	41	0			1564800000	1376700000	0	2	CG4003	pontin	pont	RUVBL1	-	1470750000	-
P11147;C7LA76	Q9VW10	25	25	25			>tr|Q9VW10|Q9VW10_DROME CG9300 OS=Drosophila melanogaster GN=CG9300 PE=2 SV=1	1	25	25	25	0	0	20	23	0	0	20	23	0	0	20	23	38	38	38	76.357	673	673			31	41	0			1302000000	1489500000	0	2	CG9300	-	CG9300	NOL11	-	1395750000	-
P11147;C7LA76	Q8MSS0;Q9VTE6	50;45;2	50;45;2	50;45;2		CG7839	>tr|Q8MSS0|Q8MSS0_DROME SD02424p OS=Drosophila melanogaster GN=CG7839 PE=2 SV=1;>tr|Q9VTE6|Q9VTE6_DROME CG7839 OS=Drosophila melanogaster GN=CG7839 PE=2 SV=3	3	50	50	50	0	0	46	39	0	0	46	39	0	0	46	39	37.5	37.5	37.5	131.8	1173	1173;1174;189			76	77	0			1344300000	1228000000	0	2	CG7839	-	CG7839	CEBPZ	-	1286150000	-
Q8MSU4	Q8MSU4	42	42	42		Sym	>sp|Q8MSU4|SYMPK_DROME Symplekin OS=Drosophila melanogaster GN=Sym PE=1 SV=1	1	42	42	42	0	0	36	32	0	0	36	32	0	0	36	32	38.3	38.3	38.3	132.08	1165	1165			54	66	0			1317100000	1222300000	0	2	CG2097	Symplekin	Sym	SYMPK	-	1269700000	-
Q7JX95	Q7JX95	27	27	27			>tr|Q7JX95|Q7JX95_DROME CG11123 OS=Drosophila melanogaster GN=CG11123 PE=2 SV=1	1	27	27	27	0	0	23	16	0	0	23	16	0	0	23	16	43.2	43.2	43.2	75.735	665	665			39	27	0			1327300000	855320000	0	2	CG11123	-	CG11123	NOP9	-	1091310000	-
Q24246-4;Q24246-3;Q24246-10;Q24246-2;E8NH77;Q24246-9;Q24246-8;Q24246-6;E6PBX0;Q24246-5;A4V4T4;Q24246-7;Q24246-12;F2FB48;Q24246;E8NH86;Q9W5W4;O96509;Q7KWG3;E6PBX8;B5RJJ8;F0JAG7;D5SHQ4;Q8IRZ3;Q5BHW5;Q8MSA9;Q7KPH5	Q24246-4;Q24246-3;Q24246-10;Q24246-2;E8NH77;Q24246-9;Q24246-8;Q24246-6;E6PBX0;Q24246-5;A4V4T4;Q24246-7;Q24246-12;F2FB48;Q24246;E8NH86;Q9W5W4;O96509;Q7KWG3;E6PBX8;B5RJJ8;F0JAG7;D5SHQ4;Q8IRZ3;Q5BHW5	17;17;17;17;17;17;17;17;17;17;17;17;17;17;17;16;11;11;11;11;11;10;9;9;9;4;2	17;17;17;17;17;17;17;17;17;17;17;17;17;17;17;16;11;11;11;11;11;10;9;9;9;4;2	17;17;17;17;17;17;17;17;17;17;17;17;17;17;17;16;11;11;11;11;11;10;9;9;9;4;2	Cytoplasmic dynein 1 intermediate chain	sw-RA;sw-RJ;sw;sw-RK;sw-RD;Sdic1;Sdic;Sdic4;Sdic3-RB;Sdic4-RA;Sdic3	>sp|Q24246-4|DYIN_DROME Isoform 1c of Cytoplasmic dynein 1 intermediate chain OS=Drosophila melanogaster GN=sw;>sp|Q24246-3|DYIN_DROME Isoform 1b of Cytoplasmic dynein 1 intermediate chain OS=Drosophila melanogaster GN=sw;>sp|Q24246-10|DYIN_DROME Isoform 4	27	17	17	17	0	0	12	16	0	0	12	16	0	0	12	16	22.5	22.5	22.5	69.447	626	626;627;627;634;634;635;636;642;642;643;643;650;653;653;663;643;517;517;543;554;554;506;533;544;544;294;109			24	34	7.6393e-195			805350000	1282300000	0	2	CG18000	short wing	sw	DYNC1I2,DYNC1I1	-	1043825000	-
Q9W3U8;D6W4L1	Q9W3U8	23;11	23;11	2;1		CG4564	>tr|Q9W3U8|Q9W3U8_DROME CG33691, isoform B OS=Drosophila melanogaster GN=CG4564 PE=2 SV=2	2	23	23	2	0	0	21	17	0	0	21	17	0	0	1	2	40.8	40.8	9.7	90.251	843	843;548			44	42	0			968720000	1106200000	0	2	CG43736	-	CG43736	-	-	1037460000	-
Q7KVX5;Q9W4N8;Q7KVX4;A9YI35	Q7KVX5;Q9W4N8;Q7KVX4	9;9;6;3	9;9;6;3	9;9;6;3		Vap-33-1	>tr|Q7KVX5|Q7KVX5_DROME Vap-33-1, isoform A OS=Drosophila melanogaster GN=Vap-33-1 PE=2 SV=1;>tr|Q9W4N8|Q9W4N8_DROME LD30122p OS=Drosophila melanogaster GN=Vap-33-1 PE=2 SV=1;>tr|Q7KVX4|Q7KVX4_DROME Vap-33-1, isoform D OS=Drosophila melanogaster GN=Vap-33-	4	9	9	9	0	0	9	9	0	0	9	9	0	0	9	9	49.8	49.8	49.8	26.771	235	235;269;238;150			39	47	8.284e-95			1128600000	939520000	0	2	CG5014	VAMP-associated protein of 33kDa ortholog A	Vap-33A	VAPB,VAPA	-	1034060000	-
Q7JRJ9;Q8IGP7;Q95R61	Q7JRJ9;Q8IGP7	30;28;14	30;28;14	30;28;14		Incenp	>tr|Q7JRJ9|Q7JRJ9_DROME Inner centromere protein OS=Drosophila melanogaster GN=Incenp PE=2 SV=1;>tr|Q8IGP7|Q8IGP7_DROME RE52507p (Fragment) OS=Drosophila melanogaster GN=Incenp PE=2 SV=1	3	30	30	30	0	0	23	26	0	0	23	26	0	0	23	26	47.8	47.8	47.8	83.536	755	755;781;310			38	42	0			971340000	1047800000	0	2	CG12165	Inner centromere protein	Incenp	-	-	1009570000	-
Q9V3W1;Q8IP18;Q8IGL2	Q9V3W1;Q8IP18;Q8IGL2	22;21;21	22;21;21	11;10;10		Tpr2	>tr|Q9V3W1|Q9V3W1_DROME Tetratricopeptide repeat protein 2 OS=Drosophila melanogaster GN=Tpr2 PE=2 SV=1;>tr|Q8IP18|Q8IP18_DROME RH52721p OS=Drosophila melanogaster GN=Tpr2 PE=2 SV=1;>tr|Q8IGL2|Q8IGL2_DROME RE69804p OS=Drosophila melanogaster GN=Tpr2 PE=2 S	3	22	22	11	0	0	18	18	0	0	18	18	0	0	9	9	47.8	47.8	25.8	57.995	508	508;464;508			38	29	0			1352900000	651510000	0	2	CG4599	Tetratricopeptide repeat protein 2	Tpr2	DNAJC7,DNAJC3	-	1002205000	-
O44081;E1JGV6;H5V894;C0P8M5;O44081-2	O44081;E1JGV6;H5V894;C0P8M5	19;19;18;18;9	19;19;18;18;9	19;19;18;18;9	H/ACA ribonucleoprotein complex subunit 4	Nop60B;Nop60B-RC	>sp|O44081|DKC1_DROME H/ACA ribonucleoprotein complex subunit 4 OS=Drosophila melanogaster GN=Nop60B PE=1 SV=1;>tr|E1JGV6|E1JGV6_DROME Nucleolar protein at 60B, isoform C OS=Drosophila melanogaster GN=Nop60B PE=4 SV=1;>tr|H5V894|H5V894_DROME FI18403p1 (Fra	5	19	19	19	0	0	17	13	0	0	17	13	0	0	17	13	40.2	40.2	40.2	56.83	508	508;508;534;534;253			37	22	2.3926e-92			1283000000	670140000	0	2	CG3333	Nucleolar protein at 60B	Nop60B	DKC1,TRUB1	-	976570000	-
Q7K550	Q7K550	15	15	15	Eukaryotic translation initiation factor 3 subunit J	Adam	>sp|Q7K550|EIF3J_DROME Eukaryotic translation initiation factor 3 subunit J OS=Drosophila melanogaster GN=Adam PE=1 SV=1	1	15	15	15	0	0	14	8	0	0	14	8	0	0	14	8	59.3	59.3	59.3	26.567	236	236			31	26	2.6456e-151			1117000000	759120000	0	2	CG12131	Adam	Adam	EIF3J	-	938060000	-
Q7K4H4;E2QD64	Q7K4H4;E2QD64	25;25	25;25	25;25	Lysine-specific demethylase NO66	CG2982	>sp|Q7K4H4|NO66_DROME Bifunctional lysine-specific demethylase and histidyl-hydroxylase NO66 OS=Drosophila melanogaster GN=CG2982 PE=1 SV=1;>tr|E2QD64|E2QD64_DROME CG2982 OS=Drosophila melanogaster GN=CG2982 PE=4 SV=1	2	25	25	25	0	0	21	17	0	0	21	17	0	0	21	17	38.7	38.7	38.7	73.097	653	653;653			35	36	4.1726e-143			1027400000	632130000	0	2	CG2982	-	CG2982	-	-	829765000	-
Q8IRH5-2;Q8IRH5;H0RNL4	Q8IRH5-2;Q8IRH5;H0RNL4	21;21;21	21;21;21	21;21;21	Zinc finger protein CG2199	CG2199;CG2199-RB	>sp|Q8IRH5-2|Y2199_DROME Isoform A of Zinc finger protein CG2199 OS=Drosophila melanogaster GN=CG2199;>sp|Q8IRH5|Y2199_DROME Zinc finger protein CG2199 OS=Drosophila melanogaster GN=CG2199 PE=1 SV=1;>tr|H0RNL4|H0RNL4_DROME FI17108p1 (Fragment) OS=Drosophil	3	21	21	21	0	0	20	15	0	0	20	15	0	0	20	15	28.2	28.2	28.2	80.904	724	724;733;737			32	30	0			834900000	797840000	0	2	CG2199	-	CG2199	-	-	816370000	-
Q7JNE1;Q7KYA8	Q7JNE1	18;6	18;6	18;6		prod	>tr|Q7JNE1|Q7JNE1_DROME Non-histone chromosomal protein Prod OS=Drosophila melanogaster GN=prod PE=2 SV=1	2	18	18	18	0	0	17	16	0	0	17	16	0	0	17	16	56.6	56.6	56.6	39.428	346	346;76			32	30	0			924300000	669040000	0	2	CG18608	proliferation disrupter	prod	-	-	796670000	-
Q9W2U4;B4YWR2;B4YWQ9;B4YWR6;B4YWR1;B4YWQ7;B4YWQ6	Q9W2U4	28;11;11;9;9;9;9	28;11;11;9;9;9;9	28;11;11;9;9;9;9	Serine/threonine-protein phosphatase 4 regulatory subunit 2	PPP4R2r	>sp|Q9W2U4|PP4R2_DROME Serine/threonine-protein phosphatase 4 regulatory subunit 2 OS=Drosophila melanogaster GN=PPP4R2r PE=1 SV=2	7	28	28	28	1	0	21	20	1	0	21	20	1	0	21	20	52.1	52.1	52.1	66.808	609	609;219;219;219;219;219;219	1		35	33	0			848250000	633590000	1	2	CG2890	Protein phosphatase 4 regulatory subunit 2-related protein	PPP4R2r	PPP4R2	-	740920000	-
Q8SX89;D3DML4	Q8SX89;D3DML4	23;23	23;23	23;23		kuk;kuk-RB	>tr|Q8SX89|Q8SX89_DROME Kugelkern, isoform A OS=Drosophila melanogaster GN=kuk PE=2 SV=1;>tr|D3DML4|D3DML4_DROME MIP15309p (Fragment) OS=Drosophila melanogaster GN=kuk-RB PE=2 SV=1	2	23	23	23	0	0	19	16	0	0	19	16	0	0	19	16	34.9	34.9	34.9	60.159	570	570;608			30	25	0			871890000	594160000	0	2	CG5175	kugelkern	kuk	-	-	733025000	-
Q9W255;O44435	Q9W255;O44435	22;22	22;22	22;22		qkr58E-1	>tr|Q9W255|Q9W255_DROME GH05812p OS=Drosophila melanogaster GN=qkr58E-1 PE=2 SV=1;>tr|O44435|O44435_DROME QKR58E-1 OS=Drosophila melanogaster GN=qkr58E-1 PE=2 SV=1	2	22	22	22	0	0	16	17	0	0	16	17	0	0	16	17	53.3	53.3	53.3	45.384	396	396;396			30	25	0			1048000000	400410000	0	2	CG3613	quaking related 58E-1	qkr58E-1	QKI,KHDRBS1,KHDRBS3,KHDRBS2,SF1	-	724205000	-
Q9VHS8;Q8SXH3	Q9VHS8;Q8SXH3	17;17	17;17	15;15		eIF4AIII	>tr|Q9VHS8|Q9VHS8_DROME FI20117p1 OS=Drosophila melanogaster GN=eIF4AIII PE=2 SV=1;>tr|Q8SXH3|Q8SXH3_DROME RE50350p OS=Drosophila melanogaster GN=eIF4AIII PE=2 SV=1	2	17	17	15	0	0	10	15	0	0	10	15	0	0	8	13	40.6	40.6	37.1	45.644	399	399;399			22	23	1.3869e-138			833140000	586060000	0	2	CG7483	eIF4AIII	eIF4AIII	EIF4A2	-	709600000	-
Q9V3U2	Q9V3U2	8	8	8	H/ACA ribonucleoprotein complex subunit 2-like protein	NHP2	>sp|Q9V3U2|NHP2_DROME H/ACA ribonucleoprotein complex subunit 2-like protein OS=Drosophila melanogaster GN=NHP2 PE=1 SV=1	1	8	8	8	0	0	8	6	0	0	8	6	0	0	8	6	41.2	41.2	41.2	17.723	160	160			18	17	2.4096e-26			827850000	579140000	0	2	CG5258	NHP2	NHP2	NHP2	-	703495000	-
P41374	P41374	15	15	15	Eukaryotic translation initiation factor 2 subunit 1	eIF-2alpha	>sp|P41374|IF2A_DROME Eukaryotic translation initiation factor 2 subunit 1 OS=Drosophila melanogaster GN=eIF-2alpha PE=2 SV=1	1	15	15	15	0	0	10	10	0	0	10	10	0	0	10	10	34.9	34.9	34.9	38.645	341	341			16	15	2.6329e-57			588930000	587700000	0	2	CG9946	eukaryotic translation Initiation Factor 2alpha	eIF-2alpha	EIF2S1	-	588315000	-
Q9W2G5	Q9W2G5	15	15	15			>tr|Q9W2G5|Q9W2G5_DROME CG10496 OS=Drosophila melanogaster GN=CG10496 PE=2 SV=1	1	15	15	15	0	0	13	10	0	0	13	10	0	0	13	10	16.9	16.9	16.9	95.42	842	842			22	15	9.3409e-156			781220000	373760000	0	2	CG10496	TATA box-binding protein-associated factor RNA polymerase I subunit C-like	TAF1C-like	-	-	577490000	-
Q9VPQ7;A7KX20;A7KX19	Q9VPQ7;A7KX20;A7KX19	4;4;4	4;4;4	4;4;4		Spp;spp	>tr|Q9VPQ7|Q9VPQ7_DROME SD07518p OS=Drosophila melanogaster GN=Spp PE=2 SV=1;>tr|A7KX20|A7KX20_DROME Signal peptide peptidase OS=Drosophila melanogaster GN=spp PE=4 SV=1;>tr|A7KX19|A7KX19_DROME Signal peptide peptidase OS=Drosophila melanogaster GN=spp PE=	3	4	4	4	0	0	4	4	0	0	4	4	0	0	4	4	9.5	9.5	9.5	43.214	389	389;389;389			16	19	2.9596e-12			480210000	629710000	0	2	CG11840	Signal peptide peptidase	Spp	HM13,SPPL3	-	554960000	-
Q9GQN0	Q9GQN0	21	21	21	Ran-binding protein 16	Ranbp16	>sp|Q9GQN0|RBP16_DROME Ran-binding protein 16 OS=Drosophila melanogaster GN=Ranbp16 PE=2 SV=1	1	21	21	21	0	0	20	14	0	0	20	14	0	0	20	14	21.6	21.6	21.6	125.53	1098	1098			24	23	1.1321e-103			638420000	455360000	0	2	CG33180	Ranbp16	Ranbp16	RANBP17,XPO7	-	546890000	-
Q7K4N3;E2QD75	Q7K4N3;E2QD75	18;18	18;18	18;18	Nuclear cap-binding protein subunit 1	Cbp80	>sp|Q7K4N3|NCBP1_DROME Nuclear cap-binding protein subunit 1 OS=Drosophila melanogaster GN=Cbp80 PE=1 SV=1;>tr|E2QD75|E2QD75_DROME Cap binding protein 80, isoform B OS=Drosophila melanogaster GN=Cbp80 PE=4 SV=1	2	18	18	18	0	0	15	15	0	0	15	15	0	0	15	15	25	25	25	93.226	800	800;800			21	20	2.2023e-92			573840000	426820000	0	2	CG7035	cap binding protein 80	Cbp80	NCBP1	-	500330000	-
P17917;Q868I9	P17917	9;2	9;2	9;2	Proliferating cell nuclear antigen	mus209	>sp|P17917|PCNA_DROME Proliferating cell nuclear antigen OS=Drosophila melanogaster GN=mus209 PE=1 SV=2	2	9	9	9	0	0	9	7	0	0	9	7	0	0	9	7	38.5	38.5	38.5	28.83	260	260;36			17	17	1.2798e-68			598510000	399260000	0	2	CG9193	Proliferating cell nuclear antigen	PCNA	PCNA	-	498885000	-
Q8MRY4;Q9VRL8	Q8MRY4;Q9VRL8	17;15	17;15	17;15		blanks	>tr|Q8MRY4|Q8MRY4_DROME SD13619p OS=Drosophila melanogaster GN=blanks PE=2 SV=1;>tr|Q9VRL8|Q9VRL8_DROME CG10630 OS=Drosophila melanogaster GN=blanks PE=2 SV=1	2	17	17	17	0	0	16	11	0	0	16	11	0	0	16	11	52.9	52.9	52.9	34.604	314	314;324			27	22	3.23e-128			613180000	319860000	0	2	CG10630	blanks	blanks	-	-	466520000	-
Q9VPI9	Q9VPI9	2	2	2			>tr|Q9VPI9|Q9VPI9_DROME CG11376 OS=Drosophila melanogaster GN=Zir PE=2 SV=2	1	2	2	2	0	0	2	1	0	0	2	1	0	0	2	1	0.8	0.8	0.8	234.7	2064	2064			2	1	0.0010894			458490000	468000000	0	2	CG11376	Zizimin-related	Zir	DOCK6,DOCK8,DOCK7,DOCK9,DOCK10,DOCK11	-	463245000	-
Q9V4N3-2;Q9V4N3;E9P245;A8VEL0	Q9V4N3-2;Q9V4N3;E9P245;A8VEL0	2;2;2;2	2;2;2;2	2;2;2;2	Cytochrome b5	Cyt-b5;dpld	>sp|Q9V4N3-2|CYB5_DROME Isoform A of Cytochrome b5 OS=Drosophila melanogaster GN=Cyt-b5;>sp|Q9V4N3|CYB5_DROME Cytochrome b5 OS=Drosophila melanogaster GN=Cyt-b5 PE=2 SV=1;>tr|E9P245|E9P245_DROME Cyt-b5-PB OS=Drosophila melanogaster GN=dpld PE=3 SV=1;>tr|A8	4	2	2	2	0	0	2	2	0	0	2	2	0	0	2	2	20.3	20.3	20.3	13.904	123	123;134;134;134			10	8	1.3557e-39			505500000	362640000	0	2	CG2140	Cytochrome b5	Cyt-b5	CYB5B,CYB5A,FA2H	-	434070000	-
Q9U5W4;A0ANY9;Q9VM69;A0ANZ0	Q9U5W4;A0ANY9;Q9VM69;A0ANZ0	19;19;19;18	19;19;19;18	19;19;19;18		nop5;CG10206	>tr|Q9U5W4|Q9U5W4_DROME CG10206 protein OS=Drosophila melanogaster GN=nop5 PE=2 SV=1;>tr|A0ANY9|A0ANY9_DROME CG10206 protein OS=Drosophila melanogaster GN=CG10206 PE=4 SV=1;>tr|Q9VM69|Q9VM69_DROME CG10206-PA OS=Drosophila melanogaster GN=nop5 PE=2 SV=2;>tr	4	19	19	19	0	0	18	18	0	0	18	18	0	0	18	18	50.2	50.2	50.2	57.042	510	510;510;511;510			37	37	2.0089e-256			413190000	453490000	0	2	CG10206	nop5	nop5	NOP58,NOP56	-	433340000	-
Q9W0N9	Q9W0N9	24	24	24		ebd1	>tr|Q9W0N9|Q9W0N9_DROME CG3371 OS=Drosophila melanogaster GN=ebd1 PE=2 SV=2	1	24	24	24	0	0	19	19	0	0	19	19	0	0	19	19	43.4	43.4	43.4	65.419	581	581			24	29	7.9462e-209			494560000	349890000	0	2	CG3371	earthbound 1	ebd1	-	-	422225000	-
Q9N9Z9;A1Z9I5;Q8MRH0	Q9N9Z9;A1Z9I5;Q8MRH0	17;17;11	17;17;11	17;17;11		tum	>tr|Q9N9Z9|Q9N9Z9_DROME AcGAP protein OS=Drosophila melanogaster GN=tum PE=2 SV=1;>tr|A1Z9I5|A1Z9I5_DROME Tumbleweed OS=Drosophila melanogaster GN=tum PE=4 SV=1;>tr|Q8MRH0|Q8MRH0_DROME RE37229p OS=Drosophila melanogaster GN=tum PE=2 SV=1	3	17	17	17	0	0	13	14	0	0	13	14	0	0	13	14	27	27	27	69.763	625	625;625;456			20	23	2.9662e-254			468000000	345210000	0	2	CG13345	tumbleweed	tum	RACGAP1	-	406605000	-
O62528;Q9VZF5;Q8SXT9;O16048	O62528;Q9VZF5;Q8SXT9;O16048	22;22;21;19	22;22;21;19	22;22;21;19		pav	>tr|O62528|O62528_DROME PAV-KLP protein OS=Drosophila melanogaster GN=pav PE=2 SV=1;>tr|Q9VZF5|Q9VZF5_DROME FI03252p OS=Drosophila melanogaster GN=pav PE=2 SV=1;>tr|Q8SXT9|Q8SXT9_DROME RE22456p OS=Drosophila melanogaster GN=pav PE=2 SV=1;>tr|O16048|O16048_	4	22	22	22	0	0	22	17	0	0	22	17	0	0	22	17	31	31	31	100.54	886	886;887;887;750			39	53	6.0745e-241			378400000	402120000	0	2	CG1258	pavarotti	pav	KIF23,KCNH2,KIF20B,KCNH7,KCNH6	-	390260000	-
Q9VNI8	Q9VNI8	25	25	25		Hpr1	>tr|Q9VNI8|Q9VNI8_DROME Hpr1 OS=Drosophila melanogaster GN=Hpr1 PE=2 SV=1	1	25	25	25	0	0	18	18	0	0	18	18	0	0	18	18	38.7	38.7	38.7	80.759	701	701			22	22	8.1507e-252			324750000	452250000	0	2	CG2031	Hpr1	Hpr1	THOC1	-	388500000	-
Q9W5R5;Q0E8L9;Q7PL71	Q9W5R5;Q0E8L9;Q7PL71	28;28;26	28;28;26	28;28;26		CG17494-RB	>tr|Q9W5R5|Q9W5R5_DROME CG17494, isoform A OS=Drosophila melanogaster GN=CG17494 PE=2 SV=2;>tr|Q0E8L9|Q0E8L9_DROME CG17494, isoform B (Fragment) OS=Drosophila melanogaster GN=CG17494-RB PE=2 SV=1;>tr|Q7PL71|Q7PL71_DROME CG17494, isoform C OS=Drosophila mel	3	28	28	28	0	0	26	18	0	0	26	18	0	0	26	18	34.6	34.6	34.6	100.93	897	897;927;825			31	28	6.1809e-193			396690000	372360000	0	2	CG17494	Sarcolemma associated protein ortholog	Slmap	SLMAP,TRAF3IP3	-	384525000	-
Q94518	Q94518	7	7	7	Nascent polypeptide-associated complex subunit alpha	Nacalpha	>sp|Q94518|NACA_DROME Nascent polypeptide-associated complex subunit alpha OS=Drosophila melanogaster GN=Nacalpha PE=1 SV=2	1	7	7	7	0	0	7	7	0	0	7	7	0	0	7	7	43.8	43.8	43.8	23.021	217	217			15	15	3.8733e-114			320040000	431060000	0	2	CG8759	Nascent polypeptide associated complex protein alpha subunit	Nacalpha	NACAD,NACA,NACA2	-	375550000	-
Q9VFE6;B5RJG4	Q9VFE6;B5RJG4	11;11	11;11	11;11	RRP15-like protein	CG3817;CG3817-RA	>sp|Q9VFE6|RRP15_DROME RRP15-like protein OS=Drosophila melanogaster GN=CG3817 PE=1 SV=1;>tr|B5RJG4|B5RJG4_DROME FI09624p (Fragment) OS=Drosophila melanogaster GN=CG3817-RA PE=2 SV=1	2	11	11	11	0	0	9	8	0	0	9	8	0	0	9	8	38.8	38.8	38.8	31.206	276	276;280			20	17	1.7867e-111			349480000	384770000	0	2	CG3817	-	CG3817	RRP15	-	367125000	-
G4LU22;Q8SXD0;Q5KU10;Q9VJ59	G4LU22;Q8SXD0;Q5KU10;Q9VJ59	5;4;4;4	5;4;4;4	5;4;4;4		CG10373-RA;Jwa;dp22	>tr|G4LU22|G4LU22_DROME LP06867p1 OS=Drosophila melanogaster GN=CG10373-RA PE=2 SV=1;>tr|Q8SXD0|Q8SXD0_DROME GH05842p OS=Drosophila melanogaster GN=Jwa PE=2 SV=1;>tr|Q5KU10|Q5KU10_DROME Addicsin OS=Drosophila melanogaster GN=dp22 PE=2 SV=1;>tr|Q9VJ59|Q9VJ5	4	5	5	5	0	0	5	5	0	0	5	5	0	0	5	5	41.5	41.5	41.5	22.839	207	207;197;205;249			11	10	0			399470000	309880000	0	2	CG10373	Jwa ortholog	Jwa	ARL6IP5,PRAF2	-	354675000	-
Q9VH01;G4LU38;G4LU76;Q8MS47	Q9VH01	41;8;6;3	41;8;6;3	41;8;6;3		Bruce	>tr|Q9VH01|Q9VH01_DROME BIR-containing ubiquitin-conjugating enzyme OS=Drosophila melanogaster GN=Bruce PE=2 SV=3	4	41	41	41	0	0	24	33	0	0	24	33	0	0	24	33	10.7	10.7	10.7	539.21	4876	4876;971;357;1151			30	51	2.0347e-245			306380000	372390000	0	2	CG6303	BIR repeat containing ubiquitin-conjugating enzyme	Bruce	BIRC6	-	339385000	-
Q9VRI0;Q8MYS0	Q9VRI0;Q8MYS0	17;11	17;11	17;11		Hlc	>tr|Q9VRI0|Q9VRI0_DROME Helicase OS=Drosophila melanogaster GN=Hlc PE=2 SV=2;>tr|Q8MYS0|Q8MYS0_DROME RH74035p OS=Drosophila melanogaster GN=Hlc PE=2 SV=1	2	17	17	17	0	0	16	10	0	0	16	10	0	0	16	10	37.7	37.7	37.7	62.883	560	560;388			27	17	1.962e-85			440770000	237160000	0	2	CG1666	Helicase	Hlc	DDX56	-	338965000	-
P35600	P35600	23	23	23	Replication factor C subunit 1	Gnf1	>sp|P35600|RFC1_DROME Replication factor C subunit 1 OS=Drosophila melanogaster GN=Gnf1 PE=1 SV=2	1	23	23	23	0	0	19	20	0	0	19	20	0	0	19	20	26.7	26.7	26.7	108.61	986	986			23	32	8.5528e-195			260160000	398400000	0	2	CG1119	Germ line transcription factor 1	Gnf1	RFC1	-	329280000	-
Q9VPH7;D1Z373	Q9VPH7;D1Z373	9;9	9;9	9;9	Eukaryotic peptide chain release factor subunit 1	eRF1;eRF1-RC	>sp|Q9VPH7|ERF1_DROME Eukaryotic peptide chain release factor subunit 1 OS=Drosophila melanogaster GN=eRF1 PE=1 SV=2;>tr|D1Z373|D1Z373_DROME LD01551p OS=Drosophila melanogaster GN=eRF1-RC PE=2 SV=1	2	9	9	9	0	0	8	7	0	0	8	7	0	0	8	7	23.5	23.5	23.5	49.159	438	438;438			17	11	1.1142e-192			483910000	170460000	0	2	CG5605	eukaryotic release factor 1	eRF1	ETF1	-	327185000	-
Q9XYM5;C1C3E9;Q5BIG7;Q7KNF5;A1Z7P9;A1Z7P7;A1Z7Q1;Q8IGK3;A1Z7P8;A1Z7P5;C0PDF2	Q9XYM5;C1C3E9;Q5BIG7;Q7KNF5;A1Z7P9;A1Z7P7;A1Z7Q1;Q8IGK3;A1Z7P8;A1Z7P5;C0PDF2	10;10;10;10;10;10;10;10;10;10;5	10;10;10;10;10;10;10;10;10;10;5	10;10;10;10;10;10;10;10;10;10;5		Su(var)2-10;Su(var)2-10-RG;Su(var)2-10-RI	>tr|Q9XYM5|Q9XYM5_DROME LD27861p OS=Drosophila melanogaster GN=Su(var)2-10 PE=2 SV=1;>tr|C1C3E9|C1C3E9_DROME MIP09475p OS=Drosophila melanogaster GN=Su(var)2-10-RG PE=2 SV=1;>tr|Q5BIG7|Q5BIG7_DROME RE55465p OS=Drosophila melanogaster GN=Su(var)2-10 PE=2 SV	11	10	10	10	0	0	8	9	0	0	8	9	0	0	8	9	26.8	26.8	26.8	57.941	522	522;530;533;554;565;569;593;601;604;640;319			26	21	1.8799e-114			383230000	268100000	0	2	CG8068	Suppressor of variegation 2-10	Su(var)2-10	PIAS1,PIAS4,PIAS3,PIAS2,ZMIZ1,ZMIZ2	-	325665000	-
Q9VZ20;Q8IR93	Q9VZ20;Q8IR93	16;12	16;12	16;12		Dlic	>tr|Q9VZ20|Q9VZ20_DROME Dynein light intermediate chain, isoform A OS=Drosophila melanogaster GN=Dlic PE=2 SV=2;>tr|Q8IR93|Q8IR93_DROME Dynein light intermediate chain, isoform B OS=Drosophila melanogaster GN=Dlic PE=2 SV=1	2	16	16	16	0	0	12	10	0	0	12	10	0	0	12	10	36.9	36.9	36.9	54.457	493	493;398			18	15	4.484e-98			441330000	206580000	0	2	CG1938	Dynein light intermediate chain	Dlic	DYNC1LI2,DYNC1LI1,DYNC2LI1	-	323955000	-
P09180;Q1EBX5	P09180;Q1EBX5	14;9	14;9	14;9	60S ribosomal protein L4	RpL4	>sp|P09180|RL4_DROME 60S ribosomal protein L4 OS=Drosophila melanogaster GN=RpL4 PE=2 SV=2;>tr|Q1EBX5|Q1EBX5_DROME IP15855p OS=Drosophila melanogaster PE=2 SV=1	2	14	14	14	0	0	9	9	0	0	9	9	0	0	9	9	36.7	36.7	36.7	45.025	401	401;233			14	14	7.4005e-69			336430000	301480000	0	2	CG5502	Ribosomal protein L4	RpL4	RPL4	-	318955000	-
P20193;E1JIJ9;G2J630;Q58CK8	P20193;E1JIJ9;G2J630;Q58CK8	16;15;13;8	16;15;13;8	16;15;13;8	Protein suppressor of variegation 3-7	Su(var)3-7;Su(var)3-7-RA	>sp|P20193|SUV37_DROME Protein suppressor of variegation 3-7 OS=Drosophila melanogaster GN=Su(var)3-7 PE=1 SV=4;>tr|E1JIJ9|E1JIJ9_DROME FI20162p1 OS=Drosophila melanogaster GN=Su(var)3-7 PE=2 SV=1;>tr|G2J630|G2J630_DROME RE18096p1 OS=Drosophila melanogaste	4	16	16	16	0	0	13	11	0	0	13	11	0	0	13	11	20	20	20	139.99	1250	1250;1248;1051;715			21	19	4.6234e-271			313970000	321190000	0	2	CG8599	Suppressor of variegation 3-7	Su(var)3-7	-	-	317580000	-
Q9VPB8	Q9VPB8	9	9	9			>tr|Q9VPB8|Q9VPB8_DROME CG4289 OS=Drosophila melanogaster GN=Pex14 PE=2 SV=1	1	9	9	9	0	0	8	6	0	0	8	6	0	0	8	6	40	40	40	30.804	280	280			14	9	3.9413e-124			362300000	252140000	0	2	CG4289	Peroxin 14	Pex14	PEX14	-	307220000	-
Q86PD1;A1Z8R2;Q961B8;Q960S5	Q86PD1;A1Z8R2;Q961B8	20;20;13;9	20;20;13;9	20;20;13;9		BEST:LD29214	>tr|Q86PD1|Q86PD1_DROME RE53824p OS=Drosophila melanogaster GN=BEST:LD29214 PE=2 SV=1;>tr|A1Z8R2|A1Z8R2_DROME CG8290, isoform A OS=Drosophila melanogaster GN=CG8290 PE=4 SV=1;>tr|Q961B8|Q961B8_DROME CG8290, isoform B OS=Drosophila melanogaster GN=BEST:LD29	4	20	20	20	0	0	20	16	0	0	20	16	0	0	20	16	19.6	19.6	19.6	130.95	1199	1199;1199;1125;731			28	22	1.0302e-128			380540000	232330000	0	2	CG8290	ADD domain-containing protein 1	ADD1	ATRX	-	306435000	-
Q9VVA6	Q9VVA6	16	16	16		nudC	>tr|Q9VVA6|Q9VVA6_DROME Nuclear migration protein NudC OS=Drosophila melanogaster GN=nudC PE=2 SV=2	1	16	16	16	0	0	12	10	0	0	12	10	0	0	12	10	47.6	47.6	47.6	37.792	332	332			18	12	2.6801e-189			435530000	175040000	0	2	CG9710	nudC	nudC	NUDCD3,NUDC	-	305285000	-
A8MPH9;A8MPH9-2	A8MPH9	11;1	11;1	1;1	Transcription factor kayak, isoforms D/sro	kay	>sp|A8MPH9|FOSLD_DROME Transcription factor kayak, isoforms D/sro OS=Drosophila melanogaster GN=kay PE=1 SV=2	2	11	11	1	0	0	10	6	0	0	10	6	0	0	1	0	17	17	1.8	78.319	722	722;210			21	16	4.004e-218			334940000	254280000	0	2	CG33956	kayak	kay	CREB5,ATF2	-	294610000	-
P17789;P42282	P17789	14;6	14;6	14;6	Protein tramtrack, beta isoform	ttk	>sp|P17789|TTKB_DROME Protein tramtrack, beta isoform OS=Drosophila melanogaster GN=ttk PE=1 SV=2	2	14	14	14	0	0	9	13	0	0	9	13	0	0	9	13	31.7	31.7	31.7	68.77	643	643;813			15	19	9.4756e-267			234780000	343290000	0	2	CG1856	tramtrack	ttk	ZBTB24,ZBTB17	-	289035000	-
Q9VX22	Q9VX22	2	2	2			>tr|Q9VX22|Q9VX22_DROME CG15816 OS=Drosophila melanogaster GN=CG15816 PE=2 SV=1	1	2	2	2	0	0	2	2	0	0	2	2	0	0	2	2	1.8	1.8	1.8	65.1	607	607			10	6	8.7724e-05			340430000	205250000	0	2	CG42684	-	CG42684	RASAL1	-	272840000	-
Q86LT0;Q9TW12;Q9NIH3;Q8MRC7;Q9W5S7;Q9U6N4;Q9U4F5;A4V4V2;Q9TW27;Q9NHW9;F7VJU6;Q9GNA3;Q9GNJ2;Q9GND0;Q9GNA6	Q86LT0;Q9TW12;Q9NIH3;Q8MRC7;Q9W5S7;Q9U6N4;Q9U4F5;A4V4V2;Q9TW27;Q9NHW9;F7VJU6;Q9GNA3;Q9GNJ2;Q9GND0;Q9GNA6	4;4;4;4;4;4;4;4;4;4;4;2;2;2;2	4;4;4;4;4;4;4;4;4;4;4;2;2;2;2	4;4;4;4;4;4;4;4;4;4;4;2;2;2;2		DIP1;DIP1-RB	>tr|Q86LT0|Q86LT0_DROME DIP1-d splice isoform OS=Drosophila melanogaster GN=DIP1 PE=2 SV=1;>tr|Q9TW12|Q9TW12_DROME DISCO interacting protein 1, isoform H OS=Drosophila melanogaster GN=DIP1 PE=2 SV=1;>tr|Q9NIH3|Q9NIH3_DROME Disco interacting protein isoform	15	4	4	4	0	0	3	4	0	0	3	4	0	0	3	4	22.3	22.3	22.3	30.813	278	278;309;374;378;394;395;395;409;410;410;430;394;395;409;410			6	9	1.077e-75			220350000	321200000	0	2	CG17686	DISCO Interacting Protein 1	DIP1	ADARB1	-	270775000	-
Q7JRE4;Q961B2	Q7JRE4;Q961B2	17;10	17;10	17;10		MAN1	>tr|Q7JRE4|Q7JRE4_DROME MAN1, isoform A OS=Drosophila melanogaster GN=MAN1 PE=2 SV=1;>tr|Q961B2|Q961B2_DROME LD24895p OS=Drosophila melanogaster GN=MAN1 PE=2 SV=1	2	17	17	17	0	0	15	11	0	0	15	11	0	0	15	11	31.7	31.7	31.7	73.878	650	650;374			22	22	2.6934e-92			318490000	219040000	0	2	CG3167	MAN1	MAN1	LEMD2,LEMD3	-	268765000	-
Q7K3D8	Q7K3D8	19	19	19		DMAP1	>tr|Q7K3D8|Q7K3D8_DROME DMAP1 OS=Drosophila melanogaster GN=DMAP1 PE=2 SV=1	1	19	19	19	0	0	14	11	0	0	14	11	0	0	14	11	46.9	46.9	46.9	50.248	433	433			20	16	5.3747e-102			345100000	190360000	0	2	CG11132	DMAP1	DMAP1	DMAP1	-	267730000	-
Q9VM72	Q9VM72	8	8	8			>tr|Q9VM72|Q9VM72_DROME CG13773 OS=Drosophila melanogaster GN=CG13773 PE=2 SV=1	1	8	8	8	0	0	4	7	0	0	4	7	0	0	4	7	30.8	30.8	30.8	28.549	253	253			10	15	2.0311e-30			277700000	255650000	0	2	CG13773	-	CG13773	TWISTNB	-	266675000	-
Q9VCH5;B8A421;A1YK38	Q9VCH5;B8A421	28;16;11	28;16;11	1;1;0		Nup98-96;Nup98-RA	>tr|Q9VCH5|Q9VCH5_DROME Nup98 OS=Drosophila melanogaster GN=Nup98-96 PE=2 SV=3;>tr|B8A421|B8A421_DROME RE74545p OS=Drosophila melanogaster GN=Nup98-RA PE=2 SV=1	3	28	28	1	0	0	20	22	0	0	20	22	0	0	1	1	19.4	19.4	0.6	210.14	1960	1960;1179;413			25	36	3.2417e-196			185200000	336410000	0	2	CG10198	Nucleoporin 98-96kD	Nup98-96	NUP98,NUP62,NUP58	-	260805000	-
D3DN03;B9EQU6;Q9NKV0-3;Q9NKV0-2;D3DMK9;E1JH79;C0PUX0;Q9NKV0-4;Q9NKV0	D3DN03;B9EQU6;Q9NKV0-3;Q9NKV0-2;D3DMK9;E1JH79;C0PUX0;Q9NKV0-4;Q9NKV0	7;6;6;6;6;6;6;6;6	7;6;6;6;6;6;6;6;6	7;6;6;6;6;6;6;6;6	Myeloid leukemia factor	Mlf-RC;Mlf-RA;Mlf;Mlf-RD	>tr|D3DN03|D3DN03_DROME AT03418p OS=Drosophila melanogaster GN=Mlf-RC PE=2 SV=1;>tr|B9EQU6|B9EQU6_DROME MIP01764p (Fragment) OS=Drosophila melanogaster GN=Mlf-RC PE=2 SV=1;>sp|Q9NKV0-3|MLF_DROME Isoform B of Myeloid leukemia factor OS=Drosophila melanogast	9	7	7	7	0	0	7	6	0	0	7	6	0	0	7	6	27.9	27.9	27.9	34.569	308	308;266;273;309;310;349;365;374;376			19	23	3.3783e-122			277810000	226980000	0	2	CG8295	Myelodysplasia/myeloid leukemia factor	Mlf	MLF2,MLF1	-	252395000	-
Q9NFP5	Q9NFP5	12	12	12	SH3 domain-binding glutamic acid-rich protein homolog	Sh3beta	>sp|Q9NFP5|SH3BG_DROME SH3 domain-binding glutamic acid-rich protein homolog OS=Drosophila melanogaster GN=Sh3beta PE=1 SV=2	1	12	12	12	0	0	12	8	0	0	12	8	0	0	12	8	64.6	64.6	64.6	17.488	158	158			21	16	1.5151e-162			229190000	274990000	0	2	CG8582	Sh3beta	Sh3beta	-	-	252090000	-
Q9W584;Q8SXL0;Q9XZT3	Q9W584;Q8SXL0;Q9XZT3	6;6;5	6;6;5	6;6;5		mei-38	>tr|Q9W584|Q9W584_DROME FI07204p OS=Drosophila melanogaster GN=mei-38 PE=2 SV=1;>tr|Q8SXL0|Q8SXL0_DROME RE11134p OS=Drosophila melanogaster GN=mei-38 PE=2 SV=1;>tr|Q9XZT3|Q9XZT3_DROME EG:80H7.11 protein OS=Drosophila melanogaster GN=mei-38 PE=2 SV=1	3	6	6	6	0	0	6	2	0	0	6	2	0	0	6	2	18.5	18.5	18.5	36.997	325	325;325;352			20	5	1.0991e-91			445030000	35128000	0	2	CG14781	meiotic 38	mei-38	-	-	240079000	-
Q9VAA9	Q9VAA9	15	15	15			>tr|Q9VAA9|Q9VAA9_DROME CG7946 OS=Drosophila melanogaster GN=CG7946 PE=2 SV=1	1	15	15	15	0	0	11	13	0	0	11	13	0	0	11	13	41.9	41.9	41.9	52.838	475	475			22	25	5.7526e-91			186410000	284560000	0	2	CG7946	-	CG7946	GLYR1,HDGFRP2,PSIP1,HDGFL1,HDGF,HDGFRP3	-	235485000	-
Q86NM8;Q24276;C4IY07	Q86NM8;Q24276;C4IY07	12;11;11	12;11;11	12;11;11	Hsp90 co-chaperone Cdc37	Cdc37;Cdc37-RA	>tr|Q86NM8|Q86NM8_DROME SD25413p OS=Drosophila melanogaster GN=Cdc37 PE=2 SV=1;>sp|Q24276|CDC37_DROME Hsp90 co-chaperone Cdc37 OS=Drosophila melanogaster GN=Cdc37 PE=1 SV=1;>tr|C4IY07|C4IY07_DROME FI07667p OS=Drosophila melanogaster GN=Cdc37-RA PE=2 SV=1	3	12	12	12	0	0	8	9	0	0	8	9	0	0	8	9	28.8	28.8	28.8	45.148	389	389;389;389			17	12	3.8922e-185			238600000	228670000	0	2	CG12019	Cdc37	Cdc37	CDC37	-	233635000	-
Q9V406;Q8T0H7;Q86PC0	Q9V406;Q8T0H7;Q86PC0	16;12;10	16;12;10	16;12;10		crp	>tr|Q9V406|Q9V406_DROME Activator protein 4 OS=Drosophila melanogaster GN=crp PE=2 SV=1;>tr|Q8T0H7|Q8T0H7_DROME LD02349p OS=Drosophila melanogaster GN=crp PE=2 SV=1;>tr|Q86PC0|Q86PC0_DROME RE01132p OS=Drosophila melanogaster GN=crp PE=2 SV=1	3	16	16	16	0	0	13	13	0	0	13	13	0	0	13	13	35.2	35.2	35.2	67.163	631	631;406;543			18	21	6.8896e-132			241770000	217930000	0	2	CG7664	cropped	crp	TFAP4	-	229850000	-
Q9U4P9;Q9U4P7;Q7KLT3;Q9U4P6;Q9VHJ3;O16044;Q8SZ92;Q9U4P8	Q9U4P9;Q9U4P7;Q7KLT3;Q9U4P6;Q9VHJ3;O16044;Q8SZ92;Q9U4P8	13;13;13;13;13;13;12;11	13;13;13;13;13;13;12;11	13;13;13;13;13;13;12;11		E(var)3-9	>tr|Q9U4P9|Q9U4P9_DROME C2H2 zinc-finger protein (Fragment) OS=Drosophila melanogaster GN=E(var)3-9 PE=2 SV=1;>tr|Q9U4P7|Q9U4P7_DROME C2H2 zinc-finger protein (Fragment) OS=Drosophila melanogaster GN=E(var)3-9 PE=2 SV=1;>tr|Q7KLT3|Q7KLT3_DROME C2H2 zinc-fi	8	13	13	13	0	0	9	9	0	0	9	9	0	0	9	9	19.6	19.6	19.6	65.525	582	582;582;582;584;588;588;588;582			11	11	1.6847e-196			277150000	168950000	0	2	CG11971	Enhancer of variegation 3-9	E(var)3-9	ZNF37A	-	223050000	-
O96827	O96827	10	10	10	Probable elongation factor 1-beta	Ef1beta	>sp|O96827|EF1B_DROME Probable elongation factor 1-beta OS=Drosophila melanogaster GN=Ef1beta PE=1 SV=3	1	10	10	10	0	0	4	10	0	0	4	10	0	0	4	10	64	64	64	24.247	222	222			6	15	1.8374e-58			139690000	302100000	0	2	CG6341	Elongation factor 1 beta	Ef1beta	EEF1D,EEF1B2	-	220895000	-
Q7KRS9;Q9V9V5;Q8IMG3;Q8T9C8	Q7KRS9;Q9V9V5;Q8IMG3;Q8T9C8	24;24;17;15	24;24;17;15	24;24;17;15		CG1815	>tr|Q7KRS9|Q7KRS9_DROME CG1815, isoform C OS=Drosophila melanogaster GN=CG1815 PE=2 SV=1;>tr|Q9V9V5|Q9V9V5_DROME CG1815, isoform A OS=Drosophila melanogaster GN=CG1815 PE=2 SV=2;>tr|Q8IMG3|Q8IMG3_DROME CG1815, isoform B OS=Drosophila melanogaster GN=CG1815	4	24	24	24	0	0	14	17	0	0	14	17	0	0	14	17	15.6	15.6	15.6	181.89	1664	1664;1674;1121;907			17	22	6.9141e-170			247680000	192460000	0	2	CG1815	-	CG1815	ZMYND8,ZMYND11	-	220070000	-
Q540V5;P42207	Q540V5;P42207	8;8	8;8	8;8	Septin-1	Septin-1	>tr|Q540V5|Q540V5_DROME RE30523p OS=Drosophila melanogaster GN=Sep1 PE=2 SV=1;>sp|P42207|SEPT1_DROME Septin-1 OS=Drosophila melanogaster GN=Sep1 PE=1 SV=1	2	8	8	8	0	0	8	5	0	0	8	5	0	0	8	5	29.1	29.1	29.1	41.131	361	361;361			16	6	1.806e-129			281500000	153290000	0	2	CG1403	Septin 1	Sep1	SEPT5-GP1BB,SEPT2,SEPT4,SEPT1,SEPT7,SEPT11,SEPT8,SEPT6	-	217395000	-
Q9V3I5;I1V4Y5;B7FNN3	Q9V3I5;I1V4Y5;B7FNN3	17;16;15	17;16;15	17;16;15	Chromosomal serine/threonine-protein kinase JIL-1	JIL-1;JIL-1-RB	>sp|Q9V3I5|JIL1_DROME Chromosomal serine/threonine-protein kinase JIL-1 OS=Drosophila melanogaster GN=JIL-1 PE=1 SV=1;>tr|I1V4Y5|I1V4Y5_DROME JIL-1 OS=Drosophila melanogaster GN=JIL-1 PE=4 SV=1;>tr|B7FNN3|B7FNN3_DROME LD17548p OS=Drosophila melanogaster GN	3	17	17	17	0	0	14	13	0	0	14	13	0	0	14	13	20.7	20.7	20.7	137.04	1207	1207;1207;1049			19	31	7.4523e-207			235730000	198200000	0	2	CG6297	JIL-1	JIL-1	RPS6KA5,RPS6KA4	-	216965000	-
P48601	P48601	13	13	13	26S protease regulatory subunit 4	Pros26.4	>sp|P48601|PRS4_DROME 26S protease regulatory subunit 4 OS=Drosophila melanogaster GN=Pros26.4 PE=2 SV=2	1	13	13	13	0	0	10	10	0	0	10	10	0	0	10	10	38.5	38.5	38.5	49.323	439	439			15	10	1.8506e-76			243170000	167270000	0	2	CG5289	Regulatory particle triple-A ATPase 2	Rpt2	PSMC4,PSMC1	-	205220000	-
Q9VR80	Q9VR80	13	13	13			>tr|Q9VR80|Q9VR80_DROME CG17068 OS=Drosophila melanogaster GN=CG17068 PE=2 SV=1	1	13	13	13	0	0	9	10	0	0	9	10	0	0	9	10	26.2	26.2	26.2	75.517	694	694			12	19	5.3645e-223			106090000	301120000	0	2	CG17068	-	CG17068	BTBD2,BTBD3,BTBD6,BTBD1	-	203605000	-
Q9VGM1;Q9VDT3;Q5BI72;Q960T8;Q9VIG9;Q7YU06;Q7KT22;Q8MT77;F2FB92;P91660;Q9VJ21	Q9VGM1	23;5;3;2;2;2;2;2;1;1;1	23;5;3;2;2;2;2;2;1;1;1	19;2;2;0;0;0;0;0;0;0;0		Mrp4	>tr|Q9VGM1|Q9VGM1_DROME CG14709 OS=Drosophila melanogaster GN=Mrp4 PE=2 SV=2	11	23	23	19	0	0	17	20	0	0	17	20	0	0	13	16	22.6	22.6	18.8	147.88	1316	1316;1362;948;1074;1145;1145;1225;1307;1011;1290;1318			25	32	3.3474e-98			179530000	224640000	0	2	CG14709	Multidrug resistance protein 4 ortholog	Mrp4	ABCC4,ABCC8,ABCC2,ABCC12,ABCC9,ABCC6,ABCC1,ABCC10,ABCC5,ABCC11	-	202085000	-
P18289	P18289	7	7	7	Transcription factor AP-1	Jra	>sp|P18289|JRA_DROME Transcription factor AP-1 OS=Drosophila melanogaster GN=Jra PE=1 SV=2	1	7	7	7	0	0	6	7	0	0	6	7	0	0	6	7	25.6	25.6	25.6	31.021	289	289			10	14	1.5698e-37			197900000	206150000	0	2	CG2275	Jun-related antigen	Jra	JUNB,JUND,JUN	-	202025000	-
P91638;Q9VS62;Q7KU82;D5AEP1;Q8SXZ0	P91638;Q9VS62;Q7KU82;D5AEP1;Q8SXZ0	17;17;16;16;9	17;17;16;16;9	17;17;16;16;9		smid;smid-RA	>tr|P91638|P91638_DROME Smallminded protein OS=Drosophila melanogaster GN=smid PE=2 SV=1;>tr|Q9VS62|Q9VS62_DROME Smallminded, isoform A OS=Drosophila melanogaster GN=smid PE=2 SV=1;>tr|Q7KU82|Q7KU82_DROME Smallminded, isoform B OS=Drosophila melanogaster G	5	17	17	17	0	0	15	14	0	0	15	14	0	0	15	14	26.3	26.3	26.3	104.28	943	943;944;850;910;501			19	20	2.6708e-98			184190000	213230000	0	2	CG8571	smallminded	smid	NVL	-	198710000	-
Q9VUE5;Q24156	Q9VUE5;Q24156	23;20	23;20	23;20		stwl	>tr|Q9VUE5|Q9VUE5_DROME LD17962p OS=Drosophila melanogaster GN=stwl PE=2 SV=1;>tr|Q24156|Q24156_DROME Transcription factor OS=Drosophila melanogaster GN=stwl PE=2 SV=1	2	23	23	23	0	0	17	16	0	0	17	16	0	0	17	16	35	35	35	112.87	1037	1037;1037			23	23	8.0329e-212			186210000	206520000	0	2	CG3836	stonewall	stwl	-	-	196365000	-
P05389;B7FNN6	P05389;B7FNN6	3;3	3;3	3;3	60S acidic ribosomal protein P2	RpLP2;RpLP2-RB	>sp|P05389|RLA2_DROME 60S acidic ribosomal protein P2 OS=Drosophila melanogaster GN=RpLP2 PE=1 SV=1;>tr|B7FNN6|B7FNN6_DROME LP06614p (Fragment) OS=Drosophila melanogaster GN=RpLP2-RB PE=2 SV=1	2	3	3	3	0	0	2	2	0	0	2	2	0	0	2	2	29.2	29.2	29.2	11.757	113	113;131			3	3	1.6568e-08			284540000	105850000	0	2	CG4918	Ribosomal protein LP2	RpLP2	RPLP2	-	195195000	-
Q9VI18;B9A0M7;Q9XZ30	Q9VI18;B9A0M7;Q9XZ30	12;12;11	12;12;11	12;12;11		BcDNA:LD21969;CG1024	>tr|Q9VI18|Q9VI18_DROME CG1024 OS=Drosophila melanogaster GN=CG1024 PE=2 SV=4;>tr|B9A0M7|B9A0M7_DROME AT31036p OS=Drosophila melanogaster GN=BcDNA:LD21969 PE=2 SV=1;>tr|Q9XZ30|Q9XZ30_DROME Putative uncharacterized protein OS=Drosophila melanogaster GN=CG10	3	12	12	12	0	0	11	9	0	0	11	9	0	0	11	9	22.6	22.6	22.6	62.487	539	539;543;543			18	18	4.358e-98			234860000	152490000	0	2	CG1024	-	CG1024	-	-	193675000	-
A1Z6Q0;Q8MS42	A1Z6Q0;Q8MS42	14;10	14;10	14;10		BEST:LD11166	>tr|A1Z6Q0|A1Z6Q0_DROME CG3287, isoform B OS=Drosophila melanogaster GN=koi PE=4 SV=1;>tr|Q8MS42|Q8MS42_DROME RE12054p OS=Drosophila melanogaster GN=koi PE=2 SV=1	2	14	14	14	0	0	12	11	0	0	12	11	0	0	12	11	37.4	37.4	37.4	51.754	449	449;441			21	20	3.1643e-239			218250000	162150000	0	2	CG44154	klaroid	koi	SPAG4,SUN1,SUN3,SUN2,GET4	-	190200000	-
Q9VE01	Q9VE01	1	1	1	Probable cytochrome P450 12a5, mitochondrial	Cyp12a5	>sp|Q9VE01|C12A5_DROME Probable cytochrome P450 12a5, mitochondrial OS=Drosophila melanogaster GN=Cyp12a5 PE=2 SV=1	1	1	1	1	0	0	1	1	0	0	1	1	0	0	1	1	2.1	2.1	2.1	61.355	536	536			1	4	0.0025451			31652000	347660000	0	2	CG11821	Cyp12a5	Cyp12a5	CYP27A1,CYP24A1,CYP27C1,CYP27B1	-	189656000	-
Q9VXW4;C5I7R9;C5I7K5;C5I7J7;B3DN58;C5I7F7;C5I7C5;C5I7A1;C5I7R1;C5I7E9;C5I7H3;C5I7D3;C5I7A9;C5I7L3;C5I7I9;C5I7B7;C5I7I1;Q5IF97;Q5IFA1;Q5IFA0;Q5IF98;Q5IF96;Q5IF95;REV__Q7K180;REV__Q24147	Q9VXW4;C5I7R9;C5I7K5;C5I7J7;B3DN58;C5I7F7;C5I7C5;C5I7A1;C5I7R1;C5I7E9;C5I7H3;C5I7D3;C5I7A9;C5I7L3;C5I7I9;C5I7B7;C5I7I1	11;11;11;11;11;10;10;10;10;10;10;10;10;9;9;7;6;5;5;5;5;5;5;1;1	11;11;11;11;11;10;10;10;10;10;10;10;10;9;9;7;6;5;5;5;5;5;5;1;1	5;5;5;5;5;4;4;4;5;4;4;4;4;5;4;3;3;1;1;1;1;1;1;1;1		CG9123-RA	>tr|Q9VXW4|Q9VXW4_DROME CG9123 OS=Drosophila melanogaster GN=CG9123-RA PE=2 SV=1;>tr|C5I7R9|C5I7R9_DROME Putative uncharacterized protein OS=Drosophila melanogaster PE=4 SV=1;>tr|C5I7K5|C5I7K5_DROME Putative uncharacterized protein OS=Drosophila melanogast	25	11	11	5	0	0	10	3	0	0	10	3	0	0	4	1	20.7	20.7	10.4	48.732	434	434;434;434;434;434;431;431;431;433;433;434;434;434;434;434;423;423;262;263;263;263;263;263;440;440			16	5	2.2589e-52			277330000	97772000	0	2	CG9123	-	CG9123	PAK1IP1	-	187551000	-
Q9VW54	Q9VW54	19	19	19		Rpn1	>tr|Q9VW54|Q9VW54_DROME 26S proteasome regulatory complex subunit p97 OS=Drosophila melanogaster GN=Rpn1 PE=2 SV=2	1	19	19	19	0	0	13	15	0	0	13	15	0	0	13	15	21.1	21.1	21.1	102.28	919	919			15	22	3.4961e-54			153110000	217730000	0	2	CG7762	Regulatory particle non-ATPase 1	Rpn1	PSMD2	-	185420000	-
P02572	P02572	18	2	2	Actin-42A	Act42A	>sp|P02572|ACT2_DROME Actin-42A OS=Drosophila melanogaster GN=Act42A PE=1 SV=3	1	18	2	2	12	10	17	18	0	0	2	2	0	0	2	2	50.8	2.1	2.1	41.823	376	376			3	3	0			328450000	31957000	2	2	CG12051	Actin 42A	Act42A	ACTA1,ACTB,ACTC1,ACTBL2,ACTA2	-	180203500	-
A1Z9S6;A1Z9S5;Q960Y9	A1Z9S6;A1Z9S5	26;23;1	26;23;1	26;23;1		Su(var)2-HP2	>tr|A1Z9S6|A1Z9S6_DROME Su(Var)2-HP2, isoform A OS=Drosophila melanogaster GN=Su(var)2-HP2 PE=4 SV=1;>tr|A1Z9S5|A1Z9S5_DROME RE12383p OS=Drosophila melanogaster GN=Su(var)2-HP2 PE=2 SV=1	3	26	26	26	0	0	20	18	0	0	20	18	0	0	20	18	10.5	10.5	10.5	355.97	3257	3257;1633;1129			22	27	3.6601e-140			180270000	178720000	0	2	CG12864	Su(var)2-HP2	Su(var)2-HP2	-	-	179495000	-
Q8MSN4;A1Z7A8;Q95SB3;A1Z7A9	Q8MSN4;A1Z7A8;Q95SB3;A1Z7A9	18;18;12;12	18;18;12;12	18;18;12;12		coil	>tr|Q8MSN4|Q8MSN4_DROME AT15675p OS=Drosophila melanogaster GN=coil PE=2 SV=1;>tr|A1Z7A8|A1Z7A8_DROME Coilin, isoform D OS=Drosophila melanogaster GN=coil PE=2 SV=1;>tr|Q95SB3|Q95SB3_DROME GM04053p OS=Drosophila melanogaster GN=coil PE=2 SV=1;>tr|A1Z7A9|A1	4	18	18	18	0	0	16	15	0	0	16	15	0	0	16	15	33.9	33.9	33.9	70.502	634	634;634;488;488			19	17	9.1873e-79			174550000	179260000	0	2	CG8710	coilin	coil	-	-	176905000	-
Q9XZ06;A9YHI1;A9YHH1;A9YHH9	Q9XZ06	21;4;4;3	21;4;4;3	21;4;4;3			>tr|Q9XZ06|Q9XZ06_DROME CG11092 OS=Drosophila melanogaster GN=CG11092 PE=2 SV=1	4	21	21	21	0	0	18	15	0	0	18	15	0	0	18	15	29.4	29.4	29.4	93.851	823	823;234;234;234			20	19	2.3008e-123			187120000	164760000	0	2	CG11092	Nucleoporin 93kD-1	Nup93-1	-	-	175940000	-
Q9VUR3;E4NKL6;Q8T060;Q6NKM4	Q9VUR3;E4NKL6;Q8T060;Q6NKM4	9;9;7;7	9;9;7;7	9;9;7;7	Probable aminoacyl tRNA synthase complex-interacting multifunctional protein 2	CG12304;CG12304-RA;CG12304-RB	>sp|Q9VUR3|AIMP2_DROME Probable aminoacyl tRNA synthase complex-interacting multifunctional protein 2 OS=Drosophila melanogaster GN=CG12304 PE=3 SV=1;>tr|E4NKL6|E4NKL6_DROME RE70278p (Fragment) OS=Drosophila melanogaster GN=CG12304-RA PE=2 SV=1;>tr|Q8T060|	4	9	9	9	0	0	7	7	0	0	7	7	0	0	7	7	22.2	22.2	22.2	36.933	334	334;353;301;322			8	10	2.918e-24			124670000	222810000	0	2	CG12304	-	CG12304	AIMP2	-	173740000	-
Q9VPQ6;C1C573	Q9VPQ6;C1C573	12;12	12;12	12;12	Zinc finger protein ush	ush;ush-RA	>sp|Q9VPQ6|USH_DROME Zinc finger protein ush OS=Drosophila melanogaster GN=ush PE=1 SV=2;>tr|C1C573|C1C573_DROME SD10668p OS=Drosophila melanogaster GN=ush-RA PE=2 SV=1	2	12	12	12	0	0	9	9	0	0	9	9	0	0	9	9	14.1	14.1	14.1	124.53	1191	1191;1198			12	13	2.2434e-90			127300000	214330000	0	2	CG2762	u-shaped	ush	ZNF445	-	170815000	-
P17210;Q6NNT8	P17210	28;11	28;11	28;11	Kinesin heavy chain	Khc	>sp|P17210|KINH_DROME Kinesin heavy chain OS=Drosophila melanogaster GN=Khc PE=1 SV=2	2	28	28	28	1	0	19	23	1	0	19	23	1	0	19	23	36.2	36.2	36.2	110.4	975	975;358	1		23	28	1.6921e-178			139530000	201170000	1	2	CG7765	Kinesin heavy chain	Khc	KIF5B,KIF5C,KIF5A	-	170350000	-
Q9VVG9;Q8SY16	Q9VVG9;Q8SY16	9;9	9;9	9;9		CG13730	>tr|Q9VVG9|Q9VVG9_DROME CG32176 OS=Drosophila melanogaster GN=CG32176 PE=2 SV=2;>tr|Q8SY16|Q8SY16_DROME RE13191p OS=Drosophila melanogaster GN=CG13730 PE=2 SV=1	2	9	9	9	0	0	8	6	0	0	8	6	0	0	8	6	21	21	21	65.173	581	581;602			12	12	1.1504e-91			228240000	111790000	0	2	CG32176	-	CG32176	-	-	170015000	-
B7Z0U7;E1JJ78;C1C3H4;Q9VI75	B7Z0U7;E1JJ78;C1C3H4;Q9VI75	10;10;9;8	10;10;9;8	10;10;9;8	Phosphatidylinositol-binding clathrin assembly protein LAP	lap;lap-RB	>tr|B7Z0U7|B7Z0U7_DROME Like-AP180, isoform C OS=Drosophila melanogaster GN=lap PE=4 SV=2;>tr|E1JJ78|E1JJ78_DROME Like-AP180, isoform D OS=Drosophila melanogaster GN=lap PE=4 SV=1;>tr|C1C3H4|C1C3H4_DROME MIP05850p (Fragment) OS=Drosophila melanogaster GN=l	4	10	10	10	0	0	9	8	0	0	9	8	0	0	9	8	17.8	17.8	17.8	80.897	758	758;788;752;468			16	11	3.051e-100			190530000	144110000	0	2	CG2520	like-AP180	lap	PICALM,SNAP91	-	167320000	-
A1Z9W4;Q8IGR2;E1JH68	A1Z9W4	25;7;7	25;7;7	3;0;0		Pcf11	>tr|A1Z9W4|A1Z9W4_DROME LD11480p OS=Drosophila melanogaster GN=Inr-a PE=2 SV=2	3	25	25	3	0	0	16	17	0	0	16	17	0	0	2	3	16.4	16.4	2.6	212.76	1953	1953;573;573			19	23	1.0347e-132			133820000	199600000	0	2	CG10228	Protein 1 of cleavage and polyadenylation factor 1	Pcf11	-	-	166710000	-
Q9VZE4	Q9VZE4	7	7	7			>tr|Q9VZE4|Q9VZE4_DROME CG1316 OS=Drosophila melanogaster GN=CG1316 PE=2 SV=2	1	7	7	7	0	0	6	5	0	0	6	5	0	0	6	5	18.3	18.3	18.3	52.452	470	470			8	6	3.4675e-32			173080000	159480000	0	2	CG1316	-	CG1316	RBM45	-	166280000	-
Q9VQ78;Q7KN66	Q9VQ78	18;8	18;8	18;8			>tr|Q9VQ78|Q9VQ78_DROME CG7261 OS=Drosophila melanogaster GN=CG7261 PE=2 SV=1	2	18	18	18	0	0	11	13	0	0	11	13	0	0	11	13	18.3	18.3	18.3	134.51	1189	1189;598			11	14	5.9973e-72			129120000	201380000	0	2	CG7261	tubulin folding cofactor D	TBCD	TBCD	-	165250000	-
Q9VB49;Q494L8	Q9VB49;Q494L8	17;16	17;16	17;16		mrt;CG3361	>tr|Q9VB49|Q9VB49_DROME Martik OS=Drosophila melanogaster GN=mrt PE=2 SV=1;>tr|Q494L8|Q494L8_DROME RE57643p OS=Drosophila melanogaster GN=CG3361 PE=2 SV=1	2	17	17	17	0	0	10	13	0	0	10	13	0	0	10	13	24.8	24.8	24.8	85.776	775	775;775			15	17	2.5017e-137			164390000	166050000	0	2	CG3361	martik	mrt	-	-	165220000	-
Q9VHS0;Q8MZ20	Q9VHS0;Q8MZ20	1;1	1;1	1;1		CG9601-RA;CG9601	>tr|Q9VHS0|Q9VHS0_DROME CG9601 OS=Drosophila melanogaster GN=CG9601-RA PE=2 SV=2;>tr|Q8MZ20|Q8MZ20_DROME RE13646p OS=Drosophila melanogaster GN=CG9601 PE=2 SV=1	2	1	1	1	0	0	0	1	0	0	0	1	0	0	0	1	1.9	1.9	1.9	58.567	523	523;523				1	0.035852				162740000	0	1	CG9601	-	CG9601	PNKP	-	162740000	-
Q9VK69	Q9VK69	10	10	10	T-complex protein 1 subunit delta		>tr|Q9VK69|Q9VK69_DROME T-complex protein 1 subunit delta OS=Drosophila melanogaster GN=CG5525 PE=2 SV=1	1	10	10	10	0	0	9	7	0	0	9	7	0	0	9	7	25.7	25.7	25.7	57.116	533	533			18	9	5.299e-65			212090000	109490000	0	2	CG5525	-	CG5525	CCT4,CCT5	-	160790000	-
Q9V726-2;Q9V726	Q9V726-2;Q9V726	18;18	18;18	18;18	Cleavage and polyadenylation specificity factor subunit 1	Cpsf160	>sp|Q9V726-2|CPSF1_DROME Isoform B of Cleavage and polyadenylation specificity factor subunit 1 OS=Drosophila melanogaster GN=Cpsf160;>sp|Q9V726|CPSF1_DROME Cleavage and polyadenylation specificity factor subunit 1 OS=Drosophila melanogaster GN=Cpsf160 PE=	2	18	18	18	0	0	11	14	0	0	11	14	0	0	11	14	15	15	15	160.72	1420	1420;1455			12	18	9.2798e-64			189700000	129390000	0	2	CG10110	Cleavage and polyadenylation specificity factor 160	Cpsf160	CPSF1	-	159545000	-
P54367;E1JJI5;O76324	P54367;E1JJI5	9;9;1	9;9;1	9;9;1	Casein kinase I isoform alpha	CkIalpha	>sp|P54367|KC1A_DROME Casein kinase I isoform alpha OS=Drosophila melanogaster GN=CkIalpha PE=1 SV=1;>tr|E1JJI5|E1JJI5_DROME Casein kinase ialpha, isoform D OS=Drosophila melanogaster GN=CkIalpha PE=3 SV=1	3	9	9	9	0	0	7	8	0	0	7	8	0	0	7	8	27.3	27.3	27.3	39.535	337	337;337;440			15	16	2.3894e-22			195770000	118340000	0	2	CG2028	Casein kinase Ialpha	CkIalpha	CSNK1A1L,CSNK1A1,CSNK1E	-	157055000	-
Q9VFE7	Q9VFE7	19	19	19			>tr|Q9VFE7|Q9VFE7_DROME CG7262 OS=Drosophila melanogaster GN=CG7262 PE=2 SV=1	1	19	19	19	0	0	15	14	0	0	15	14	0	0	15	14	30.9	30.9	30.9	90.598	796	796			19	19	1.6278e-123			157970000	155050000	0	2	CG7262	Nucleoporin 93kD-2	Nup93-2	-	-	156510000	-
Q9V9Q4;E8NH58	Q9V9Q4	9;3	9;3	9;3			>tr|Q9V9Q4|Q9V9Q4_DROME CG1416, isoform A OS=Drosophila melanogaster GN=CG1416 PE=2 SV=2	2	9	9	9	0	0	5	9	0	0	5	9	0	0	5	9	26	26	26	40.154	354	354;108			9	11	7.5123e-97			141050000	169330000	0	2	CG1416	-	CG1416	AHSA1,AHSA2	-	155190000	-
Q960W6;A1ZAI3	Q960W6	10;1	10;1	10;1	Putative fatty acyl-CoA reductase CG8306	CG8306	>sp|Q960W6|FACR3_DROME Putative fatty acyl-CoA reductase CG8306 OS=Drosophila melanogaster GN=CG8306 PE=2 SV=1	2	10	10	10	0	0	7	9	0	0	7	9	0	0	7	9	23.1	23.1	23.1	58.466	516	516;620			13	14	1.1121e-66			188040000	120510000	0	2	CG8306	-	CG8306	FAR1	-	154275000	-
Q9VDS6	Q9VDS6	8	8	8	Surfeit locus protein 6 homolog	Surf6	>sp|Q9VDS6|SURF6_DROME Surfeit locus protein 6 homolog OS=Drosophila melanogaster GN=Surf6 PE=1 SV=1	1	8	8	8	0	0	6	5	0	0	6	5	0	0	6	5	21.9	21.9	21.9	38.134	324	324			8	9	2.8026e-15			141090000	163870000	0	2	CG4510	Surfeit 6	Surf6	-	-	152480000	-
Q8ST83	Q8ST83	6	6	5	Polycomb protein PHO	pho	>sp|Q8ST83|PHO_DROME Polycomb protein PHO OS=Drosophila melanogaster GN=pho PE=1 SV=2	1	6	6	5	0	0	1	5	0	0	1	5	0	0	1	4	12.3	12.3	10.8	58.223	520	520			1	7	1.5549e-16			4762100	295500000	0	2	CG17743	pleiohomeotic	pho	YY2,ZFP42	-	150131050	-
Q960C7;A1Z729;C1C590;Q7JUS1;Q8MZG9	Q960C7;A1Z729;C1C590	11;11;11;2;1	11;11;11;2;1	8;8;8;0;0		CG2064;CG2064-RA	>tr|Q960C7|Q960C7_DROME SD07613p OS=Drosophila melanogaster GN=CG2064 PE=2 SV=1;>tr|A1Z729|A1Z729_DROME CG2064 OS=Drosophila melanogaster GN=CG2064 PE=3 SV=1;>tr|C1C590|C1C590_DROME FI07747p (Fragment) OS=Drosophila melanogaster GN=CG2064-RA PE=2 SV=1	5	11	11	8	0	0	10	11	0	0	10	11	0	0	7	8	38.8	38.8	29.4	36.591	330	330;330;349;331;325			18	19	1.8442e-37			156170000	142320000	0	2	CG2064	-	CG2064	RDH11,WWOX,RDH12,ENSG00000258466,PTPDC1,RDH14,DHRS13,ENSG00000267149,DHRSX	-	149245000	-
P26686-3;P26686-2;P26686-5;P26686;P26686-7;P26686-4;P26686-6;P26686-9;P26686-8	P26686-3;P26686-2;P26686-5;P26686;P26686-7	7;7;7;7;4;3;3;3;2	7;7;7;7;4;3;3;3;2	7;7;7;7;4;3;3;3;2	Serine-arginine protein 55	B52	>sp|P26686-3|SRR55_DROME Isoform B of Serine-arginine protein 55 OS=Drosophila melanogaster GN=B52;>sp|P26686-2|SRR55_DROME Isoform A of Serine-arginine protein 55 OS=Drosophila melanogaster GN=B52;>sp|P26686-5|SRR55_DROME Isoform E of Serine-arginine prot	9	7	7	7	0	0	6	5	0	0	6	5	0	0	6	5	20.7	20.7	20.7	37.535	329	329;350;355;376;216;135;147;149;171			11	8	1.8171e-37			153770000	140470000	0	2	CG10851	B52	B52	SRSF5,SRSF6,SRSF4,SRSF9,SRSF1	-	147120000	-
Q9VFE9	Q9VFE9	9	9	9			>tr|Q9VFE9|Q9VFE9_DROME CG7265 OS=Drosophila melanogaster GN=CG7265 PE=2 SV=1	1	9	9	9	0	0	8	8	0	0	8	8	0	0	8	8	28.4	28.4	28.4	52.095	469	469			9	10	2.8875e-185			109350000	184430000	0	2	CG7265	-	CG7265	DPH2,DPH1	-	146890000	-
A8DYD3;A1Z9M3;B7YZE6;C9QPD9;A8DYD1;A8DYD2;A1Z9M4;Q7KHK4;Q9NI49;Q8IGK0;Q8T0L4;Q9GT73;Q95RL3	A8DYD3;A1Z9M3;B7YZE6;C9QPD9;A8DYD1;A8DYD2;A1Z9M4;Q7KHK4;Q9NI49;Q8IGK0;Q8T0L4	12;12;12;12;12;12;11;11;10;8;6;5;2	12;12;12;12;12;12;11;11;10;8;6;5;2	12;12;12;12;12;12;11;11;10;8;6;5;2		cg;cg-RF	>tr|A8DYD3|A8DYD3_DROME Combgap, isoform F OS=Drosophila melanogaster GN=cg PE=4 SV=1;>tr|A1Z9M3|A1Z9M3_DROME Combgap, isoform B OS=Drosophila melanogaster GN=cg PE=4 SV=1;>tr|B7YZE6|B7YZE6_DROME Combgap, isoform I OS=Drosophila melanogaster GN=cg PE=4 SV=	13	12	12	12	0	0	8	11	0	0	8	11	0	0	8	11	16.2	16.2	16.2	83.644	770	770;772;773;790;796;825;629;671;650;561;509;375;133			10	15	4.1e-48			100590000	191750000	0	2	CG8367	combgap	cg	ZNF662,ZNF460,ZNF562,ZNF267,ZNF425,ZNF175,ZNF329,ZNF786,ZKSCAN8,ZNF619,ZNF264,ZNF25,ZNF551,ZNF467,ZNF343,ZNF879,ZNF382,ZNF484,ZNF497,ZFP28,MZF1,ZNF568,ZNF569,ZIM3,ZNF84,ZNF615,HKR1,ZFP69,ZKSCAN7,ZNF81,ZNF337,ZNF132,ZSCAN2,ZNF567,ZNF33B,ZFP37,ZNF184,ZNF416,ZNF559,ZNF510,ZNF251,ZNF543,ZNF333,ZNF358,ZNF614,ZNF16,ZNF41,ZNF322,ZNF560,REPIN1,ZNF471,ZNF37A,ZNF154,ZNF775,ZNF684,ZNF585A	-	146170000	-
Q867Z4	Q867Z4	9	9	2	Longitudinals lacking protein, isoforms F/I/K/T	lola	>sp|Q867Z4|LOLA4_DROME Longitudinals lacking protein, isoforms F/I/K/T OS=Drosophila melanogaster GN=lola PE=1 SV=1	1	9	9	2	0	0	8	6	0	0	8	6	0	0	2	1	12.2	12.2	2.8	105.81	970	970			22	11	1.1039e-194			189600000	101580000	0	2	CG12052	longitudinals lacking	lola	-	-	145590000	-
B3DN76;Q9W0Q1;Q95TG3;Q8T038	B3DN76;Q9W0Q1;Q95TG3	15;15;10;4	15;15;10;4	15;15;10;4		CG17090-RA;hipk	>tr|B3DN76|B3DN76_DROME SD05876p OS=Drosophila melanogaster GN=CG17090-RA PE=2 SV=1;>tr|Q9W0Q1|Q9W0Q1_DROME Homeodomain interacting protein kinase, isoform A OS=Drosophila melanogaster GN=hipk PE=4 SV=2;>tr|Q95TG3|Q95TG3_DROME SD08329p OS=Drosophila melano	4	15	15	15	0	0	11	11	0	0	11	11	0	0	11	11	15.5	15.5	15.5	145.36	1339	1339;1340;1068;639			16	17	8.6649e-76			168920000	117190000	0	2	CG17090	homeodomain interacting protein kinase	hipk	HIPK4,HIPK2,HIPK1,HIPK3,DYRK3,DYRK1B,DYRK2,DYRK1A,DYRK4	-	143055000	-
P91667;Q9VAS9;Q9Y1T2;Q961B0;B5RIT7	P91667;Q9VAS9	5;5;1;1;1	5;5;1;1;1	5;5;1;1;1		Apc	>tr|P91667|P91667_DROME Adenomatous polyposis coli OS=Drosophila melanogaster GN=Apc PE=2 SV=1;>tr|Q9VAS9|Q9VAS9_DROME APC-like OS=Drosophila melanogaster GN=Apc PE=2 SV=1	5	5	5	5	0	0	2	4	0	0	2	4	0	0	2	4	3.1	3.1	3.1	261.41	2416	2416;2417;1067;1067;1132			3	6	3.893e-14			111510000	170320000	0	2	CG1451	APC-like	Apc	APC,ENSG00000258864,APC2	-	140915000	-
L0CRN5;L0CRY8;P48809;L0CPX5;E1JHA4;L0CQ56;L0CRY2;L0CQ61;L0CRN0;L0CR94	L0CRN5;L0CRY8;P48809;L0CPX5;E1JHA4;L0CQ56;L0CRY2;L0CQ61;L0CRN0;L0CR94	5;5;5;5;5;4;4;4;4;4	5;5;5;5;5;4;4;4;4;4	5;5;5;5;5;4;4;4;4;4	Heterogeneous nuclear ribonucleoprotein 27C	Hrb27C	>tr|L0CRN5|L0CRN5_DROME Heterogeneous nuclear ribonucleoprotein (Fragment) OS=Drosophila melanogaster GN=hrp48 PE=4 SV=1;>tr|L0CRY8|L0CRY8_DROME Heterogeneous nuclear ribonucleoprotein (Fragment) OS=Drosophila melanogaster GN=hrp48 PE=4 SV=1;>sp|P48809|RB2	10	5	5	5	0	0	5	4	0	0	5	4	0	0	5	4	20.8	20.8	20.8	42.229	418	418;420;421;421;421;417;420;420;421;421			9	7	1.0735e-128			130920000	149410000	0	2	CG10377	Heterogeneous nuclear ribonucleoprotein at 27C	Hrb27C	HNRNPA0,DAZAP1,HNRNPA2B1,HNRNPAB,HNRNPD,MSI2,HNRNPA1L2,HNRNPA1,HNRNPA3,HNRNPDL,MSI1	-	140165000	-
Q9VHW4;Q960B1	Q9VHW4;Q960B1	18;18	18;18	18;18		unc-45	>tr|Q9VHW4|Q9VHW4_DROME Translocase of outer membrane 34 OS=Drosophila melanogaster GN=unc-45 PE=2 SV=1;>tr|Q960B1|Q960B1_DROME SD10334p OS=Drosophila melanogaster GN=unc-45 PE=1 SV=1	2	18	18	18	0	0	13	15	0	0	13	15	0	0	13	15	21.3	21.3	21.3	105.05	947	947;947			13	16	8.1125e-89			133470000	146040000	0	2	CG2708	-	unc-45	UNC45B,UNC45A	-	139755000	-
Q9VL91;O44122	Q9VL91;O44122	12;12	12;12	12;12		zf30C	>tr|Q9VL91|Q9VL91_DROME LD23102p OS=Drosophila melanogaster GN=zf30C PE=2 SV=2;>tr|O44122|O44122_DROME Zinc finger 30C OS=Drosophila melanogaster GN=zf30C PE=2 SV=1	2	12	12	12	0	0	11	7	0	0	11	7	0	0	11	7	18.4	18.4	18.4	88.347	777	777;777			15	9	7.6031e-44			162820000	116440000	0	2	CG3998	zinc finger protein 30C	zf30C	-	-	139630000	-
Q9VLQ1	Q9VLQ1	6	6	6		wol	>tr|Q9VLQ1|Q9VLQ1_DROME GH09240p OS=Drosophila melanogaster GN=wol PE=2 SV=1	1	6	6	6	0	0	5	4	0	0	5	4	0	0	5	4	17.8	17.8	17.8	37.081	326	326			11	7	5.3243e-20			162400000	114560000	0	2	CG7870	wollknaeuel	wol	ALG5	-	138480000	-
Q960S0;B7Z045;Q9VZU6	Q960S0;B7Z045	5;5;1	5;5;1	5;5;1		BtbVII	>tr|Q960S0|Q960S0_DROME BTB-protein-VII, isoform A OS=Drosophila melanogaster GN=BtbVII PE=2 SV=1;>tr|B7Z045|B7Z045_DROME BTB-protein-VII, isoform C OS=Drosophila melanogaster GN=BtbVII PE=4 SV=1	3	5	5	5	0	0	5	3	0	0	5	3	0	0	5	3	6.5	6.5	6.5	78.417	743	743;798;115			6	5	1.3566e-14			151630000	124160000	0	2	CG43365	BTB-protein-VII	BtbVII	ZBTB17	-	137895000	-
Q7JQN4;Q7KK34	Q7JQN4;Q7KK34	15;13	15;13	15;13		Rs1	>tr|Q7JQN4|Q7JQN4_DROME LD15481p OS=Drosophila melanogaster GN=Rs1 PE=2 SV=1;>tr|Q7KK34|Q7KK34_DROME BcDNA.GM05306 (Fragment) OS=Drosophila melanogaster GN=Rs1 PE=2 SV=1	2	15	15	15	0	0	10	13	0	0	10	13	0	0	10	13	20.3	20.3	20.3	87.839	782	782;641			12	13	7.5499e-86			111980000	149890000	0	2	CG2173	Rs1	Rs1	DDX27	-	130935000	-
P48603	P48603	8	8	8	F-actin-capping protein subunit beta	cpb	>sp|P48603|CAPZB_DROME F-actin-capping protein subunit beta OS=Drosophila melanogaster GN=cpb PE=2 SV=1	1	8	8	8	0	0	7	6	0	0	7	6	0	0	7	6	33.7	33.7	33.7	31.363	276	276			12	15	1.1e-53			204060000	52349000	0	2	CG17158	capping protein beta	cpb	CAPZB	-	128204500	-
Q9VNE2	Q9VNE2	10	10	10	Protein extra bases	exba	>sp|Q9VNE2|EXBA_DROME Protein extra bases OS=Drosophila melanogaster GN=exba PE=1 SV=1	1	10	10	10	0	0	9	8	0	0	9	8	0	0	9	8	24.4	24.4	24.4	49.224	422	422			14	9	4.8781e-51			151330000	101000000	0	2	CG2922	krasavietz	kra	BZW2,BZW1,EIF5	-	126165000	-
Q9N6D8;Q8IMZ4;Q2XVY7;Q8IH92;D5AEJ5	Q9N6D8;Q8IMZ4;Q2XVY7;Q8IH92;D5AEJ5	7;7;7;7;6	7;7;7;7;6	7;7;7;7;6		p53	>tr|Q9N6D8|Q9N6D8_DROME GH11591p OS=Drosophila melanogaster GN=p53 PE=2 SV=1;>tr|Q8IMZ4|Q8IMZ4_DROME P53 protein long form variant 1 OS=Drosophila melanogaster GN=p53 PE=2 SV=2;>tr|Q2XVY7|Q2XVY7_DROME P53 protein long form variant 2 OS=Drosophila melanogas	5	7	7	7	0	0	6	5	0	0	6	5	0	0	6	5	19.2	19.2	19.2	43.653	385	385;495;495;519;318			9	8	1.0992e-21			161480000	86516000	0	2	CG33336	p53	p53	TP63,TP73,TP53	-	123998000	-
Q7KW02;O46048;D0Z755;Q9NGR9	Q7KW02;O46048;D0Z755;Q9NGR9	19;19;19;14	19;19;19;14	0;0;0;0		east;east-RB	>tr|Q7KW02|Q7KW02_DROME Enhanced adult sensory threshold OS=Drosophila melanogaster GN=east PE=2 SV=1;>tr|O46048|O46048_DROME EG:133E12.4 protein OS=Drosophila melanogaster GN=east PE=2 SV=1;>tr|D0Z755|D0Z755_DROME LD25668p (Fragment) OS=Drosophila melanog	4	19	19	0	0	0	10	14	0	0	10	14	0	0	0	0	12.6	12.6	0	245.7	2301	2301;2342;2391;2362			14	16	0			138820000	109150000	0	2	CG4399	enhanced adult sensory threshold	east	-	-	123985000	-
E1JIT0;O01367;B3DNL7;O01367-2;O01367-3;Q8IH06	E1JIT0;O01367;B3DNL7;O01367-2;O01367-3;Q8IH06	8;8;8;7;7;5	8;8;8;7;7;5	8;8;8;7;7;5	Protein held out wings	how;CG10293-RA;CR18854	>tr|E1JIT0|E1JIT0_DROME Held out wings, isoform E OS=Drosophila melanogaster GN=how PE=4 SV=1;>sp|O01367|HOW_DROME Protein held out wings OS=Drosophila melanogaster GN=how PE=1 SV=1;>tr|B3DNL7|B3DNL7_DROME Held out wings, isoform D OS=Drosophila melanogast	6	8	8	8	0	0	7	7	0	0	7	7	0	0	7	7	23.5	23.5	23.5	44.226	404	404;405;405;375;380;228			8	11	2.2933e-27			136850000	108290000	0	2	CG10293	held out wings	how	QKI,KHDRBS1,KHDRBS3,KHDRBS2	-	122570000	-
Q86DS1;E2QD63;C4NYP8;Q8MSG4	Q86DS1;E2QD63;C4NYP8	9;9;9;2	9;9;9;2	9;9;9;2	Hsc70-interacting protein 2;Hsc70-interacting protein 1	HIP-R;HIP	>sp|Q86DS1|F10A2_DROME Hsc70-interacting protein 2 OS=Drosophila melanogaster GN=HIP-R PE=1 SV=2;>tr|E2QD63|E2QD63_DROME CG2947, isoform B OS=Drosophila melanogaster GN=HIP-R PE=4 SV=1;>sp|C4NYP8|F10A1_DROME Hsc70-interacting protein 1 OS=Drosophila melano	4	9	9	9	0	0	8	7	0	0	8	7	0	0	8	7	21.5	21.5	21.5	41.036	377	377;377;377;60			18	12	6.4516e-66			132850000	109970000	0	2	CG2947	Hsc/Hsp70-interacting protein related	HIP-R	ST13	-	121410000	-
Q86B87-15	Q86B87-15	10	10	1			>sp|Q86B87-15|MMD4_DROME Isoform G of Modifier of mdg4 OS=Drosophila melanogaster GN=mod(mdg4)	1	10	10	1	0	0	7	8	0	0	7	8	0	0	0	1	29.2	29.2	1.8	54.269	497	497			13	10	1.7373e-142			129510000	111320000	0	2	CG32491	modifier of mdg4	mod(mdg4)	ZBTB17	-	120415000	-
Q9VHG4	Q9VHG4	7	7	7		VhaM8.9	>tr|Q9VHG4|Q9VHG4_DROME CG8444 OS=Drosophila melanogaster GN=VhaM8.9 PE=2 SV=1	1	7	7	7	0	0	6	4	0	0	6	4	0	0	6	4	27.8	27.8	27.8	34.421	320	320			6	7	1.304e-24			151630000	82792000	0	2	CG8444	Vacuolar H[+] ATPase M8.9 accessory subunit	VhaM8.9	ATP6AP2	-	117211000	-
Q7K264	Q7K264	10	10	10			>tr|Q7K264|Q7K264_DROME CG8569 OS=Drosophila melanogaster GN=CG8569 PE=2 SV=1	1	10	10	10	0	0	7	6	0	0	7	6	0	0	7	6	15.8	15.8	15.8	68.881	608	608			9	10	8.7411e-27			111380000	121040000	0	2	CG8569	-	CG8569	ZMYND11	-	116210000	-
Q9W1F4	Q9W1F4	7	7	7	THO complex subunit 5	thoc5	>sp|Q9W1F4|THOC5_DROME THO complex subunit 5 OS=Drosophila melanogaster GN=thoc5 PE=1 SV=2	1	7	7	7	0	0	7	5	0	0	7	5	0	0	7	5	12.7	12.7	12.7	70.888	616	616			12	10	2.0078e-68			107690000	122490000	0	2	CG2980	thoc5	thoc5	THOC5	-	115090000	-
A8WHL4;Q9VDK5;Q9U3Y7	A8WHL4;Q9VDK5;Q9U3Y7	12;12;12	12;12;12	12;12;12		bon	>tr|A8WHL4|A8WHL4_DROME Bonus, isoform B OS=Drosophila melanogaster GN=bon PE=2 SV=1;>tr|Q9VDK5|Q9VDK5_DROME Bonus, isoform A OS=Drosophila melanogaster GN=bon PE=1 SV=2;>tr|Q9U3Y7|Q9U3Y7_DROME Bonus OS=Drosophila melanogaster GN=bon PE=2 SV=1	3	12	12	12	0	0	6	11	0	0	6	11	0	0	6	11	11.3	11.3	11.3	121.14	1125	1125;1133;1133			8	15	1.7611e-86			88719000	141300000	0	2	CG5206	bonus	bon	-	-	115009500	-
Q8T3J0;Q9VEZ8;P52168;A8WHL1	Q8T3J0;Q9VEZ8;P52168;A8WHL1	5;5;5;5	5;5;5;5	5;5;5;5	GATA-binding factor A	pnr	>tr|Q8T3J0|Q8T3J0_DROME SD02611p OS=Drosophila melanogaster GN=pnr PE=2 SV=1;>tr|Q9VEZ8|Q9VEZ8_DROME Pannier, isoform B OS=Drosophila melanogaster GN=pnr PE=2 SV=3;>sp|P52168|PNR_DROME GATA-binding factor A OS=Drosophila melanogaster GN=pnr PE=1 SV=1;>tr|A	4	5	5	5	0	0	5	3	0	0	5	3	0	0	5	3	11.9	11.9	11.9	51.605	486	486;488;540;540			10	4	1.6737e-73			195930000	32783000	0	2	CG3978	pannier	pnr	GATA4,GATA5,GATA3,GATA6,GATA1,GATA2	-	114356500	-
Q7PLS1;D2A6J2;Q8SZ06;F2FBA2;E6PBW2;G2J653;A8Y4U4;D2A6J3	Q7PLS1;D2A6J2;Q8SZ06;F2FBA2;E6PBW2	6;5;5;4;4;1;1;1	6;5;5;4;4;1;1;1	6;5;5;4;4;1;1;1		CG12567-RA;CG12567-RD;CG12567-RE;CG12567-RC	>tr|Q7PLS1|Q7PLS1_DROME CG12567, isoform A OS=Drosophila melanogaster GN=CG12567-RA PE=2 SV=2;>tr|D2A6J2|D2A6J2_DROME CG12567, isoform D OS=Drosophila melanogaster GN=CG12567-RD PE=2 SV=1;>tr|Q8SZ06|Q8SZ06_DROME CG12567, isoform F OS=Drosophila melanogaste	8	6	6	6	0	0	5	5	0	0	5	5	0	0	5	5	17.8	17.8	17.8	39.632	349	349;335;341;226;226;52;70;75			10	6	1.1117e-25			115530000	112510000	0	2	CG12567	-	CG12567	-	-	114020000	-
Q9VGW6	Q9VGW6	14	14	14	DNA replication licensing factor Mcm5	Mcm5	>sp|Q9VGW6|MCM5_DROME DNA replication licensing factor Mcm5 OS=Drosophila melanogaster GN=Mcm5 PE=1 SV=1	1	14	14	14	0	0	11	14	0	0	11	14	0	0	11	14	25.2	25.2	25.2	82.257	733	733			11	15	4.0481e-42			103350000	114440000	0	2	CG4082	Minichromosome maintenance 5	Mcm5	MCM5	-	108895000	-
Q9VE51	Q9VE51	13	13	13		Cpsf73	>sp|Q9VE51|CPSF3_DROME Cleavage and polyadenylation specificity factor 73 OS=Drosophila melanogaster GN=Cpsf73 PE=1 SV=2	1	13	13	13	0	0	10	9	0	0	10	9	0	0	10	9	21.8	21.8	21.8	76.825	684	684			16	11	5.1989e-63			109740000	107700000	0	2	CG7698	Cleavage and polyadenylation specificity factor 73	Cpsf73	CPSF3	-	108720000	-
Q9VTX8;C8VV60;Q86D35	Q9VTX8;C8VV60;Q86D35	6;6;3	6;6;3	6;6;3	Protein odr-4 homolog	CG10616;CG10616-RA	>sp|Q9VTX8|ODR4_DROME Protein odr-4 homolog OS=Drosophila melanogaster GN=CG10616 PE=1 SV=2;>tr|C8VV60|C8VV60_DROME FI03659p OS=Drosophila melanogaster GN=CG10616-RA PE=2 SV=1;>tr|Q86D35|Q86D35_DROME GH02459p OS=Drosophila melanogaster GN=CG10616 PE=2 SV=1	3	6	6	6	0	0	5	6	0	0	5	6	0	0	5	6	18.5	18.5	18.5	54.586	492	492;492;282			11	11	3.5303e-96			110730000	106420000	0	2	CG10616	-	CG10616	C1orf27	-	108575000	-
A1ZAV3;D0Z754;Q9GU55;Q1EBY8	A1ZAV3;D0Z754;Q9GU55	14;13;8;3	14;13;8;3	14;13;8;3		MESR4;MESR4-RB	>tr|A1ZAV3|A1ZAV3_DROME Misexpression suppressor of ras 4, isoform A OS=Drosophila melanogaster GN=MESR4 PE=4 SV=1;>tr|D0Z754|D0Z754_DROME LD04271p (Fragment) OS=Drosophila melanogaster GN=MESR4-RB PE=2 SV=1;>tr|Q9GU55|Q9GU55_DROME Misexpression suppressor	4	14	14	14	0	0	10	12	0	0	10	12	0	0	10	12	6.9	6.9	6.9	241.16	2171	2171;1630;1106;359			10	14	5.3546e-80			137980000	78995000	0	2	CG4903	Misexpression suppressor of ras 4	MESR4	ING4,ING5	-	108487500	-
O96607;Q9VM94;C9QPJ7;Q0E8S7;E8NH56	O96607;Q9VM94;C9QPJ7;Q0E8S7;E8NH56	11;11;11;10;6	11;11;11;10;6	11;11;11;10;6		homer;homer-RB	>tr|O96607|O96607_DROME Homer OS=Drosophila melanogaster GN=homer PE=2 SV=1;>tr|Q9VM94|Q9VM94_DROME Homer, isoform B OS=Drosophila melanogaster GN=homer PE=2 SV=1;>tr|C9QPJ7|C9QPJ7_DROME LD02487p (Fragment) OS=Drosophila melanogaster GN=homer-RB PE=2 SV=1;	5	11	11	11	0	0	9	7	0	0	9	7	0	0	9	7	30.7	30.7	30.7	42.704	394	394;397;409;459;250			11	9	1.4405e-32			157100000	58751000	0	2	CG11324	homer	homer	HOMER3,HOMER1	-	107925500	-
Q9W123	Q9W123	8	8	8	Protein painting of fourth	Pof	>sp|Q9W123|POF_DROME Protein painting of fourth OS=Drosophila melanogaster GN=Pof PE=1 SV=1	1	8	8	8	0	0	8	5	0	0	8	5	0	0	8	5	21.8	21.8	21.8	55.103	495	495			13	8	7.7358e-30			119200000	94206000	0	2	CG3691	Painting of fourth	Pof	-	-	106703000	-
P48598;P48598-2;Q7M4E6;Q683T0	P48598;P48598-2	6;5;1;1	6;5;1;1	6;5;1;1	Eukaryotic translation initiation factor 4E	eIF-4E	>sp|P48598|IF4E_DROME Eukaryotic translation initiation factor 4E OS=Drosophila melanogaster GN=eIF-4E PE=1 SV=1;>sp|P48598-2|IF4E_DROME Isoform II of Eukaryotic translation initiation factor 4E OS=Drosophila melanogaster GN=eIF-4E	4	6	6	6	0	0	4	5	0	0	4	5	0	0	4	5	34.4	34.4	34.4	29.223	259	259;248;32;35			6	6	5.2967e-27			117640000	95396000	0	2	CG4035	Eukaryotic initiation factor 4E	eIF-4E	EIF4E,SESN3,SESN1,SESN2	-	106518000	-
Q8T9H5;A1Z9M2;F0JAH0;C0PPK4;F2FB55	Q8T9H5;A1Z9M2;F0JAH0;C0PPK4;F2FB55	2;2;2;1;1	2;2;2;1;1	2;2;2;1;1		CG8331;CG8331-RD;CG8331-RA;CG8331-RB	>tr|Q8T9H5|Q8T9H5_DROME GM14577p OS=Drosophila melanogaster GN=CG8331 PE=2 SV=1;>tr|A1Z9M2|A1Z9M2_DROME CG8331 OS=Drosophila melanogaster GN=CG8331 PE=4 SV=1;>tr|F0JAH0|F0JAH0_DROME DI01061p (Fragment) OS=Drosophila melanogaster GN=CG8331-RD PE=2 SV=1;>tr|	5	2	2	2	0	0	2	1	0	0	2	1	0	0	2	1	9	9	9	20.184	178	178;178;201;155;160			4	4	4.1636e-06			100420000	112100000	0	2	CG8331	-	CG8331	REEP6,REEP5	-	106260000	-
Q9VLK2;H0RNN8	Q9VLK2;H0RNN8	12;12	12;12	12;12	Ribosomal L1 domain-containing protein CG13096	CG13096;CG13096-RA	>sp|Q9VLK2|Y3096_DROME Ribosomal L1 domain-containing protein CG13096 OS=Drosophila melanogaster GN=CG13096 PE=1 SV=1;>tr|H0RNN8|H0RNN8_DROME FI17503p1 OS=Drosophila melanogaster GN=CG13096-RA PE=2 SV=1	2	12	12	12	0	0	12	9	0	0	12	9	0	0	12	9	20.7	20.7	20.7	74.363	681	681;681			14	9	7.0451e-50			126490000	85344000	0	2	CG13096	-	CG13096	RSL1D1	-	105917000	-
Q9VPM5	Q9VPM5	5	5	5		mbm	>tr|Q9VPM5|Q9VPM5_DROME LD01582p OS=Drosophila melanogaster GN=mbm PE=2 SV=1	1	5	5	5	0	0	5	3	0	0	5	3	0	0	5	3	11.5	11.5	11.5	58.628	539	539			6	4	2.6948e-26			106990000	99224000	0	2	CG11604	mushroom body miniature	mbm	-	-	103107000	-
Q9Y134	Q9Y134	19	19	19		l(2)35Df	>tr|Q9Y134|Q9Y134_DROME L.2.35Df OS=Drosophila melanogaster GN=l(2)35Df PE=2 SV=1	1	19	19	19	0	0	18	12	0	0	18	12	0	0	18	12	20.9	20.9	20.9	118.92	1055	1055			18	12	3.0464e-53			127750000	77808000	0	2	CG4152	lethal (2) 35Df	l(2)35Df	SKIV2L2,SKIV2L	-	102779000	-
Q7K3D4	Q7K3D4	9	9	9			>tr|Q7K3D4|Q7K3D4_DROME CG5482 OS=Drosophila melanogaster GN=CG5482 PE=2 SV=1	1	9	9	9	0	0	8	6	0	0	8	6	0	0	8	6	23.7	23.7	23.7	44.861	397	397			12	13	1.5915e-27			111630000	93402000	0	2	CG5482	-	CG5482	FKBP8	-	102516000	-
Q4V527;Q9VQS4	Q4V527;Q9VQS4	14;10	14;10	14;10		CG15415;Spindly	>tr|Q4V527|Q4V527_DROME IP13307p (Fragment) OS=Drosophila melanogaster GN=CG15415 PE=2 SV=1;>tr|Q9VQS4|Q9VQS4_DROME Spindly OS=Drosophila melanogaster GN=Spindly PE=2 SV=2	2	14	14	14	0	0	11	12	0	0	11	12	0	0	11	12	21.3	21.3	21.3	89.801	790	790;781			14	15	4.5584e-49			91893000	111080000	0	2	CG15415	Spindly	Spindly	-	-	101486500	-
Q9VRL0	Q9VRL0	3	3	3			>tr|Q9VRL0|Q9VRL0_DROME CG4769 OS=Drosophila melanogaster GN=CG4769 PE=2 SV=1	1	3	3	3	0	0	3	2	0	0	3	2	0	0	3	2	11.1	11.1	11.1	33.764	307	307			6	2	2.2799e-08			198940000	3249900	0	2	CG4769	Cytochrome c1	Cyt-c1	CYC1	-	101094950	-
Q7KLV9;Q7KLV9-2	Q7KLV9;Q7KLV9-2	10;9	10;9	10;9		Rpn6	>sp|Q7KLV9|PSD11_DROME 26S proteasome non-ATPase regulatory subunit 11 OS=Drosophila melanogaster GN=Rpn6 PE=1 SV=1;>sp|Q7KLV9-2|PSD11_DROME Isoform A of 26S proteasome non-ATPase regulatory subunit 11 OS=Drosophila melanogaster GN=Rpn6	2	10	10	10	0	0	6	9	0	0	6	9	0	0	6	9	26.3	26.3	26.3	47.263	422	422;439			11	9	4.6638e-44			100470000	97509000	0	2	CG10149	Regulatory particle non-ATPase 6	Rpn6	PSMD11,TMEM68	-	98989500	-
Q9VJG2;Q8MSG1	Q9VJG2;Q8MSG1	6;6	6;6	6;6		CG12288	>tr|Q9VJG2|Q9VJG2_DROME CG12288 OS=Drosophila melanogaster GN=CG12288 PE=2 SV=1;>tr|Q8MSG1|Q8MSG1_DROME GM13065p OS=Drosophila melanogaster GN=CG12288 PE=2 SV=1	2	6	6	6	0	0	6	2	0	0	6	2	0	0	6	2	17	17	17	47.952	435	435;435			12	4	7.2799e-94			153790000	43331000	0	2	CG12288	-	CG12288	RBM34,SYNCRIP	-	98560500	-
Q9W1H4	Q9W1H4	11	11	11	DNA ligase 1	DNA-ligI	>sp|Q9W1H4|DNLI1_DROME DNA ligase 1 OS=Drosophila melanogaster GN=DNA-ligI PE=1 SV=2	1	11	11	11	0	0	8	9	0	0	8	9	0	0	8	9	14.6	14.6	14.6	84.718	747	747			10	11	2.7478e-71			101200000	93451000	0	2	CG5602	DNA ligase I	DNA-ligI	LIG1	-	97325500	-
Q9VBX1;D2NUI9;Q3ZAL4	Q9VBX1;D2NUI9;Q3ZAL4	14;12;7	14;12;7	14;12;7	Nuclear export mediator factor NEMF homolog	Clbn;Clbn-RA;CG11847	>sp|Q9VBX1|NEMF_DROME Nuclear export mediator factor NEMF homolog OS=Drosophila melanogaster GN=Clbn PE=1 SV=2;>tr|D2NUI9|D2NUI9_DROME MIP15468p OS=Drosophila melanogaster GN=Clbn-RA PE=2 SV=1;>tr|Q3ZAL4|Q3ZAL4_DROME IP12823p (Fragment) OS=Drosophila melan	3	14	14	14	0	0	10	12	0	0	10	12	0	0	10	12	15.5	15.5	15.5	112.61	992	992;939;489			13	15	3.0599e-43			81524000	111380000	0	2	CG11847	Caliban	Clbn	NEMF	-	96452000	-
A0PKA3;Q95RV3;A0SVS4	A0PKA3;Q95RV3;A0SVS4	9;9;8	9;9;8	9;9;8		Lhr	>tr|A0PKA3|A0PKA3_DROME Lethal hybrid rescue protein OS=Drosophila melanogaster GN=Lhr PE=4 SV=1;>tr|Q95RV3|Q95RV3_DROME LD09786p OS=Drosophila melanogaster GN=Lhr PE=2 SV=1;>tr|A0SVS4|A0SVS4_DROME Lethal hybrid rescue protein OS=Drosophila melanogaster GN	3	9	9	9	0	0	6	9	0	0	6	9	0	0	6	9	34.8	34.8	34.8	36.897	319	319;334;319			14	23	7.5046e-43			72840000	118330000	0	2	CG18468	Lethal hybrid rescue	Lhr	-	-	95585000	-
Q7KMQ0;Q9VQN8	Q7KMQ0	14;1	14;1	14;1		Rpt1	>tr|Q7KMQ0|Q7KMQ0_DROME 26S proteasome regulatory complex subunit p48B OS=Drosophila melanogaster GN=Rpt1 PE=2 SV=1	2	14	14	14	0	0	9	9	0	0	9	9	0	0	9	9	37.4	37.4	37.4	48.541	433	433;523			16	14	1.9657e-69			103730000	83551000	0	2	CG1341	Regulatory particle triple-A ATPase 1	Rpt1	PSMC2,PSMC5,PSMC6,WDR12	-	93640500	-
Q9VP85;Q9U778;Q5BI58;H0RNI5;E1JI58	Q9VP85;Q9U778;Q5BI58;H0RNI5;E1JI58	12;12;11;11;8	12;12;11;11;8	12;12;11;11;8		Sin;Sin-RC	>tr|Q9VP85|Q9VP85_DROME LD32951p OS=Drosophila melanogaster GN=Sin PE=2 SV=1;>tr|Q9U778|Q9U778_DROME Sex-lethal interactor OS=Drosophila melanogaster GN=Sin PE=2 SV=1;>tr|Q5BI58|Q5BI58_DROME LP10213p (Fragment) OS=Drosophila melanogaster GN=Sin PE=2 SV=1;>	5	12	12	12	0	0	5	12	0	0	5	12	0	0	5	12	37.9	37.9	37.9	54.979	486	486;486;522;522;383			6	14	2.7274e-47			54040000	132690000	0	2	CG10582	Sex-lethal interactor	Sin	POLR3E	-	93365000	-
F0JAP1;Q8STG9	F0JAP1;Q8STG9	3;3	3;3	3;3		Sec61alpha-RA;Sec61alpha	>tr|F0JAP1|F0JAP1_DROME LP19279p OS=Drosophila melanogaster GN=Sec61alpha-RA PE=2 SV=1;>tr|Q8STG9|Q8STG9_DROME DSec61alpha OS=Drosophila melanogaster GN=Sec61alpha PE=2 SV=1	2	3	3	3	0	0	3	3	0	0	3	3	0	0	3	3	6.1	6.1	6.1	46.02	423	423;476			6	7	3.6456e-07			99927000	86097000	0	2	CG9539	Sec61 alpha subunit	Sec61alpha	SEC61A1	-	93012000	-
P50887	P50887	11	11	11	60S ribosomal protein L22	RpL22	>sp|P50887|RL22_DROME 60S ribosomal protein L22 OS=Drosophila melanogaster GN=RpL22 PE=1 SV=2	1	11	11	11	0	0	11	4	0	0	11	4	0	0	11	4	37.8	37.8	37.8	30.61	299	299			13	6	3.1488e-102			155390000	30489000	0	2	CG7434	Ribosomal protein L22	RpL22	RPL22,RPL22L1	-	92939500	-
Q2MGP0;Q9W3U7	Q2MGP0;Q9W3U7	15;15	5;5	5;5			>tr|Q2MGP0|Q2MGP0_DROME CG33691, isoform C OS=Drosophila melanogaster GN=CG33691 PE=4 SV=1;>tr|Q9W3U7|Q9W3U7_DROME CG33691, isoform A OS=Drosophila melanogaster GN=CG32737 PE=2 SV=3	2	15	5	5	0	0	14	10	0	0	5	5	0	0	5	5	30.6	15	15	71.578	702	702;758			6	7	1.1867e-173			82418000	102390000	0	2	CG43736	-	CG43736	-	-	92404000	-
Q9VL78	Q9VL78	7	7	7	FK506-binding protein 59	FKBP59	>sp|Q9VL78|FKB59_DROME FK506-binding protein 59 OS=Drosophila melanogaster GN=FKBP59 PE=1 SV=1	1	7	7	7	0	0	6	4	0	0	6	4	0	0	6	4	17.8	17.8	17.8	48.795	439	439			8	5	3.2859e-19			116410000	68256000	0	2	CG4535	FK506-binding protein FKBP59	FKBP59	FKBP5,FKBP1B,FKBP1A	-	92333000	-
Q8IR39;P30189;Q494M1;C6TPA7;Q1WWG8	Q8IR39;P30189;Q494M1;C6TPA7;Q1WWG8	12;12;12;11;10	12;12;12;11;10	12;12;12;11;10	DNA topoisomerase 1	Top1;Top1-RB	>tr|Q8IR39|Q8IR39_DROME Topoisomerase 1, isoform B OS=Drosophila melanogaster GN=Top1 PE=2 SV=1;>sp|P30189|TOP1_DROME DNA topoisomerase 1 OS=Drosophila melanogaster GN=Top1 PE=1 SV=1;>tr|Q494M1|Q494M1_DROME RE58921p OS=Drosophila melanogaster GN=Top1 PE=2	5	12	12	12	0	0	9	7	0	0	9	7	0	0	9	7	19.8	19.8	19.8	68.641	581	581;972;974;581;382			11	13	1.0715e-62			92158000	91767000	0	2	CG6146	Topoisomerase 1	Top1	TOP1MT,TOP1	-	91962500	-
Q9VXM4	Q9VXM4	9	9	9		MSBP	>tr|Q9VXM4|Q9VXM4_DROME LD12946p OS=Drosophila melanogaster GN=MSBP PE=2 SV=1	1	9	9	9	0	0	7	6	0	0	7	6	0	0	7	6	42.7	42.7	42.7	27.92	248	248			12	16	9.2967e-64			80057000	103030000	0	2	CG9066	membrane steroid binding protein	MSBP	PGRMC1,PGRMC2	-	91543500	-
Q9VRV5;Q4QQC2;O18401;Q8T0K6	Q9VRV5;Q4QQC2;O18401;Q8T0K6	13;12;12;9	13;12;12;9	13;12;12;9		D19A	>tr|Q9VRV5|Q9VRV5_DROME D19A OS=Drosophila melanogaster GN=D19A PE=2 SV=2;>tr|Q4QQC2|Q4QQC2_DROME RE05457p OS=Drosophila melanogaster GN=D19A PE=2 SV=1;>tr|O18401|O18401_DROME D19A protein OS=Drosophila melanogaster GN=D19A PE=2 SV=2;>tr|Q8T0K6|Q8T0K6_DROM	4	13	13	13	0	0	10	10	0	0	10	10	0	0	10	10	16.2	16.2	16.2	96.195	845	845;807;845;535			11	10	1.5241e-113			72632000	107640000	0	2	CG10269	D19A	D19A	ZNF43,ZNF555,ZNF782	-	90136000	-
Q9VCW3;A1YK86;A1YK85;A1YK83;A1YK82;A1YK80;A1YK79;A1YK78;A1YK77;Q961A9;A1YK81	Q9VCW3;A1YK86;A1YK85;A1YK83;A1YK82;A1YK80;A1YK79;A1YK78;A1YK77;Q961A9;A1YK81	14;14;14;14;14;14;14;14;14;13;13	14;14;14;14;14;14;14;14;14;13;13	14;14;14;14;14;14;14;14;14;13;13		Nup133	>tr|Q9VCW3|Q9VCW3_DROME LP09464p OS=Drosophila melanogaster GN=Nup133 PE=2 SV=2;>tr|A1YK86|A1YK86_DROME Nup133 OS=Drosophila melanogaster GN=Nup133 PE=4 SV=1;>tr|A1YK85|A1YK85_DROME Nup133 OS=Drosophila melanogaster GN=Nup133 PE=4 SV=1;>tr|A1YK83|A1YK83_DR	11	14	14	14	0	0	10	10	0	0	10	10	0	0	10	10	13	13	13	135.14	1200	1200;1200;1200;1200;1200;1200;1200;1200;1200;1020;1200			13	15	1.1733e-74			85506000	92845000	0	2	CG6958	Nucleoporin 133kD	Nup133	NUP133	-	89175500	-
Q9W397;A9YKA2;A9YK95;A9YK94;A9YK93;F6JBY9	Q9W397	12;5;5;5;5;5	12;5;5;5;5;5	12;5;5;5;5;5			>tr|Q9W397|Q9W397_DROME CG7246 OS=Drosophila melanogaster GN=CG7246 PE=2 SV=1	6	12	12	12	0	0	10	5	0	0	10	5	0	0	10	5	21.4	21.4	21.4	70.103	602	602;232;232;232;232;252			10	8	4.0355e-35			96450000	80095000	0	2	CG7246	-	CG7246	UTP6	-	88272500	-
P55841;Q5U0W4;Q5BIL1	P55841;Q5U0W4;Q5BIL1	4;4;4	4;4;4	4;4;4	60S ribosomal protein L14	RpL14	>sp|P55841|RL14_DROME 60S ribosomal protein L14 OS=Drosophila melanogaster GN=RpL14 PE=2 SV=1;>tr|Q5U0W4|Q5U0W4_DROME GM06787p (Fragment) OS=Drosophila melanogaster PE=2 SV=1;>tr|Q5BIL1|Q5BIL1_DROME RH72463p (Fragment) OS=Drosophila melanogaster GN=RpL14 P	3	4	4	4	0	0	4	3	0	0	4	3	0	0	4	3	25.3	25.3	25.3	19.173	166	166;167;177			4	5	1.2078e-12			97744000	78656000	0	2	CG6253	Ribosomal protein L14	RpL14	RPL14	-	88200000	-
Q9VHG5	Q9VHG5	7	7	7			>tr|Q9VHG5|Q9VHG5_DROME CG8436 OS=Drosophila melanogaster GN=CG8436 PE=2 SV=1	1	7	7	7	0	0	6	5	0	0	6	5	0	0	6	5	36	36	36	27.717	242	242			10	9	1.9162e-59			132210000	42957000	0	2	CG8436	Insulator binding factor 1	Ibf1	-	-	87583500	-
Q27268;H1UUC9	Q27268	10;3	10;3	10;3	ATP-dependent RNA helicase WM6	Hel25E	>sp|Q27268|DX39B_DROME ATP-dependent RNA helicase WM6 OS=Drosophila melanogaster GN=Hel25E PE=1 SV=1	2	10	10	10	0	0	6	8	0	0	6	8	0	0	6	8	26.7	26.7	26.7	48.651	424	424;157			8	10	6.1568e-29			73393000	100830000	0	2	CG7269	Helicase at 25E	Hel25E	DDX39B,DDX39A	-	87111500	-
A1YK62;A1YK65;A1YK63;A1YK61;A1YK60;A1YK58;A1YK59;A1YK54;Q9V466;A1YK57;A1YK56;A1YK55	A1YK62;A1YK65;A1YK63;A1YK61;A1YK60;A1YK58;A1YK59;A1YK54;Q9V466;A1YK57;A1YK56;A1YK55	14;13;13;13;13;13;12;12;12;12;12;11	14;13;13;13;13;13;12;12;12;12;12;11	14;13;13;13;13;13;12;12;12;12;12;11		Nup107	>tr|A1YK62|A1YK62_DROME Nup107 OS=Drosophila melanogaster GN=Nup107 PE=4 SV=1;>tr|A1YK65|A1YK65_DROME Nup107 OS=Drosophila melanogaster GN=Nup107 PE=4 SV=1;>tr|A1YK63|A1YK63_DROME Nup107 OS=Drosophila melanogaster GN=Nup107 PE=4 SV=1;>tr|A1YK61|A1YK61_DROM	12	14	14	14	0	0	12	12	0	0	12	12	0	0	12	12	20.9	20.9	20.9	97.395	845	845;845;845;845;845;845;845;845;845;845;846;845			13	13	2.0001e-56			92290000	81452000	0	2	CG6743	Nucleoporin 107kD	Nup107	NUP107	-	86871000	-
Q9VLB7;Q24349	Q9VLB7;Q24349	12;8	12;8	12;8		Gdi	>tr|Q9VLB7|Q9VLB7_DROME GDP dissociation inhibitor OS=Drosophila melanogaster GN=Gdi PE=2 SV=1;>tr|Q24349|Q24349_DROME GDP dissociation inhibitor OS=Drosophila melanogaster GN=Gdi PE=2 SV=1	2	12	12	12	0	0	10	12	0	0	10	12	0	0	10	12	37.9	37.9	37.9	49.902	443	443;448			15	17	6.8992e-40			87515000	84286000	0	2	CG4422	GDP dissociation inhibitor	Gdi	GDI2,GDI1	-	85900500	-
Q7PLS8;Q7PLS8-2	Q7PLS8;Q7PLS8-2	10;8	10;8	10;8	Integrator complex subunit 3 homolog	IntS3	>sp|Q7PLS8|INT3_DROME Integrator complex subunit 3 homolog OS=Drosophila melanogaster GN=IntS3 PE=1 SV=1;>sp|Q7PLS8-2|INT3_DROME Isoform B of Integrator complex subunit 3 homolog OS=Drosophila melanogaster GN=IntS3	2	10	10	10	0	0	8	9	0	0	8	9	0	0	8	9	10.4	10.4	10.4	123.95	1068	1068;856			9	10	2.2802e-25			96523000	74325000	0	2	CG17665	Integrator 3	IntS3	INTS3	-	85424000	-
Q9VUR2;E5KYQ7;E5KYQ5;E5KYQ1;E5KYQ0;E5KYP9;E5KYP8;E5KYP7;E5KYP6	Q9VUR2	10;3;3;3;3;3;3;3;3	10;3;3;3;3;3;3;3;3	10;3;3;3;3;3;3;3;3			>tr|Q9VUR2|Q9VUR2_DROME CG12301 OS=Drosophila melanogaster GN=CG12301 PE=2 SV=2	9	10	10	10	0	0	6	9	0	0	6	9	0	0	6	9	15.3	15.3	15.3	88.727	771	771;446;447;447;447;447;447;447;447			6	10	7.8819e-64			80652000	89561000	0	2	CG12301	-	CG12301	UTP14A,UTP14C	-	85106500	-
Q6IDD9;A8JNN3;A8JNN2;A8JNN1;Q6IDD9-2;Q4V438	Q6IDD9;A8JNN3;A8JNN2;A8JNN1;Q6IDD9-2	16;16;16;16;12;1	16;16;16;16;12;1	16;16;16;16;12;1	Sterile alpha and TIR motif-containing protein 1	Ect4	>sp|Q6IDD9|SARM1_DROME Sterile alpha and TIR motif-containing protein 1 OS=Drosophila melanogaster GN=Ect4 PE=2 SV=1;>tr|A8JNN3|A8JNN3_DROME Ect4, isoform H OS=Drosophila melanogaster GN=Ect4 PE=4 SV=1;>tr|A8JNN2|A8JNN2_DROME Ect4, isoform G OS=Drosophila	6	16	16	16	0	0	10	13	0	0	10	13	0	0	10	13	15.4	15.4	15.4	147.88	1360	1360;1386;1562;1637;1052;351			11	15	9.3518e-188			63237000	104410000	0	2	CG43119	Ectoderm-expressed 4	Ect4	SARM1,TMEM199	-	83823500	-
Q9VJH2	Q9VJH2	18	18	18		mdy	>tr|Q9VJH2|Q9VJH2_DROME CG31739 OS=Drosophila melanogaster GN=mdy PE=2 SV=3	1	18	18	18	0	0	14	13	0	0	14	13	0	0	14	13	20.5	20.5	20.5	121.52	1082	1082			14	13	3.3899e-90			81584000	85978000	0	2	CG31991	midway	mdy	DGAT1,SOAT2,SOAT1	-	83781000	-
Q9VAY7	Q9VAY7	5	5	5	Protein FAM50 homolog	CG12259	>sp|Q9VAY7|FAM50_DROME Protein FAM50 homolog OS=Drosophila melanogaster GN=CG12259 PE=2 SV=1	1	5	5	5	0	0	5	5	0	0	5	5	0	0	5	5	17.3	17.3	17.3	42.856	359	359			7	6	6.4654e-23			96868000	70180000	0	2	CG12259	-	CG12259	FAM50A,FAM50B	-	83524000	-
Q7JVI3	Q7JVI3	6	6	6	Eukaryotic translation initiation factor 3 subunit M	Tango7	>sp|Q7JVI3|EIF3M_DROME Eukaryotic translation initiation factor 3 subunit M OS=Drosophila melanogaster GN=Tango7 PE=2 SV=1	1	6	6	6	0	0	3	4	0	0	3	4	0	0	3	4	19.9	19.9	19.9	44.086	387	387			4	4	2.1204e-35			85259000	78685000	0	2	CG8309	Transport and Golgi organization 7	Tango7	EIF3M,COPS7B	-	81972000	-
Q24368;I1V4Y8	Q24368;I1V4Y8	14;14	14;14	14;14	Chromatin-remodeling complex ATPase chain Iswi	Iswi;ISWI	>sp|Q24368|ISWI_DROME Chromatin-remodeling complex ATPase chain Iswi OS=Drosophila melanogaster GN=Iswi PE=1 SV=1;>tr|I1V4Y8|I1V4Y8_DROME Imitation SWI OS=Drosophila melanogaster GN=ISWI PE=4 SV=1	2	14	14	14	0	0	9	10	0	0	9	10	0	0	9	10	16.1	16.1	16.1	118.87	1027	1027;1027			9	11	6.5658e-42			73055000	89202000	0	2	CG8625	Imitation SWI	Iswi	SMARCA5,SMARCA1	-	81128500	-
Q08605-3;Q08605-4;I1V4Z2;Q2PDY2;Q08605;I1V4Y9;A4V1Y6;Q2PDY1;I1V4Z0;Q08605-2;I1V4Z1;A4V1Y7;Q8MYL2;C3KGN3	Q08605-3;Q08605-4;I1V4Z2;Q2PDY2;Q08605;I1V4Y9;A4V1Y6;Q2PDY1;I1V4Z0;Q08605-2;I1V4Z1;A4V1Y7	4;4;4;4;4;4;4;3;3;3;3;3;1;1	4;4;4;4;4;4;4;3;3;3;3;3;1;1	4;4;4;4;4;4;4;3;3;3;3;3;1;1	Transcription factor GAGA	Trl	>sp|Q08605-3|GAGA_DROME Isoform G of Transcription factor GAGA OS=Drosophila melanogaster GN=Trl;>sp|Q08605-4|GAGA_DROME Isoform I of Transcription factor GAGA OS=Drosophila melanogaster GN=Trl;>tr|I1V4Z2|I1V4Z2_DROME Trithorax-like protein variant I OS=Dr	14	4	4	4	0	0	3	3	0	0	3	3	0	0	3	3	19.3	19.3	19.3	57.817	538	538;566;566;567;581;581;582;476;476;519;519;519;217;396			6	7	1.6193e-37			76030000	85976000	0	2	CG33261	Trithorax-like	Trl	ZBTB17	-	81003000	-
P08970	P08970	9	9	9	Protein suppressor of hairy wing	su(Hw)	>sp|P08970|SUHW_DROME Protein suppressor of hairy wing OS=Drosophila melanogaster GN=su(Hw) PE=1 SV=2	1	9	9	9	0	0	9	7	0	0	9	7	0	0	9	7	11.7	11.7	11.7	105.78	941	941			13	12	2.1586e-51			84651000	76583000	0	2	CG8573	suppressor of Hairy wing	su(Hw)	ZNF443,ZNF678,ZNF563,ZNF675,ZNF425,ZNF99,ZNF233,ZNF133,ZNF331,ZNF100,ZNF557,ZNF613,ZNF441,ZNF691,ZNF90,ZNF621,ZNF81,ZNF793,GZF1,ZNF626,ZNF248,ZNF665,ZNF169,ZFP92,ZNF260,ZNF880,ZNF485,ZNF544,ZNF251,ZNF780B,MZF1,ZNF45,ZNF732,ZNF431,ENSG00000270051,ZNF79,ZNF668,ZNF223,ZNF850,ZBTB24,ZNF121,ZNF492,ZNF25,ZNF17,ZNF764,ZNF273,ZNF501,ZNF605,ZNF829,ZNF160,ZNF30,ZNF587,ZNF257,ZNF189,ZNF135,ZBTB41,ZNF283,ZNF…	-	80617000	-
O61360;O61362;O61361;Q8MRK4;Q95R99	O61360;O61362;O61361;Q8MRK4	12;11;11;10;1	12;11;11;10;1	12;11;11;10;1		crol	>tr|O61360|O61360_DROME CROL ALPHA OS=Drosophila melanogaster GN=crol PE=2 SV=1;>tr|O61362|O61362_DROME CROL GAMMA OS=Drosophila melanogaster GN=crol PE=2 SV=1;>tr|O61361|O61361_DROME CROL BETA OS=Drosophila melanogaster GN=crol PE=2 SV=1;>tr|Q8MRK4|Q8MRK4	5	12	12	12	0	0	6	10	0	0	6	10	0	0	6	10	11.1	11.1	11.1	106.36	962	962;756;891;878;196			6	13	6.0847e-42			48823000	110000000	0	2	CG14938	crooked legs	crol	ZNF443,ZNF678,ZNF563,ZNF675,ZNF425,ZNF99,ZNF233,ZNF133,ZNF331,ZNF100,ZNF557,ZNF613,ZNF441,ZNF691,ZNF90,ZNF621,ZNF81,ZNF793,GZF1,ZNF626,ZNF248,ZNF665,ZNF169,ZFP92,ZNF260,ZNF880,ZNF485,ZNF544,ZNF251,ZNF780B,MZF1,ZNF45,ZNF732,ZNF431,ENSG00000270051,ZNF79,ZNF668,ZNF223,ZNF850,ZBTB24,ZNF121,ZNF492,ZNF25,ZNF17,ZNF764,ZNF273,ZNF501,ZNF605,ZNF829,ZNF160,ZNF30,ZNF587,ZNF257,ZNF189,ZNF135,ZBTB41,ZNF283,ZNF…	-	79411500	-
Q9VK59	Q9VK59	11	11	11			>tr|Q9VK59|Q9VK59_DROME CG5787 OS=Drosophila melanogaster GN=CG5787 PE=2 SV=2	1	11	11	11	0	0	7	7	0	0	7	7	0	0	7	7	13.1	13.1	13.1	100.26	950	950			8	8	6.7342e-44			76530000	82089000	0	2	CG5787	-	CG5787	PIH1D1	-	79309500	-
Q8SZH5;A1YK07;A1YK02;A1YK00;H1UUL1;A1YK11;A1YK03;A1YK01	Q8SZH5;A1YK07;A1YK02;A1YK00;H1UUL1;A1YK11;A1YK03;A1YK01	12;12;12;12;12;11;11;10	12;12;12;12;12;11;11;10	12;12;12;12;12;11;11;10		Nup75;Nup75-RA	>tr|Q8SZH5|Q8SZH5_DROME LD29726p OS=Drosophila melanogaster GN=Nup75 PE=2 SV=1;>tr|A1YK07|A1YK07_DROME Nup75 OS=Drosophila melanogaster GN=Nup75 PE=4 SV=1;>tr|A1YK02|A1YK02_DROME Nup75 OS=Drosophila melanogaster GN=Nup75 PE=4 SV=1;>tr|A1YK00|A1YK00_DROME N	8	12	12	12	0	0	10	6	0	0	10	6	0	0	10	6	18.4	18.4	18.4	76.913	668	668;668;668;668;687;668;668;668			10	6	1.1914e-32			95168000	58244000	0	2	CG5733	Nucleoporin 75kD	Nup75	NUP85	-	76706000	-
Q8T6I0;Q8T8W3;Q8IGN0;Q94919;C6SUU3	Q8T6I0;Q8T8W3;Q8IGN0;Q94919	14;14;13;7;1	14;14;13;7;1	14;14;13;7;1		Past1	>tr|Q8T6I0|Q8T6I0_DROME EH domain containing protein OS=Drosophila melanogaster GN=Past1 PE=2 SV=1;>tr|Q8T8W3|Q8T8W3_DROME AT21416p OS=Drosophila melanogaster GN=Past1 PE=2 SV=1;>tr|Q8IGN0|Q8IGN0_DROME RE59368p OS=Drosophila melanogaster GN=Past1 PE=2 SV=1	5	14	14	14	0	0	9	11	0	0	9	11	0	0	9	11	27.3	27.3	27.3	61.004	534	534;540;534;496;109			9	11	3.6651e-33			52049000	98443000	0	2	CG6148	Putative Achaete Scute Target 1	Past1	EHD4,EHD3,EHD1,EHD2	-	75246000	-
F0JAN1;Q9I7S8;A8QI10;Q9VK80	F0JAN1;Q9I7S8	6;6;1;1	6;6;1;1	6;6;1;1	Multifunctional protein ADE2;Phosphoribosylaminoimidazole-succinocarboxamide synthase;Phosphoribosylaminoimidazole carboxylase	ade5-RA;ade5	>tr|F0JAN1|F0JAN1_DROME RH01319p OS=Drosophila melanogaster GN=ade5-RA PE=2 SV=1;>sp|Q9I7S8|PUR6_DROME Multifunctional protein ADE2 OS=Drosophila melanogaster GN=ade5 PE=2 SV=2	4	6	6	6	0	0	4	6	0	0	4	6	0	0	4	6	11.7	11.7	11.7	47.167	428	428;429;140;395			5	6	4.0633e-16			75665000	73533000	0	2	CG3989	ade5	ade5	PAICS	-	74599000	-
E1JJR8;P22465;E8NH50;D5AEP6;Q7KWG2;Q7KWG4;Q7KWG7	E1JJR8;P22465;E8NH50	12;11;11;3;2;2;1	12;11;11;3;2;2;1	12;11;11;3;2;2;1	Annexin;Annexin-B10	AnnX;AnnX-RA	>tr|E1JJR8|E1JJR8_DROME Annexin OS=Drosophila melanogaster GN=AnnX PE=3 SV=1;>sp|P22465|ANX10_DROME Annexin-B10 OS=Drosophila melanogaster GN=AnnX PE=2 SV=2;>tr|E8NH50|E8NH50_DROME Annexin OS=Drosophila melanogaster GN=AnnX-RA PE=2 SV=1	7	12	12	12	0	0	10	10	0	0	10	10	0	0	10	10	46.7	46.7	46.7	35.705	321	321;320;321;122;121;122;122			16	16	2.2905e-42			77477000	71442000	0	2	CG9579	Annexin B10	AnxB10	ANXA6,ANXA8L1,ANXA7,ANXA2,ANXA11,ANXA5,ANXA4,ANXA10,ANXA1,ANXA9,ANXA3,ANXA8L1,ANXA13	-	74459500	-
Q9W3W1;A8JV09;D6W4T8;A2VEW7	Q9W3W1;A8JV09;D6W4T8	11;10;10;5	11;10;10;5	11;10;10;5		pod1;pod1-RC	>tr|Q9W3W1|Q9W3W1_DROME Coronin OS=Drosophila melanogaster GN=pod1 PE=2 SV=1;>tr|A8JV09|A8JV09_DROME Coronin OS=Drosophila melanogaster GN=pod1 PE=3 SV=1;>tr|D6W4T8|D6W4T8_DROME Coronin OS=Drosophila melanogaster GN=pod1-RC PE=2 SV=1	4	11	11	11	0	0	7	10	0	0	7	10	0	0	7	10	15.5	15.5	15.5	119.35	1074	1074;1255;1266;649			8	11	4.5864e-67			62656000	82849000	0	2	CG4532	pod1	pod1	CORO7,CORO7-PAM16	-	72752500	-
Q960E6;Q0E993	Q960E6;Q0E993	13;13	13;13	13;13		ValRS	>tr|Q960E6|Q960E6_DROME SD04748p OS=Drosophila melanogaster GN=ValRS PE=2 SV=1;>tr|Q0E993|Q0E993_DROME Valyl-tRNA synthetase, isoform A OS=Drosophila melanogaster GN=ValRS PE=3 SV=1	2	13	13	13	0	0	12	9	0	0	12	9	0	0	12	9	15.8	15.8	15.8	118.33	1049	1049;1049			12	10	2.2689e-50			89006000	54800000	0	2	CG4062	Valyl-tRNA synthetase	ValRS	VARS,ENSG00000230985,VARS2	-	71903000	-
Q9VAF4	Q9VAF4	6	6	6		dgt1	>tr|Q9VAF4|Q9VAF4_DROME Dim gamma-tubulin 1 OS=Drosophila melanogaster GN=dgt1 PE=2 SV=2	1	6	6	6	0	0	4	5	0	0	4	5	0	0	4	5	14.5	14.5	14.5	56.005	484	484			6	7	6.518e-56			55188000	85343000	0	2	CG18041	dim gamma-tubulin 1	dgt1	KANSL2,INO80D	-	70265500	-
Q8SWU7;E6PBV6;Q8SWU7-2;C9QP30	Q8SWU7;E6PBV6;Q8SWU7-2;C9QP30	8;8;7;7	8;8;7;7	8;8;7;7	GTP-binding protein CG1354	CG1354;CG1354-RA;CG1354-RB	>sp|Q8SWU7|OLA1_DROME Obg-like ATPase 1 OS=Drosophila melanogaster GN=CG1354 PE=1 SV=1;>tr|E6PBV6|E6PBV6_DROME AT07526p OS=Drosophila melanogaster GN=CG1354-RA PE=2 SV=1;>sp|Q8SWU7-2|OLA1_DROME Isoform B of Obg-like ATPase 1 OS=Drosophila melanogaster GN=C	4	8	8	8	0	0	5	6	0	0	5	6	0	0	5	6	24.4	24.4	24.4	44.91	397	397;397;348;362			6	6	1.9782e-26			77131000	63260000	0	2	CG1354	-	CG1354	OLA1	-	70195500	-
P07664	P07664	5	5	5	Serendipity locus protein delta	Sry-delta	>sp|P07664|SRYD_DROME Serendipity locus protein delta OS=Drosophila melanogaster GN=Sry-delta PE=1 SV=2	1	5	5	5	0	0	5	4	0	0	5	4	0	0	5	4	13.2	13.2	13.2	50.027	433	433			8	10	2.3912e-14			60670000	79161000	0	2	CG17958	Serendipity delta	Sry-delta	-	-	69915500	-
A1ZAX1	A1ZAX1	17	17	17	Eukaryotic translation initiation factor 3 subunit C	eIF3-S8	>sp|A1ZAX1|EIF3C_DROME Eukaryotic translation initiation factor 3 subunit C OS=Drosophila melanogaster GN=eIF3-S8 PE=1 SV=1	1	17	17	17	0	0	14	11	0	0	14	11	0	0	14	11	20.5	20.5	20.5	105.65	910	910			15	12	4.9692e-52			76575000	62755000	0	2	CG4954	eIF3-S8	eIF3-S8	EIF3C,EIF3CL	-	69665000	-
Q59DT6;Q02926-2;A4V3G9;Q02926;A4V3H1	Q59DT6;Q02926-2;A4V3G9;Q02926;A4V3H1	7;7;7;7;7	7;7;7;7;7	7;7;7;7;7	Ribonucleoprotein RB97D	Rb97D	>tr|Q59DT6|Q59DT6_DROME Ribonuclear protein at 97D, isoform D OS=Drosophila melanogaster GN=Rb97D PE=4 SV=1;>sp|Q02926-2|RB97D_DROME Isoform A of Ribonucleoprotein RB97D OS=Drosophila melanogaster GN=Rb97D;>tr|A4V3G9|A4V3G9_DROME Ribonuclear protein at 97D	5	7	7	7	0	0	2	6	0	0	2	6	0	0	2	6	16.8	16.8	16.8	48.094	434	434;465;465;471;471			5	6	3.4768e-17			69617000	65460000	0	2	CG6354	Ribonuclear protein at 97D	Rb97D	HNRNPA0,DAZAP1,HNRNPA2B1,HNRNPAB,HNRNPD,MSI2,HNRNPA1L2,HNRNPA1,HNRNPA3,HNRNPDL,MSI1	-	67538500	-
Q9VXW3;C5I7R2;C5I7Q4;C5I7K6;C5I7J0;C5I7B8;C5I7A2;C5I7E2;C5I7I2;Q5IF77	Q9VXW3;C5I7R2;C5I7Q4;C5I7K6;C5I7J0;C5I7B8;C5I7A2;C5I7E2;C5I7I2;Q5IF77	9;9;9;9;9;9;9;8;8;6	4;4;4;4;4;4;4;3;3;3	1;1;1;1;1;1;1;0;1;1		CG12608	>tr|Q9VXW3|Q9VXW3_DROME CG12608 OS=Drosophila melanogaster GN=CG12608 PE=2 SV=2;>tr|C5I7R2|C5I7R2_DROME Putative uncharacterized protein OS=Drosophila melanogaster GN=CG12608 PE=4 SV=1;>tr|C5I7Q4|C5I7Q4_DROME Putative uncharacterized protein OS=Drosophila	10	9	4	1	0	0	9	6	0	0	4	4	0	0	1	1	21.2	13.5	2.5	49.143	443	443;443;443;443;443;443;443;443;443;334			8	8	2.5773e-67			83231000	49502000	0	2	CG12608	-	CG12608	PAK1IP1	-	66366500	-
Q8T3K6;Q9VIS7;Q5BI61;Q2PDT3	Q8T3K6;Q9VIS7;Q5BI61;Q2PDT3	11;10;9;9	11;10;9;9	11;10;9;9		CG10462	>tr|Q8T3K6|Q8T3K6_DROME SD07008p OS=Drosophila melanogaster GN=CG10462 PE=2 SV=1;>tr|Q9VIS7|Q9VIS7_DROME CG10462, isoform A OS=Drosophila melanogaster GN=CG10462 PE=2 SV=2;>tr|Q5BI61|Q5BI61_DROME LP11437p OS=Drosophila melanogaster GN=CG10462 PE=2 SV=1;>tr	4	11	11	11	0	0	9	7	0	0	9	7	0	0	9	7	18.8	18.8	18.8	91.695	812	812;812;712;776			10	11	3.4916e-88			66976000	65685000	0	2	CG10462	-	CG10462	-	-	66330500	-
Q9W4Z9;O46069	Q9W4Z9;O46069	7;7	7;7	7;7		EG:25E8.3	>tr|Q9W4Z9|Q9W4Z9_DROME CG3071 OS=Drosophila melanogaster GN=EG:25E8.3 PE=2 SV=1;>tr|O46069|O46069_DROME EG:25E8.3 protein OS=Drosophila melanogaster GN=EG:25E8.3 PE=2 SV=1	2	7	7	7	0	0	6	4	0	0	6	4	0	0	6	4	14.2	14.2	14.2	60.369	535	535;535			8	5	1.842e-15			91236000	39117000	0	2	CG3071	-	CG3071	UTP15	-	65176500	-
O76866;Q9W4W7	O76866;Q9W4W7	6;5	6;5	6;5		EG:100G10.6	>tr|O76866|O76866_DROME EG:100G10.6 protein OS=Drosophila melanogaster GN=EG:100G10.6 PE=2 SV=1;>tr|Q9W4W7|Q9W4W7_DROME CG2662 OS=Drosophila melanogaster GN=EG:100G10.6 PE=2 SV=1	2	6	6	6	0	0	4	4	0	0	4	4	0	0	4	4	20.2	20.2	20.2	49.243	446	446;446			6	7	7.9515e-28			88607000	41181000	0	2	CG2662	-	CG2662	DPF2	-	64894000	-
Q7KN85;Q6AWP8;E2QCF1;Q7JNC6	Q7KN85;Q6AWP8;E2QCF1	13;13;11;2	13;13;11;2	13;13;11;2		ATPCL	>tr|Q7KN85|Q7KN85_DROME ATP citrate lyase, isoform D OS=Drosophila melanogaster GN=ATPCL PE=2 SV=1;>tr|Q6AWP8|Q6AWP8_DROME RE70805p OS=Drosophila melanogaster PE=2 SV=1;>tr|E2QCF1|E2QCF1_DROME ATP citrate lyase, isoform F OS=Drosophila melanogaster GN=ATPC	4	13	13	13	0	0	9	10	0	0	9	10	0	0	9	10	17.2	17.2	17.2	121.4	1112	1112;1112;1095;391			10	12	1.9241e-80			62808000	66673000	0	2	CG8322	ATP citrate lyase	ATPCL	ACLY	-	64740500	-
Q8T9D1;Q86BS3;Q5MAI1	Q8T9D1;Q86BS3	10;10;2	10;10;2	10;10;2		Chro	>tr|Q8T9D1|Q8T9D1_DROME SD06626p OS=Drosophila melanogaster GN=Chro PE=2 SV=1;>tr|Q86BS3|Q86BS3_DROME Chromator, isoform A OS=Drosophila melanogaster GN=Chro PE=2 SV=1	3	10	10	10	0	0	7	6	0	0	7	6	0	0	7	6	14.9	14.9	14.9	101.09	926	926;926;326			7	6	1.0915e-90			59248000	69571000	0	2	CG10712	Chromator	Chro	-	-	64409500	-
Q961A1;Q9V9N4;Q8IGP5	Q961A1;Q9V9N4;Q8IGP5	3;3;3	3;3;3	2;2;2		CG1832;Jupiter;CG1832-RB	>tr|Q961A1|Q961A1_DROME LD26873p OS=Drosophila melanogaster GN=CG1832 PE=2 SV=1;>tr|Q9V9N4|Q9V9N4_DROME CG1832, isoform A OS=Drosophila melanogaster GN=Jupiter PE=2 SV=1;>tr|Q8IGP5|Q8IGP5_DROME CG1832, isoform B OS=Drosophila melanogaster GN=CG1832-RB PE=2	3	3	3	2	0	0	3	1	0	0	3	1	0	0	2	1	10.6	10.6	6.8	51.649	473	473;561;566			5	2	6.0169e-35			63431000	65271000	0	2	CG1832	Chromatin-linked adaptor for MSL proteins	Clamp	-	-	64351000	-
Q9VHG6	Q9VHG6	4	4	4			>tr|Q9VHG6|Q9VHG6_DROME CG9740 OS=Drosophila melanogaster GN=CG9740 PE=2 SV=1	1	4	4	4	0	0	3	4	0	0	3	4	0	0	3	4	18.5	18.5	18.5	21.939	195	195			5	5	1.1813e-11			46121000	82334000	0	2	CG9740	Insulator binding factor 2	Ibf2	-	-	64227500	-
Q9W410	Q9W410	9	9	9			>tr|Q9W410|Q9W410_DROME CG3815 OS=Drosophila melanogaster GN=CG3815 PE=2 SV=2	1	9	9	9	0	0	7	8	0	0	7	8	0	0	7	8	15.6	15.6	15.6	98.335	878	878			7	9	1.002e-62			56772000	71426000	0	2	CG3815	-	CG3815	PHF12,AIRE	-	64099000	-
Q9VHM2;E8NHA3	Q9VHM2	10;4	10;4	10;4	UPF0505 protein CG8202	CG8202	>sp|Q9VHM2|U505_DROME UPF0505 protein CG8202 OS=Drosophila melanogaster GN=CG8202 PE=2 SV=3	2	10	10	10	0	0	5	8	0	0	5	8	0	0	5	8	11.5	11.5	11.5	107.59	942	942;471			5	9	1.5519e-27			52164000	74052000	0	2	CG8202	-	CG8202	C16orf62	-	63108000	-
Q9VKD8;Q95TU2;Q6NNA4;Q8T064	Q9VKD8;Q95TU2;Q6NNA4;Q8T064	10;10;8;5	10;10;8;5	10;10;8;5		CG6686	>tr|Q9VKD8|Q9VKD8_DROME CG6686, isoform B OS=Drosophila melanogaster GN=CG6686 PE=2 SV=1;>tr|Q95TU2|Q95TU2_DROME CG6686, isoform A OS=Drosophila melanogaster GN=CG6686 PE=2 SV=1;>tr|Q6NNA4|Q6NNA4_DROME GH14426p OS=Drosophila melanogaster GN=CG6686 PE=2 SV=	4	10	10	10	0	0	8	5	0	0	8	5	0	0	8	5	14.4	14.4	14.4	111.9	964	964;970;567;357			12	9	2.9787e-37			52640000	73077000	0	2	CG6686	-	CG6686	SART1	-	62858500	-
Q8T8V5;P40796;A4V0X4	Q8T8V5;P40796;A4V0X4	10;10;10	10;10;10	10;10;10	La protein homolog	La	>tr|Q8T8V5|Q8T8V5_DROME AT22034p OS=Drosophila melanogaster GN=La PE=2 SV=1;>sp|P40796|LA_DROME La protein homolog OS=Drosophila melanogaster GN=La PE=1 SV=2;>tr|A4V0X4|A4V0X4_DROME La autoantigen-like, isoform B OS=Drosophila melanogaster GN=La PE=4 SV=1	3	10	10	10	0	0	6	7	0	0	6	7	0	0	6	7	24.6	24.6	24.6	44.869	390	390;390;390			7	9	3.8733e-34			68885000	56712000	0	2	CG10922	La autoantigen-like	La	SSB,LARP7	-	62798500	-
Q5U0X8	Q5U0X8	7	7	7			>tr|Q5U0X8|Q5U0X8_DROME CG12325 OS=Drosophila melanogaster GN=CG12325 PE=2 SV=1	1	7	7	7	0	0	6	5	0	0	6	5	0	0	6	5	8.9	8.9	8.9	105.99	949	949			6	6	2.3527e-22			64732000	59759000	0	2	CG12325	-	CG12325	PWP2,ENSG00000248354,SCAP	-	62245500	-
Q9W1C8	Q9W1C8	8	8	8			>tr|Q9W1C8|Q9W1C8_DROME CG3163 OS=Drosophila melanogaster GN=CG3163 PE=2 SV=2	1	8	8	8	0	0	7	4	0	0	7	4	0	0	7	4	23.9	23.9	23.9	41.522	368	368			10	4	8.2945e-22			71070000	53134000	0	2	CG3163	-	CG3163	-	-	62102000	-
Q9VV60	Q9VV60	10	10	10		TyrRS	>tr|Q9VV60|Q9VV60_DROME LD21116p OS=Drosophila melanogaster GN=TyrRS PE=2 SV=1	1	10	10	10	0	0	9	6	0	0	9	6	0	0	9	6	22.5	22.5	22.5	58.158	525	525			12	7	4.3312e-29			83507000	39927000	0	2	CG4561	Tyrosyl-tRNA synthetase	TyrRS	YARS	-	61717000	-
P17336	P17336	9	9	9	Catalase	Cat	>sp|P17336|CATA_DROME Catalase OS=Drosophila melanogaster GN=Cat PE=1 SV=2	1	9	9	9	0	0	7	6	0	0	7	6	0	0	7	6	21.7	21.7	21.7	57.149	506	506			9	6	2.4232e-81			78513000	44008000	0	2	CG6871	Catalase	Cat	CAT	-	61260500	-
Q9VZM5;Q9VZM5-2	Q9VZM5;Q9VZM5-2	4;3	4;3	4;3	GPI mannosyltransferase 3	CG12006	>sp|Q9VZM5|PIGB_DROME GPI mannosyltransferase 3 OS=Drosophila melanogaster GN=CG12006 PE=2 SV=2;>sp|Q9VZM5-2|PIGB_DROME Isoform B of GPI mannosyltransferase 3 OS=Drosophila melanogaster GN=CG12006	2	4	4	4	0	0	4	0	0	0	4	0	0	0	4	0	6.6	6.6	6.6	65.006	561	561;531			5		1.2456e-08			60977000		0	1	CG12006	-	CG12006	PIGB	-	60977000	-
O46036-2;A4V2S3;O46036;E8NH65	O46036-2;A4V2S3;O46036	5;5;5;1	5;5;5;1	5;5;5;1	C-terminal-binding protein	CtBP	>sp|O46036-2|CTBP_DROME Isoform A of C-terminal-binding protein OS=Drosophila melanogaster GN=CtBP;>tr|A4V2S3|A4V2S3_DROME C-terminal binding protein, isoform B OS=Drosophila melanogaster GN=CtBP PE=3 SV=1;>sp|O46036|CTBP_DROME C-terminal-binding protein O	4	5	5	5	0	0	1	5	0	0	1	5	0	0	1	5	13.7	13.7	13.7	42.251	386	386;386;476;189			1	5	6.2051e-13				60897000	0	2	CG7583	C-terminal Binding Protein	CtBP	CTBP1,CTBP2,PHGDH	-	60897000	-
Q9VH20	Q9VH20	9	9	9	TATA box-binding protein-associated factor RNA polymerase I subunit B	CG6241	>sp|Q9VH20|TAF1B_DROME TATA box-binding protein-associated factor RNA polymerase I subunit B OS=Drosophila melanogaster GN=CG6241 PE=2 SV=1	1	9	9	9	0	0	7	6	0	0	7	6	0	0	7	6	12.2	12.2	12.2	101.77	872	872			8	7	1.2879e-50			55802000	65856000	0	2	CG6241	TATA box-binding protein-associated factor RNA polymerase I subunit B	TAF1B	-	-	60829000	-
C8VV33;Q02748;D3DMH8;C9QP42	C8VV33;Q02748;D3DMH8;C9QP42	7;7;7;7	5;5;5;5	5;5;5;5	Eukaryotic initiation factor 4A	eIF-4a-RD;eIF-4a;eIF-4a-RB	>tr|C8VV33|C8VV33_DROME AT04852p OS=Drosophila melanogaster GN=eIF-4a-RD PE=2 SV=1;>sp|Q02748|IF4A_DROME Eukaryotic initiation factor 4A OS=Drosophila melanogaster GN=eIF-4a PE=2 SV=3;>tr|D3DMH8|D3DMH8_DROME RE22480p OS=Drosophila melanogaster GN=eIF-4a-RD	4	7	5	5	0	0	7	6	0	0	5	4	0	0	5	4	18.2	14.6	14.6	44.292	390	390;403;403;403			8	8	1.8081e-86			65197000	56094000	0	2	CG9075	Eukaryotic initiation factor 4a	eIF-4a	EIF4A2	-	60645500	-
Q9I7I7;Q8SYZ4	Q9I7I7;Q8SYZ4	5;4	5;4	5;4	NAD-dependent protein deacetylase Sirt2	Sirt2	>sp|Q9I7I7|SIRT2_DROME NAD-dependent protein deacetylase Sirt2 OS=Drosophila melanogaster GN=Sirt2 PE=3 SV=1;>tr|Q8SYZ4|Q8SYZ4_DROME RE26822p OS=Drosophila melanogaster GN=Sirt2 PE=2 SV=1	2	5	5	5	0	0	4	4	0	0	4	4	0	0	4	4	17.7	17.7	17.7	40.112	355	355;326			5	4	6.9754e-284			73043000	47546000	0	2	CG5085	Sirt2	Sirt2	SIRT2,SIRT3,SIRT1	-	60294500	-
Q9V3P3	Q9V3P3	6	6	6		REG	>tr|Q9V3P3|Q9V3P3_DROME LD45860p OS=Drosophila melanogaster GN=REG PE=2 SV=1	1	6	6	6	0	0	3	4	0	0	3	4	0	0	3	4	25.3	25.3	25.3	28.121	245	245			4	6	7.6905e-15			42841000	77145000	0	2	CG1591	REG	REG	PSME1,PSME3,PSME2	-	59993000	-
P22464-3;P22464-2;P22464;B5RJE6;A4V371	P22464-3;P22464-2;P22464;B5RJE6;A4V371	7;7;7;7;7	7;7;7;7;7	7;7;7;7;7	Annexin-B9;Annexin	AnnIX;AnnIX-RC	>sp|P22464-3|ANXB9_DROME Isoform c of Annexin-B9 OS=Drosophila melanogaster GN=AnnIX;>sp|P22464-2|ANXB9_DROME Isoform b of Annexin-B9 OS=Drosophila melanogaster GN=AnnIX;>sp|P22464|ANXB9_DROME Annexin-B9 OS=Drosophila melanogaster GN=AnnIX PE=2 SV=2;>tr|B5	5	7	7	7	0	0	3	7	0	0	3	7	0	0	3	7	22.8	22.8	22.8	35.944	324	324;324;324;324;324			4	9	2.3651e-18			37842000	80238000	0	2	CG5730	Annexin B9	AnxB9	ANXA6,ANXA8L1,ANXA7,ANXA2,ANXA11,ANXA5,ANXA4,ANXA10,ANXA1,ANXA9,ANXA3,ANXA8L1,ANXA13	-	59040000	-
E1JGN7;Q7KA80;A1ZBW1;A1ZBW0;Q7KHL0;Q9V948;D3DMD1;A1ZBW3;Q8IGP8;A1ZBW4	E1JGN7;Q7KA80;A1ZBW1;A1ZBW0;Q7KHL0;Q9V948;D3DMD1;A1ZBW3	6;6;6;6;6;5;4;4;2;2	6;6;6;6;6;5;4;4;2;2	6;6;6;6;6;5;4;4;2;2		bl;bl-RB	>tr|E1JGN7|E1JGN7_DROME Bancal, isoform E OS=Drosophila melanogaster GN=bl PE=4 SV=1;>tr|Q7KA80|Q7KA80_DROME Heterogeneous nuclear ribonucleoprotein (HnRNP) OS=Drosophila melanogaster GN=bl PE=2 SV=1;>tr|A1ZBW1|A1ZBW1_DROME Bancal, isoform A OS=Drosophila	10	6	6	6	0	0	6	4	0	0	6	4	0	0	6	4	17	17	17	49.872	493	493;496;496;502;508;490;413;413;315;315			10	4	4.0393e-23			72349000	45534000	0	2	CG13425	Heterogeneous nuclear ribonucleoprotein K	HnRNP-K	HNRNPK	-	58941500	-
Q9Y109	Q9Y109	9	9	9		BcDNA.GH11023	>tr|Q9Y109|Q9Y109_DROME BcDNA.GH11023 OS=Drosophila melanogaster GN=BcDNA.GH11023 PE=2 SV=1	1	9	9	9	0	0	5	7	0	0	5	7	0	0	5	7	11.5	11.5	11.5	78.816	702	702			5	7	9.7244e-22			49419000	68435000	0	2	CG7927	-	CG7927	TCF25	-	58927000	-
Q9V411;C5WLT8;A0AVV0	Q9V411;C5WLT8	10;10;4	10;10;4	10;10;4	Probable nucleolar GTP-binding protein 1;Nucleolar GTP-binding protein 1	CG8801;CG8801-RA	>sp|Q9V411|NOG1_DROME Probable nucleolar GTP-binding protein 1 OS=Drosophila melanogaster GN=CG8801 PE=2 SV=1;>tr|C5WLT8|C5WLT8_DROME Nucleolar GTP-binding protein 1 OS=Drosophila melanogaster GN=CG8801-RA PE=2 SV=1	3	10	10	10	0	0	7	7	0	0	7	7	0	0	7	7	17.6	17.6	17.6	75.351	652	652;660;461			7	8	4.9015e-29			33402000	83577000	0	2	CG8801	Novel nucleolar protein 1	Non1	GTPBP4	-	58489500	-
Q9W4R9	Q9W4R9	5	5	5			>tr|Q9W4R9|Q9W4R9_DROME CG10802 OS=Drosophila melanogaster GN=CG10802 PE=2 SV=2	1	5	5	5	0	0	2	4	0	0	2	4	0	0	2	4	14.7	14.7	14.7	49.083	436	436			4	5	9.7147e-27			50748000	65835000	0	2	CG10802	-	CG10802	PTGES3L-AARSD1,PTGES3	-	58291500	-
A1A708-2;A1A708	A1A708-2;A1A708	5;5	5;5	5;5	Uncharacterized protein CG4951	CG4951	>sp|A1A708-2|Y4951_DROME Isoform A of Uncharacterized protein CG4951 OS=Drosophila melanogaster GN=CG4951;>sp|A1A708|Y4951_DROME Uncharacterized protein CG4951 OS=Drosophila melanogaster GN=CG4951 PE=1 SV=1	2	5	5	5	0	0	4	3	0	0	4	3	0	0	4	3	22.5	22.5	22.5	35.879	320	320;446			5	4	3.6613e-101			59601000	55561000	0	2	CG4951	-	CG4951	-	-	57581000	-
Q8MS38;Q0E8B3	Q8MS38	8;2	8;2	8;2			>tr|Q8MS38|Q8MS38_DROME CG33217 OS=Drosophila melanogaster GN=CG33217 PE=2 SV=1	2	8	8	8	0	0	6	7	0	0	6	7	0	0	6	7	11.6	11.6	11.6	79.957	699	699;309			7	10	8.7422e-20			60057000	54235000	0	2	CG33217	-	CG33217	-	-	57146000	-
Q8IRX4;Q01295-4;Q01295-2;D8FT05;Q01295-3;Q01295-5;Q01295;Q9W572;Q24206;E1JJB2	Q8IRX4;Q01295-4;Q01295-2;D8FT05;Q01295-3;Q01295-5;Q01295;Q9W572;Q24206;E1JJB2	5;5;4;4;4;4;4;4;4;4	5;5;4;4;4;4;4;4;4;4	5;5;4;4;4;4;4;4;4;4	Broad-complex core protein isoforms 1/2/3/4/5;Broad-complex core protein isoform 6	br;br-RG	>tr|Q8IRX4|Q8IRX4_DROME Broad, isoform J OS=Drosophila melanogaster GN=br PE=4 SV=2;>sp|Q01295-4|BRC1_DROME Isoform 4 of Broad-complex core protein isoforms 1/2/3/4/5 OS=Drosophila melanogaster GN=br;>sp|Q01295-2|BRC1_DROME Isoform 2 of Broad-complex core	10	5	5	5	0	0	3	4	0	0	3	4	0	0	3	4	12.5	12.5	12.5	55.459	514	514;514;663;663;680;702;727;880;880;995			8	8	7.8657e-87			56023000	58016000	0	2	CG11491	broad	br	-	-	57019500	-
P54397	P54397	6	6	6	39 kDa FK506-binding nuclear protein	FK506-bp1	>sp|P54397|FKB39_DROME 39 kDa FK506-binding nuclear protein OS=Drosophila melanogaster GN=FK506-bp1 PE=1 SV=2	1	6	6	6	0	0	4	5	0	0	4	5	0	0	4	5	16.8	16.8	16.8	39.343	357	357			5	6	1.0072e-25			51351000	62375000	0	2	CG6226	FK506-binding protein 1	FK506-bp1	PPID	-	56863000	-
Q9VYR1;Q76NR6;C6TP78	Q9VYR1;Q76NR6;C6TP78	12;12;12	12;12;12	12;12;12	Regucalcin	regucalcin;regucalcin-RD	>tr|Q9VYR1|Q9VYR1_DROME Regucalcin homologue OS=Drosophila melanogaster GN=regucalcin PE=2 SV=1;>tr|Q76NR6|Q76NR6_DROME Regucalcin, isoform D OS=Drosophila melanogaster GN=regucalcin PE=2 SV=1;>tr|C6TP78|C6TP78_DROME GH22783p (Fragment) OS=Drosophila melan	3	12	12	12	0	0	9	8	0	0	9	8	0	0	9	8	51.2	51.2	51.2	33.644	303	303;319;324			9	10	1.673e-46			57529000	55894000	0	2	CG1803	regucalcin	regucalcin	-	-	56711500	-
C8VUZ4	C8VUZ4	12	1	1		CG33691-RB	>tr|C8VUZ4|C8VUZ4_DROME MIP08166p OS=Drosophila melanogaster GN=CG33691-RB PE=2 SV=1	1	12	1	1	0	0	12	11	0	0	1	1	0	0	1	1	26.8	2	2	65.352	611	611			5	2	1.0438e-220			98601000	14384000	0	2	CG43736	-	CG43736	-	-	56492500	-
Q6NN83;E1JJ04;Q9VAV5	Q6NN83;E1JJ04;Q9VAV5	1;1;1	1;1;1	1;1;1		Dhc98D	>tr|Q6NN83|Q6NN83_DROME AT19428p (Fragment) OS=Drosophila melanogaster PE=2 SV=1;>tr|E1JJ04|E1JJ04_DROME Dynein heavy chain at 89D, isoform C OS=Drosophila melanogaster GN=Dhc98D PE=4 SV=1;>tr|Q9VAV5|Q9VAV5_DROME Dynein heavy chain at 89D, isoform B OS=Dro	3	1	1	1	0	0	1	0	0	0	1	0	0	0	1	0	0.7	0.7	0.7	215.07	1887	1887;5073;5080			1		0.010107			56350000		0	1	CG1842	Dynein heavy chain at 89D	Dhc98D	DNAH10	-	56350000	-
Q9VQ77	Q9VQ77	4	4	4			>tr|Q9VQ77|Q9VQ77_DROME CG11723 OS=Drosophila melanogaster GN=CG11723 PE=2 SV=1	1	4	4	4	0	0	3	3	0	0	3	3	0	0	3	3	13.1	13.1	13.1	40.134	350	350			3	3	1.2163e-13			62968000	49449000	0	2	CG11723	-	CG11723	-	-	56208500	-
Q9W1G7;Q24150	Q9W1G7;Q24150	5;5	5;5	5;5		Nap1	>tr|Q9W1G7|Q9W1G7_DROME LD21576p OS=Drosophila melanogaster GN=Nap1 PE=2 SV=1;>tr|Q24150|Q24150_DROME Nucleosome assembly protein NAP-1 OS=Drosophila melanogaster GN=Nap1 PE=1 SV=1	2	5	5	5	0	0	5	4	0	0	5	4	0	0	5	4	19.5	19.5	19.5	42.767	370	370;370			7	6	1.8767e-25			71052000	40399000	0	2	CG5330	Nucleosome assembly protein 1	Nap1	NAP1L2,NAP1L1	-	55725500	-
Q9VXG9;F6J147;F6J144	Q9VXG9;F6J147;F6J144	2;1;1	2;1;1	2;1;1		CG4239	>tr|Q9VXG9|Q9VXG9_DROME CG4239, isoform A OS=Drosophila melanogaster GN=CG4239 PE=2 SV=1;>tr|F6J147|F6J147_DROME CG4239 (Fragment) OS=Drosophila melanogaster GN=CG4239 PE=4 SV=1;>tr|F6J144|F6J144_DROME CG4239 (Fragment) OS=Drosophila melanogaster GN=CG4239	3	2	2	2	0	0	1	2	0	0	1	2	0	0	1	2	9.8	9.8	9.8	30.353	276	276;208;208			4	3	5.3651e-14			62293000	48420000	0	2	CG4239	-	CG4239	-	-	55356500	-
P02283	P02283	3	3	3	Histone H2B	His2B	>sp|P02283|H2B_DROME Histone H2B OS=Drosophila melanogaster GN=His2B PE=1 SV=2	1	3	3	3	0	1	1	3	0	1	1	3	0	1	1	3	28.5	28.5	28.5	13.696	123	123		1	4	9	4.4606e-09				55092000	1	2	His2B	Histone H2B	His2B	-	-	55092000	-
Q2MGP7;Q2MGP5;Q2MGP4	Q2MGP7;Q2MGP5;Q2MGP4	1;1;1	1;1;1	1;1;1			>tr|Q2MGP7|Q2MGP7_DROME CG33664 (Fragment) OS=Drosophila melanogaster GN=CG33664 PE=4 SV=1;>tr|Q2MGP5|Q2MGP5_DROME CG33668 (Fragment) OS=Drosophila melanogaster GN=CG33668 PE=4 SV=1;>tr|Q2MGP4|Q2MGP4_DROME CG33667 (Fragment) OS=Drosophila melanogaster GN=C	3	1	1	1	0	0	0	1	0	0	0	1	0	0	0	1	4.6	4.6	4.6	22.633	194	194;194;194				1	0.052364				53693000	0	1	CG33664	-	CG33664	-	-	53693000	-
Q9VHM3	Q9VHM3	5	5	5			>tr|Q9VHM3|Q9VHM3_DROME CG9797 OS=Drosophila melanogaster GN=CG9797 PE=2 SV=1	1	5	5	5	0	0	4	4	0	0	4	4	0	0	4	4	14.1	14.1	14.1	48.093	418	418			8	7	5.1533e-32			58996000	48062000	0	2	CG9797	Motif 1 Binding Protein	M1BP	HINFP,ZNF121	-	53529000	-
Q9VFF3;H9ZYN8;B3DN45	Q9VFF3;H9ZYN8;B3DN45	15;15;15	15;15;15	15;15;15		Rrp6;Rrp6-RB;CG7292-RB	>tr|Q9VFF3|Q9VFF3_DROME Rrp6 OS=Drosophila melanogaster GN=Rrp6 PE=2 SV=3;>tr|H9ZYN8|H9ZYN8_DROME FI19715p1 (Fragment) OS=Drosophila melanogaster GN=Rrp6-RB PE=2 SV=1;>tr|B3DN45|B3DN45_DROME LD13130p (Fragment) OS=Drosophila melanogaster GN=CG7292-RB PE=2	3	15	15	15	0	0	11	11	0	0	11	11	0	0	11	11	19.9	19.9	19.9	102.92	900	900;930;930			12	11	4.5928e-50			52439000	54606000	0	2	CG7292	Rrp6	Rrp6	EXOSC10	-	53522500	-
P02518	P02518	4	4	4	Heat shock protein 27	Hsp27	>sp|P02518|HSP27_DROME Heat shock protein 27 OS=Drosophila melanogaster GN=Hsp27 PE=1 SV=2	1	4	4	4	0	0	3	3	0	0	3	3	0	0	3	3	24.4	24.4	24.4	23.616	213	213			4	6	2.2022e-14			42362000	64406000	0	2	CG4466	Heat shock protein 27	Hsp27	HSPB6,HSPB2,HSPB2,HSPB1,HSPB8,CRYAB,CRYAA,HSPB3	-	53384000	-
Q8IRY7-2;Q8IRY7;Q8IRY7-4;Q8IRY7-3	Q8IRY7-2;Q8IRY7;Q8IRY7-4;Q8IRY7-3	7;7;6;5	7;7;6;5	7;7;6;5	Caspase-8;Caspase-8 subunit p15;Caspase-8 subunit p10	Dredd	>sp|Q8IRY7-2|CASP8_DROME Isoform D of Caspase-8 OS=Drosophila melanogaster GN=Dredd;>sp|Q8IRY7|CASP8_DROME Caspase-8 OS=Drosophila melanogaster GN=Dredd PE=1 SV=3;>sp|Q8IRY7-4|CASP8_DROME Isoform alpha of Caspase-8 OS=Drosophila melanogaster GN=Dredd;>sp|Q	4	7	7	7	0	0	5	5	0	0	5	5	0	0	5	5	17.2	17.2	17.2	55.45	488	488;494;366;284			8	6	3.8347e-108			50935000	54883000	0	2	CG7486	Death related ced-3/Nedd2-like caspase	Dredd	CASP2,CASP9	-	52909000	-
Q9VVK8;H9ZYP2;B5X544	Q9VVK8;H9ZYP2;B5X544	7;7;7	7;7;7	7;7;7		CG5589-RA	>tr|Q9VVK8|Q9VVK8_DROME CG5589 OS=Drosophila melanogaster GN=CG5589 PE=3 SV=1;>tr|H9ZYP2|H9ZYP2_DROME FI20004p1 (Fragment) OS=Drosophila melanogaster GN=CG5589-RA PE=2 SV=1;>tr|B5X544|B5X544_DROME RE58551p (Fragment) OS=Drosophila melanogaster GN=CG5589-RA	3	7	7	7	0	0	5	5	0	0	5	5	0	0	5	5	13.3	13.3	13.3	67.543	594	594;609;609			7	6	6.8411e-50			57891000	47924000	0	2	CG5589	-	CG5589	DDX52	-	52907500	-
O77410;Q8MR88	O77410;Q8MR88	6;5	6;5	6;5	Eukaryotic translation initiation factor 3 subunit E	eIF3-S6;Int6	>sp|O77410|EIF3E_DROME Eukaryotic translation initiation factor 3 subunit E OS=Drosophila melanogaster GN=eIF3-S6 PE=2 SV=1;>tr|Q8MR88|Q8MR88_DROME Eukaryotic translation initiation factor 3 subunit E OS=Drosophila melanogaster GN=Int6 PE=2 SV=1	2	6	6	6	0	0	3	6	0	0	3	6	0	0	3	6	16.8	16.8	16.8	51.162	435	435;372			4	8	1.16e-26			45484000	60129000	0	2	CG9677	Int6 homologue	Int6	EIF3E	-	52806500	-
Q9W3E1	Q9W3E1	10	10	10		IntS4	>tr|Q9W3E1|Q9W3E1_DROME GH13214p OS=Drosophila melanogaster GN=IntS4 PE=2 SV=1	1	10	10	10	0	0	9	6	0	0	9	6	0	0	9	6	11.4	11.4	11.4	113.42	1022	1022			10	7	3.3139e-33			61874000	43690000	0	2	CG12113	Integrator 4	IntS4	INTS4	-	52782000	-
E1JIM1;B7VEK2;B7VEK1;Q0KI68;E1JIM0;B5RJH7;A4V2Z1;Q6NP27;B7VEK3	E1JIM1;B7VEK2;B7VEK1;Q0KI68;E1JIM0;B5RJH7;A4V2Z1	7;7;7;7;7;7;7;3;2	7;7;7;7;7;7;7;3;2	7;7;7;7;7;7;7;3;2		wah;CG4699;CG4699-RA	>tr|E1JIM1|E1JIM1_DROME CG4699, isoform J OS=Drosophila melanogaster GN=wah PE=4 SV=1;>tr|B7VEK2|B7VEK2_DROME CG4699 protein (Fragment) OS=Drosophila melanogaster GN=CG4699 PE=2 SV=1;>tr|B7VEK1|B7VEK1_DROME CG4699 protein (Fragment) OS=Drosophila melanogas	9	7	7	7	0	0	6	7	0	0	6	7	0	0	6	7	10.6	10.6	10.6	99.089	936	936;949;1281;1548;1549;1550;1550;389;415			6	9	3.3417e-64			39498000	65226000	0	2	CG4699	non-specific lethal 1	nsl1	KANSL1L,KANSL1	-	52362000	-
Q9V535;F2FB57	Q9V535;F2FB57	5;5	5;5	5;5	RNA-binding protein 8A	tsu;tsu-RA	>sp|Q9V535|RBM8A_DROME RNA-binding protein 8A OS=Drosophila melanogaster GN=tsu PE=1 SV=1;>tr|F2FB57|F2FB57_DROME RE01574p OS=Drosophila melanogaster GN=tsu-RA PE=2 SV=1	2	5	5	5	0	0	3	4	0	0	3	4	0	0	3	4	30.9	30.9	30.9	19.01	165	165;165			7	6	3.4688e-14			67627000	36675000	0	2	CG8781	tsunagi	tsu	RBM8A,ELAVL4,RBFOX1,RBFOX2,ELAVL2,RBM34,ELAVL3	-	52151000	-
Q9W0N4;Q8SYG6	Q9W0N4;Q8SYG6	3;3	3;3	3;3		CG13895-RA;CG13895	>tr|Q9W0N4|Q9W0N4_DROME CG13895 OS=Drosophila melanogaster GN=CG13895-RA PE=2 SV=3;>tr|Q8SYG6|Q8SYG6_DROME RE63174p OS=Drosophila melanogaster GN=CG13895 PE=2 SV=1	2	3	3	3	0	0	3	2	0	0	3	2	0	0	3	2	7.8	7.8	7.8	58.201	499	499;499			7	5	1.3444e-109			61599000	42639000	0	2	CG13895	-	CG13895	-	-	52119000	-
Q9VV51;D5AEK7;Q961F9	Q9VV51;D5AEK7;Q961F9	6;6;3	6;6;3	6;6;3			>tr|Q9VV51|Q9VV51_DROME CG4729, isoform A OS=Drosophila melanogaster GN=CG4729 PE=2 SV=1;>tr|D5AEK7|D5AEK7_DROME MIP21173p OS=Drosophila melanogaster PE=2 SV=1;>tr|Q961F9|Q961F9_DROME CG4729, isoform D OS=Drosophila melanogaster GN=CG4729 PE=2 SV=1	3	6	6	6	0	0	6	4	0	0	6	4	0	0	6	4	16.3	16.3	16.3	44.397	386	386;397;143			12	6	1.0821e-13			69198000	34999000	0	2	CG4729	-	CG4729	AGPAT4,AGPAT3,LCLAT1	-	52098500	-
Q94527-2;Q94527	Q94527-2;Q94527	13;13	13;13	13;13	Nuclear factor NF-kappa-B p110 subunit;Nuclear factor NF-kappa-B p68 subunit;Nuclear factor NF-kappa-B p49 subunit	Rel	>sp|Q94527-2|NFKB1_DROME Isoform Maternal of Nuclear factor NF-kappa-B p110 subunit OS=Drosophila melanogaster GN=Rel;>sp|Q94527|NFKB1_DROME Nuclear factor NF-kappa-B p110 subunit OS=Drosophila melanogaster GN=Rel PE=1 SV=1	2	13	13	13	0	0	5	10	0	0	5	10	0	0	5	10	19	19	19	97.892	859	859;971			5	14	6.4436e-29			17337000	86120000	0	2	CG11992	Relish	Rel	NFKB1,NFKB2	-	51728500	-
Q9VNP4;Q8MRX5	Q9VNP4;Q8MRX5	5;5	5;5	5;5		CG12768-RA;CG12768	>tr|Q9VNP4|Q9VNP4_DROME CG12768 OS=Drosophila melanogaster GN=CG12768-RA PE=2 SV=1;>tr|Q8MRX5|Q8MRX5_DROME SD15916p OS=Drosophila melanogaster GN=CG12768 PE=2 SV=1	2	5	5	5	0	0	3	5	0	0	3	5	0	0	3	5	11.2	11.2	11.2	47.708	429	429;429			3	6	4.6713e-13			37958000	65178000	0	2	CG12768	-	CG12768	-	-	51568000	-
Q8MSW6;Q9VAJ2;O76523;Q9XYF7	Q8MSW6;Q9VAJ2;O76523;Q9XYF7	5;5;5;4	5;5;5;4	5;5;5;4		Bub3	>tr|Q8MSW6|Q8MSW6_DROME LD23540p OS=Drosophila melanogaster GN=Bub3 PE=2 SV=1;>tr|Q9VAJ2|Q9VAJ2_DROME Bub3 OS=Drosophila melanogaster GN=Bub3 PE=2 SV=1;>tr|O76523|O76523_DROME Mitotic checkpoint control protein OS=Drosophila melanogaster GN=Bub3 PE=2 SV=1;	4	5	5	5	0	0	5	4	0	0	5	4	0	0	5	4	20.4	20.4	20.4	37.514	323	323;326;327;326			6	6	8.7179e-25			54960000	47876000	0	2	CG7581	Bub3	Bub3	BUB3	-	51418000	-
P22813;Q4H2F8;Q4H2F9;Q4H2F7;Q95TH9;Q86BZ5;Q86BZ4;Q86BZ3;Q86BZ2;Q867H6;Q86BZ1	P22813;Q4H2F8;Q4H2F9;Q4H2F7;Q95TH9	12;12;12;12;11;3;3;3;3;3;3	12;12;12;12;11;3;3;3;3;3;3	12;12;12;12;11;3;3;3;3;3;3	Heat shock factor protein	Hsf	>sp|P22813|HSF_DROME Heat shock factor protein OS=Drosophila melanogaster GN=Hsf PE=1 SV=1;>tr|Q4H2F8|Q4H2F8_DROME Heat shock factor, isoform C OS=Drosophila melanogaster GN=Hsf PE=2 SV=1;>tr|Q4H2F9|Q4H2F9_DROME Heat shock factor, isoform B OS=Drosophila m	11	12	12	12	0	0	11	6	0	0	11	6	0	0	11	6	24.5	24.5	24.5	76.932	691	691;709;715;733;662;238;238;238;238;238;239			13	6	2.0765e-88			78536000	23791000	0	2	CG5748	Heat shock factor	Hsf	HSF1,HSF4,HSF2	-	51163500	-
Q86NP2	Q86NP2	10	10	10	Negative elongation factor A	Nelf-A	>sp|Q86NP2|NELFA_DROME Negative elongation factor A OS=Drosophila melanogaster GN=Nelf-A PE=1 SV=2	1	10	10	10	0	0	7	6	0	0	7	6	0	0	7	6	11.8	11.8	11.8	134.95	1251	1251			8	8	9.5939e-67			64497000	37674000	0	2	CG5874	Negative elongation factor A	Nelf-A	NELFA	-	51085500	-
P17704	P17704	6	6	6	40S ribosomal protein S17	RpS17	>sp|P17704|RS17_DROME 40S ribosomal protein S17 OS=Drosophila melanogaster GN=RpS17 PE=2 SV=2	1	6	6	6	0	0	5	4	0	0	5	4	0	0	5	4	38.9	38.9	38.9	15.285	131	131			5	4	6.4722e-17			40354000	61545000	0	2	CG3922	Ribosomal protein S17	RpS17	RPS17,RPS17L	-	50949500	-
P08570	P08570	3	3	3	60S acidic ribosomal protein P1	RpLP1	>sp|P08570|RLA1_DROME 60S acidic ribosomal protein P1 OS=Drosophila melanogaster GN=RpLP1 PE=1 SV=2	1	3	3	3	0	0	2	3	0	0	2	3	0	0	2	3	43.8	43.8	43.8	11.513	112	112			2	4	1.6872e-52			11481000	90383000	0	2	CG4087	Ribosomal protein LP1	RpLP1	RPLP1	-	50932000	-
O76268;Q9VQI8;D5AEL4;Q8IPZ6	O76268;Q9VQI8;D5AEL4;Q8IPZ6	9;9;8;5	9;9;8;5	9;9;8;5		NTPase	>tr|O76268|O76268_DROME LD11641p OS=Drosophila melanogaster GN=NTPase PE=2 SV=1;>tr|Q9VQI8|Q9VQI8_DROME FI18627p1 OS=Drosophila melanogaster GN=NTPase PE=2 SV=1;>tr|D5AEL4|D5AEL4_DROME RE08887p OS=Drosophila melanogaster PE=2 SV=1;>tr|Q8IPZ6|Q8IPZ6_DROME N	4	9	9	9	0	0	5	8	0	0	5	8	0	0	5	8	24.9	24.9	24.9	50.845	461	461;464;464;271			5	9	2.4818e-53			32416000	67522000	0	2	CG3059	NTPase	NTPase	ENTPD5,ENTPD6	-	49969000	-
Q7JWH6	Q7JWH6	8	8	8			>tr|Q7JWH6|Q7JWH6_DROME CG1888 OS=Drosophila melanogaster GN=CG1888 PE=2 SV=1	1	8	8	8	0	0	5	6	0	0	5	6	0	0	5	6	27.2	27.2	27.2	42.274	372	372			6	6	1.9312e-28			56866000	42306000	0	2	CG1888	-	CG1888	-	-	49586000	-
D4G7C7;A1Z6Q1	D4G7C7;A1Z6Q1	11;11	11;11	11;11		koi-RA;koi	>tr|D4G7C7|D4G7C7_DROME RT06825p OS=Drosophila melanogaster GN=koi-RA PE=2 SV=1;>tr|A1Z6Q1|A1Z6Q1_DROME Klaroid OS=Drosophila melanogaster GN=koi PE=4 SV=1	2	11	11	11	0	0	5	10	0	0	5	10	0	0	5	10	21.7	21.7	21.7	63.874	563	563;564			6	11	2.1838e-28			37354000	61798000	0	2	CG44154	klaroid	koi	SPAG4,SUN1,SUN3,SUN2,GET4	-	49576000	-
Q9XZ53;Q7KN63	Q9XZ53;Q7KN63	3;3	3;3	3;3		OstStt3	>tr|Q9XZ53|Q9XZ53_DROME Oligosaccharyl transferase 3 OS=Drosophila melanogaster GN=OstStt3 PE=2 SV=1;>tr|Q7KN63|Q7KN63_DROME GM01838p (Fragment) OS=Drosophila melanogaster GN=OstStt3 PE=2 SV=1	2	3	3	3	0	0	0	3	0	0	0	3	0	0	0	3	3	3	3	87.626	774	774;797				3	2.0015e-05				49441000	0	1	CG7748	Oligosaccharyl transferase 3	OstStt3	STT3A,STT3B	-	49441000	-
Q8T0Q4	Q8T0Q4	5	5	5		shrb	>tr|Q8T0Q4|Q8T0Q4_DROME GH13992p OS=Drosophila melanogaster GN=shrb PE=2 SV=1	1	5	5	5	0	0	5	4	0	0	5	4	0	0	5	4	23.9	23.9	23.9	25.443	226	226			5	4	5.5149e-27			68861000	29571000	0	2	CG8055	shrub	shrb	CHMP4C,CHMP4A,CHMP4B,CHMP7	-	49216000	-
Q9VRV4;O18387	Q9VRV4;O18387	12;12	12;12	12;12		D19B	>tr|Q9VRV4|Q9VRV4_DROME D19B OS=Drosophila melanogaster GN=D19B PE=2 SV=1;>tr|O18387|O18387_DROME D19B OS=Drosophila melanogaster GN=D19B PE=2 SV=2	2	12	12	12	0	0	8	9	0	0	8	9	0	0	8	9	16.8	16.8	16.8	87.895	774	774;774			10	10	2.3551e-75			45808000	51573000	0	2	CG10270	D19B	D19B	ZNF852,ZNF30	-	48690500	-
Q7YU88;Q9W3X2;G2J613	Q7YU88;Q9W3X2	8;8;1	8;8;1	8;8;1			>tr|Q7YU88|Q7YU88_DROME CG14442, isoform B OS=Drosophila melanogaster GN=CG14442 PE=2 SV=1;>tr|Q9W3X2|Q9W3X2_DROME CG14442, isoform A OS=Drosophila melanogaster GN=CG14442 PE=2 SV=2	3	8	8	8	0	0	6	4	0	0	6	4	0	0	6	4	11.4	11.4	11.4	105.55	952	952;1034;529			7	7	2.7195e-34			57765000	38682000	0	2	CG14442	-	CG14442	-	-	48223500	-
Q9VTV1	Q9VTV1	5	5	5	THO complex subunit 6	thoc6	>sp|Q9VTV1|THOC6_DROME THO complex subunit 6 OS=Drosophila melanogaster GN=thoc6 PE=1 SV=1	1	5	5	5	0	0	5	3	0	0	5	3	0	0	5	3	22.3	22.3	22.3	39.221	350	350			6	3	3.6359e-15			50312000	44738000	0	2	CG5632	thoc6	thoc6	THOC6	-	47525000	-
P46824	P46824	8	8	8	Kinesin light chain	Klc	>sp|P46824|KLC_DROME Kinesin light chain OS=Drosophila melanogaster GN=Klc PE=1 SV=1	1	8	8	8	0	0	6	6	0	0	6	6	0	0	6	6	20.1	20.1	20.1	58.044	508	508			8	6	1.6176e-23			51809000	42803000	0	2	CG5433	Kinesin light chain	Klc	KLC2,KLC1,KLC4,APOPT1	-	47306000	-
Q08473-3;Q08473-2;Q08473	Q08473-3;Q08473-2;Q08473	4;4;4	4;4;4	4;4;4	RNA-binding protein squid	sqd	>sp|Q08473-3|SQD_DROME Isoform C of RNA-binding protein squid OS=Drosophila melanogaster GN=sqd;>sp|Q08473-2|SQD_DROME Isoform A of RNA-binding protein squid OS=Drosophila melanogaster GN=sqd;>sp|Q08473|SQD_DROME RNA-binding protein squid OS=Drosophila mel	3	4	4	4	0	0	4	2	0	0	4	2	0	0	4	2	18.2	18.2	18.2	33.054	308	308;321;344			8	5	1.0296e-29			48479000	45345000	0	2	CG16901	squid	sqd	HNRNPA0,DAZAP1,HNRNPA2B1,HNRNPAB,HNRNPD,MSI2,HNRNPA1L2,HNRNPA1,HNRNPA3,HNRNPDL,MSI1	-	46912000	-
Q9Y118;A0APF9;A0APF4;C0MJU0;C0MJT5;A0APG0;A0APF6;A0APF5;A0APF2;A0APF1;A0APF8;C0MJU1;C0MJT6;C0MJT2;C0MJT1;A0APF7;A0APF3	Q9Y118;A0APF9;A0APF4;C0MJU0;C0MJT5;A0APG0;A0APF6;A0APF5;A0APF2;A0APF1;A0APF8;C0MJU1;C0MJT6;C0MJT2;C0MJT1;A0APF7;A0APF3	6;5;5;5;5;5;5;5;5;5;4;4;4;4;4;4;4	6;5;5;5;5;5;5;5;5;5;4;4;4;4;4;4;4	6;5;5;5;5;5;5;5;5;5;4;4;4;4;4;4;4		BG:DS07295.3;CG3975	>tr|Q9Y118|Q9Y118_DROME BG:DS07295.3 OS=Drosophila melanogaster GN=Pol32 PE=2 SV=1;>tr|A0APF9|A0APF9_DROME CG3975 protein OS=Drosophila melanogaster GN=CG3975 PE=4 SV=1;>tr|A0APF4|A0APF4_DROME CG3975 protein OS=Drosophila melanogaster GN=CG3975 PE=4 SV=1;>	17	6	6	6	0	0	5	4	0	0	5	4	0	0	5	4	16.5	16.5	16.5	47.045	431	431;431;431;431;431;431;431;431;431;431;431;431;431;431;431;431;431			5	5	1.144e-16			25762000	66023000	0	2	CG3975	-	Pol32	-	-	45892500	-
Q7K0S5	Q7K0S5	4	4	4		Gint3	>tr|Q7K0S5|Q7K0S5_DROME GDI interacting protein 3, isoform B OS=Drosophila melanogaster GN=Gint3 PE=2 SV=1	1	4	4	4	0	0	4	0	0	0	4	0	0	0	4	0	9.5	9.5	9.5	50.044	441	441			4		4.1399e-07			45837000		0	1	CG5469	GDI interacting protein 3	Gint3	UBXN6,ASPSCR1	-	45837000	-
Q9U972;Q94541;Q7K4Y0;Q8SZK8;Q9VG68;Q9N9Z8;Q9BLE1;Q4V444	Q9U972;Q94541;Q7K4Y0;Q8SZK8;Q9VG68;Q9N9Z8;Q9BLE1	4;4;4;2;2;2;2;1	4;4;4;2;2;2;2;1	4;4;4;2;2;2;2;1		desat1;desat2	>tr|Q9U972|Q9U972_DROME Fatty acid desaturase OS=Drosophila melanogaster GN=desat1 PE=2 SV=1;>tr|Q94541|Q94541_DROME Fatty acid desaturase OS=Drosophila melanogaster GN=desat1 PE=2 SV=1;>tr|Q7K4Y0|Q7K4Y0_DROME Desat1, isoform A OS=Drosophila melanogaster G	8	4	4	4	0	0	2	2	0	0	2	2	0	0	2	2	15.7	15.7	15.7	43.466	383	383;383;383;192;361;361;361;320			2	4	4.1018e-100			23947000	67642000	0	2	CG5887	Desaturase 1	Desat1	SCD,SCD5	-	45794500	-
Q9VAF3;C6TP75;C1C3F7;Q7JRK6	Q9VAF3;C6TP75;C1C3F7;Q7JRK6	4;4;4;3	4;4;4;3	4;4;4;3		CG7824-RA;CG7824-RC	>tr|Q9VAF3|Q9VAF3_DROME CG7824, isoform A OS=Drosophila melanogaster GN=CG7824 PE=2 SV=1;>tr|C6TP75|C6TP75_DROME LD03664p (Fragment) OS=Drosophila melanogaster GN=CG7824-RA PE=2 SV=1;>tr|C1C3F7|C1C3F7_DROME LP02459p (Fragment) OS=Drosophila melanogaster GN	4	4	4	4	0	0	3	4	0	0	3	4	0	0	3	4	19	19	19	39.98	352	352;359;361;300			7	11	2.8581e-23			28845000	61965000	0	2	CG7824	-	CG7824	-	-	45405000	-
Q9VS57	Q9VS57	9	9	9		sec63	>tr|Q9VS57|Q9VS57_DROME RE14391p OS=Drosophila melanogaster GN=sec63 PE=2 SV=1	1	9	9	9	0	0	6	7	0	0	6	7	0	0	6	7	14.1	14.1	14.1	85.853	753	753			7	7	1.2809e-21			41582000	49073000	0	2	CG8583	Sec63 ortholog (S. cerevisiae)	Sec63	SEC63	-	45327500	-
Q9VHA7;Q709R6	Q9VHA7;Q709R6	5;5	5;5	5;5		bocksbeutel	>tr|Q9VHA7|Q9VHA7_DROME Bocksbeutel beta OS=Drosophila melanogaster GN=bocksbeutel PE=2 SV=2;>tr|Q709R6|Q709R6_DROME Bocksbeutel alpha OS=Drosophila melanogaster GN=bocksbeutel PE=2 SV=1	2	5	5	5	0	0	4	4	0	0	4	4	0	0	4	4	20.5	20.5	20.5	38.761	351	351;399			5	5	7.6709e-18			43601000	46269000	0	2	CG9424	bocksbeutel	bocks	-	-	44935000	-
Q9VE54;Q8IG87;Q86NX5	Q9VE54;Q8IG87	10;6;3	10;6;3	10;6;3		CG7696	>tr|Q9VE54|Q9VE54_DROME CG31224 OS=Drosophila melanogaster GN=CG31224 PE=2 SV=2;>tr|Q8IG87|Q8IG87_DROME SD20577p (Fragment) OS=Drosophila melanogaster GN=CG7696 PE=2 SV=1	3	10	10	10	0	0	7	6	0	0	7	6	0	0	7	6	7	7	7	195.4	1784	1784;773;796			9	7	2.954e-71			55625000	33716000	0	2	CG31224	-	CG31224	-	-	44670500	-
Q9VFV8;Q960D6	Q9VFV8;Q960D6	10;10	10;10	10;10		CG9799	>tr|Q9VFV8|Q9VFV8_DROME CG9799 OS=Drosophila melanogaster GN=CG9799 PE=2 SV=1;>tr|Q960D6|Q960D6_DROME SD06427p OS=Drosophila melanogaster GN=CG9799 PE=2 SV=1	2	10	10	10	0	0	8	8	0	0	8	8	0	0	8	8	14	14	14	103.48	922	922;922			9	8	2.3812e-26			44859000	44223000	0	2	CG9799	-	CG9799	WDR36	-	44541000	-
Q9VT38	Q9VT38	5	5	5			>tr|Q9VT38|Q9VT38_DROME CG18178 OS=Drosophila melanogaster GN=CG18178 PE=2 SV=1	1	5	5	5	0	0	3	5	0	0	3	5	0	0	3	5	17.4	17.4	17.4	42.514	374	374			4	7	2.3493e-28			34694000	54028000	0	2	CG18178	-	CG18178	-	-	44361000	-
E1JGP0;P53501;P10981;C8VV69;C6TP14;P83967;B6IDW7;P02574;Q3ZAJ5;P45891;F0JAT3	E1JGP0;P53501;P10981;C8VV69;C6TP14;P83967;B6IDW7;P02574	15;15;15;15;14;14;14;12;2;2;2	1;1;1;1;1;1;1;1;0;0;0	1;1;1;1;1;1;1;1;0;0;0	Actin-57B;Actin-87E;Actin, indirect flight muscle;Actin, larval muscle	Act57B;Act87E;Act57B-RA;Act88F;Act88F-RA;Act79B	>tr|E1JGP0|E1JGP0_DROME Actin 57B, isoform C OS=Drosophila melanogaster GN=Act57B PE=3 SV=1;>sp|P53501|ACT3_DROME Actin-57B OS=Drosophila melanogaster GN=Act57B PE=1 SV=1;>sp|P10981|ACT5_DROME Actin-87E OS=Drosophila melanogaster GN=Act87E PE=1 SV=1;>tr|C8	11	15	1	1	9	8	14	15	0	0	1	1	0	0	1	1	44.7	4.4	4.4	40.258	360	360;376;376;376;376;376;376;376;368;376;415			2	3	6.803e-213			7592900	81110000	2	2	CG10067	Actin 57B	Act57B	ACTA1,ACTB,ACTC1,ACTBL2,ACTA2	-	44351450	-
Q9W1I7	Q9W1I7	4	4	4			>tr|Q9W1I7|Q9W1I7_DROME CG5554 OS=Drosophila melanogaster GN=CG5554 PE=2 SV=1	1	4	4	4	0	0	2	4	0	0	2	4	0	0	2	4	14.6	14.6	14.6	36.344	323	323			3	5	6.3678e-09			38131000	50555000	0	2	CG5554	-	CG5554	TMX4,TMX1	-	44343000	-
Q8MRS4;A1ZBE9	Q8MRS4;A1ZBE9	11;11	11;11	11;11		CG15100	>tr|Q8MRS4|Q8MRS4_DROME AT05114p OS=Drosophila melanogaster GN=CG15100 PE=2 SV=1;>tr|A1ZBE9|A1ZBE9_DROME CG15100 OS=Drosophila melanogaster GN=CG15100 PE=3 SV=1	2	11	11	11	0	0	9	9	0	0	9	9	0	0	9	9	14.9	14.9	14.9	111.46	1012	1012;1022			9	10	8.1929e-71			41039000	47301000	0	2	CG15100	-	CG15100	MARS	-	44170000	-
Q7KRY6;A4V3G8	Q7KRY6;A4V3G8	5;5	5;5	5;5	Nucleosomal histone kinase 1	ball	>sp|Q7KRY6|NHK1_DROME Nucleosomal histone kinase 1 OS=Drosophila melanogaster GN=ball PE=1 SV=1;>tr|A4V3G8|A4V3G8_DROME Ballchen, isoform B OS=Drosophila melanogaster GN=ball PE=3 SV=1	2	5	5	5	0	0	5	3	0	0	5	3	0	0	5	3	9	9	9	65.993	599	599;599			7	6	1.1675e-10			42951000	44684000	0	2	CG6386	ballchen	ball	VRK2,VRK3,VRK1	-	43817500	-
Q8MT06;B6IDZ0	Q8MT06;B6IDZ0	9;9	9;9	9;9	Guanine nucleotide-binding protein-like 3 homolog	ns1;CG3983-RB	>sp|Q8MT06|GNL3_DROME Guanine nucleotide-binding protein-like 3 homolog OS=Drosophila melanogaster GN=ns1 PE=1 SV=2;>tr|B6IDZ0|B6IDZ0_DROME FI08004p OS=Drosophila melanogaster GN=CG3983-RB PE=2 SV=1	2	9	9	9	0	0	6	6	0	0	6	6	0	0	6	6	19.3	19.3	19.3	65.984	581	581;581			9	7	9.8367e-37			42604000	44654000	0	2	CG3983	Nucleostemin ortholog (H. sapiens) 1	Ns1	GNL3L	-	43629000	-
Q9VZE6	Q9VZE6	7	7	7	Ribosome biogenesis protein BRX1 homolog	CG11583	>sp|Q9VZE6|BRX1_DROME Ribosome biogenesis protein BRX1 homolog OS=Drosophila melanogaster GN=CG11583 PE=2 SV=2	1	7	7	7	0	0	3	6	0	0	3	6	0	0	3	6	24.5	24.5	24.5	41.618	359	359			3	7	1.6633e-56			12273000	74957000	0	2	CG11583	-	CG11583	BRIX1	-	43615000	-
Q9VI24	Q9VI24	6	6	6		Zif	>tr|Q9VI24|Q9VI24_DROME CG10267 OS=Drosophila melanogaster GN=Zif PE=2 SV=1	1	6	6	6	0	0	4	6	0	0	4	6	0	0	4	6	16.5	16.5	16.5	45.381	388	388			7	6	1.5933e-22			49313000	37351000	0	2	CG10267	Zinc-finger protein	Zif	-	-	43332000	-
Q9V3K3	Q9V3K3	7	7	7	RuvB-like helicase 2	rept	>sp|Q9V3K3|RUVB2_DROME RuvB-like helicase 2 OS=Drosophila melanogaster GN=rept PE=1 SV=1	1	7	7	7	0	0	6	5	0	0	6	5	0	0	6	5	16.6	16.6	16.6	53.541	481	481			9	5	1.8192e-24			48745000	37891000	0	2	CG9750	reptin	rept	RUVBL2	-	43318000	-
Q9VL18;Q9VL18-2	Q9VL18;Q9VL18-2	8;6	8;6	8;6	Probable elongation factor 1-delta	eEF1delta	>sp|Q9VL18|EF1D_DROME Probable elongation factor 1-delta OS=Drosophila melanogaster GN=eEF1delta PE=1 SV=1;>sp|Q9VL18-2|EF1D_DROME Isoform A of Probable elongation factor 1-delta OS=Drosophila melanogaster GN=eEF1delta	2	8	8	8	0	0	5	6	0	0	5	6	0	0	5	6	32	32	32	28.934	256	256;229			6	8	1.6991e-102			40086000	46333000	0	2	CG4912	eEF1delta	eEF1delta	EEF1D,EEF1B2	-	43209500	-
P15330-2;E1JHK3;P15330;C7LA93	P15330-2;E1JHK3;P15330;C7LA93	8;8;6;6	8;8;6;6	8;8;6;6	Embryonic polarity protein dorsal	dl;dl-RC	>sp|P15330-2|DORS_DROME Isoform A of Embryonic polarity protein dorsal OS=Drosophila melanogaster GN=dl;>tr|E1JHK3|E1JHK3_DROME Dorsal, isoform D OS=Drosophila melanogaster GN=dl PE=2 SV=1;>sp|P15330|DORS_DROME Embryonic polarity protein dorsal OS=Drosophi	4	8	8	8	0	0	6	6	0	0	6	6	0	0	6	6	16.2	16.2	16.2	75.346	677	677;677;999;999			6	6	3.3726e-28			42265000	43696000	0	2	CG6667	dorsal	dl	NFKB1	-	42980500	-
A1Z945;D0IQ88	A1Z945	9;3	9;3	9;3			>tr|A1Z945|A1Z945_DROME CG8771 OS=Drosophila melanogaster GN=CG8771 PE=4 SV=1	2	9	9	9	0	0	4	7	0	0	4	7	0	0	4	7	5.7	5.7	5.7	208.41	1822	1822;430			4	8	8.851e-37			40257000	45581000	0	2	CG8771	-	CG8771	NUP188,ENSG00000251184	-	42919000	-
Q9VIW3;C0LA70;C0LA69;C0LA78;C0LA68	Q9VIW3;C0LA70;C0LA69;C0LA78;C0LA68	6;5;5;4;4	6;5;5;4;4	6;5;5;4;4	Ran GTPase-activating protein	RanGap;RanGAP;Sd-RanGAP	>sp|Q9VIW3|RAGP1_DROME Ran GTPase-activating protein OS=Drosophila melanogaster GN=RanGap PE=1 SV=1;>tr|C0LA70|C0LA70_DROME Ran GTPase activating protein (Fragment) OS=Drosophila melanogaster GN=RanGAP PE=4 SV=1;>tr|C0LA69|C0LA69_DROME Ran GTPase activatin	5	6	6	6	1	0	5	4	1	0	5	4	1	0	5	4	11.7	11.7	11.7	66.069	596	596;362;362;362;362	1		6	4	1.8637e-24			52056000	31993000	1	2	CG9999	Ran GTPase activating protein	RanGAP	RANGAP1	-	42024500	-
O97118;A1A6X4;Q9W0A8;Q0ZHI2;Q8SX05	O97118;A1A6X4;Q9W0A8;Q0ZHI2	6;6;6;6;1	6;6;6;6;1	6;6;6;6;1		RpL23A;RpL23a	>tr|O97118|O97118_DROME Ribosomal protein L23a (Fragment) OS=Drosophila melanogaster GN=RpL23A PE=2 SV=1;>tr|A1A6X4|A1A6X4_DROME IP17216p (Fragment) OS=Drosophila melanogaster GN=RpL23a PE=2 SV=1;>tr|Q9W0A8|Q9W0A8_DROME FI01658p OS=Drosophila melanogaster	5	6	6	6	0	0	4	6	0	0	4	6	0	0	4	6	21.9	21.9	21.9	28.626	269	269;269;277;277;172			5	9	2.6935e-25			26418000	57181000	0	2	CG7977	Ribosomal protein L23A	RpL23A	RPL23A	-	41799500	-
Q86BI3;Q94540;F0JAG2;Q9VUY6	Q86BI3;Q94540;F0JAG2;Q9VUY6	10;6;6;6	10;6;6;6	10;6;6;6		Zn72D;Zn72D-RB	>tr|Q86BI3|Q86BI3_DROME Zn72D, isoform B OS=Drosophila melanogaster GN=Zn72D PE=2 SV=1;>tr|Q94540|Q94540_DROME Zinc-finger protein Zn72D OS=Drosophila melanogaster GN=Zn72D PE=2 SV=1;>tr|F0JAG2|F0JAG2_DROME MIP27703p OS=Drosophila melanogaster GN=Zn72D-RB	4	10	10	10	0	0	9	5	0	0	9	5	0	0	9	5	14.8	14.8	14.8	96.028	884	884;558;631;635			9	5	6.0223e-51			46181000	37314000	0	2	CG5215	Zinc-finger protein at 72D	Zn72D	ZFR,ZFR2,STRBP,ILF3,MDH2	-	41747500	-
Q9VZS5;D1Z3A1;Q9VZS4;Q8MZI5	Q9VZS5;D1Z3A1;Q9VZS4;Q8MZI5	3;3;2;2	3;3;2;2	3;3;2;2	60S ribosomal protein L28	RpL28	>sp|Q9VZS5|RL28_DROME 60S ribosomal protein L28 OS=Drosophila melanogaster GN=RpL28 PE=2 SV=1;>tr|D1Z3A1|D1Z3A1_DROME MIP15344p OS=Drosophila melanogaster GN=RpL28 PE=2 SV=1;>tr|Q9VZS4|Q9VZS4_DROME Ribosomal protein L28, isoform C OS=Drosophila melanogaste	4	3	3	3	0	0	3	3	0	0	3	3	0	0	3	3	25.7	25.7	25.7	16.029	144	144;144;165;236			3	3	7.4883e-09			8837000	74633000	0	2	CG12740	Ribosomal protein L28	RpL28	RPL28	-	41735000	-
P08181;A4V2B8	P08181;A4V2B8	6;6	6;6	6;6	Casein kinase II subunit alpha	CkIIalpha	>sp|P08181|CSK2A_DROME Casein kinase II subunit alpha OS=Drosophila melanogaster GN=CkIIalpha PE=1 SV=2;>tr|A4V2B8|A4V2B8_DROME Casein kinase II alpha subunit, isoform C OS=Drosophila melanogaster GN=CkIIalpha PE=4 SV=1	2	6	6	6	0	0	6	3	0	0	6	3	0	0	6	3	23.8	23.8	23.8	39.959	336	336;336			8	6	1.4964e-39			65000000	18415000	0	2	CG17520	casein kinase IIalpha	CkIIalpha	CSNK2A3,CSNK2A2,CSNK2A1	-	41707500	-
Q8MT58;E8NHA0	Q8MT58	6;2	6;2	6;2			>tr|Q8MT58|Q8MT58_DROME CG17337 OS=Drosophila melanogaster GN=CG17337 PE=2 SV=1	2	6	6	6	0	0	2	6	0	0	2	6	0	0	2	6	13.2	13.2	13.2	53.163	478	478;100			3	6	1.2089e-13			19879000	62471000	0	2	CG17337	-	CG17337	CNDP2,CNDP1	-	41175000	-
Q9VRY4;Q8MR14	Q9VRY4;Q8MR14	7;6	7;6	7;6		CG10107-RC	>tr|Q9VRY4|Q9VRY4_DROME CG10107, isoform A OS=Drosophila melanogaster GN=velo PE=2 SV=3;>tr|Q8MR14|Q8MR14_DROME CG10107, isoform B OS=Drosophila melanogaster GN=velo PE=2 SV=1	2	7	7	7	0	0	5	4	0	0	5	4	0	0	5	4	5.1	5.1	5.1	202.64	1833	1833;711			5	5	3.8274e-78			41447000	40782000	0	2	CG10107	veloren	velo	SENP6,SENP7	-	41114500	-
Q9VKW1	Q9VKW1	4	4	4			>tr|Q9VKW1|Q9VKW1_DROME CG5168 OS=Drosophila melanogaster GN=CG5168 PE=2 SV=1	1	4	4	4	0	0	4	2	0	0	4	2	0	0	4	2	11.5	11.5	11.5	46.19	408	408			5	3	1.2957e-14			64176000	18038000	0	2	CG5168	-	CG5168	WDFY1,WDFY2	-	41107000	-
Q9VXK5	Q9VXK5	6	6	6			>tr|Q9VXK5|Q9VXK5_DROME CG8939 OS=Drosophila melanogaster GN=CG8939 PE=2 SV=1	1	6	6	6	0	0	4	4	0	0	4	4	0	0	4	4	10.6	10.6	10.6	93.346	817	817			4	7	6.7406e-50			30190000	51280000	0	2	CG8939	-	CG8939	FTSJ3,FTSJ2	-	40735000	-
Q9VL89;O61540	Q9VL89;O61540	3;3	3;3	3;3	Methionine aminopeptidase	und	>tr|Q9VL89|Q9VL89_DROME Methionine aminopeptidase OS=Drosophila melanogaster GN=und PE=2 SV=1;>tr|O61540|O61540_DROME Methionine aminopeptidase OS=Drosophila melanogaster GN=und PE=2 SV=1	2	3	3	3	0	0	3	2	0	0	3	2	0	0	3	2	6.9	6.9	6.9	49.804	448	448;448			3	2	1.6816e-07			53175000	27896000	0	2	CG4008	uninitiated	und	METAP2	-	40535500	-
Q9VG38;Q27279	Q9VG38;Q27279	5;5	5;5	5;5		Su(fu)	>tr|Q9VG38|Q9VG38_DROME GM14141p OS=Drosophila melanogaster GN=Su(fu) PE=1 SV=1;>tr|Q27279|Q27279_DROME PEST protein OS=Drosophila melanogaster GN=Su(fu) PE=2 SV=1	2	5	5	5	0	0	0	5	0	0	0	5	0	0	0	5	11.1	11.1	11.1	52.787	468	468;468				5	3.4165e-15				40305000	0	1	CG6054	Suppressor of fused	Su(fu)	SUFU	-	40305000	-
A8WHE9;P52172-2;P52172;P52172-3;E2QCY6	A8WHE9;P52172-2;P52172;P52172-3;E2QCY6	3;3;3;2;2	3;3;3;2;2	3;3;3;2;2	Box A-binding factor	srp	>tr|A8WHE9|A8WHE9_DROME GH11649p (Fragment) OS=Drosophila melanogaster GN=srp PE=2 SV=1;>sp|P52172-2|SRP_DROME Isoform 2 of Box A-binding factor OS=Drosophila melanogaster GN=srp;>sp|P52172|SRP_DROME Box A-binding factor OS=Drosophila melanogaster GN=srp P	5	3	3	3	0	0	3	1	0	0	3	1	0	0	3	1	4.9	4.9	4.9	105.41	1009	1009;1249;1264;746;746			5	4	2.1392e-26			33232000	46423000	0	2	CG3992	serpent	srp	GATA2,GATA6,GATA4,GATA5,GATA1,GATA3	-	39827500	-
Q9VCC0	Q9VCC0	5	5	5	Cysteine and histidine-rich domain-containing protein	CHORD	>sp|Q9VCC0|CHRD1_DROME Cysteine and histidine-rich domain-containing protein OS=Drosophila melanogaster GN=CHORD PE=1 SV=1	1	5	5	5	0	0	4	4	0	0	4	4	0	0	4	4	21.2	21.2	21.2	40.24	354	354			6	5	1.3584e-31			39373000	40171000	0	2	CG6198	CHORD	CHORD	CHORDC1,ITGB1BP2	-	39772000	-
P41375;F3YDB2	P41375;F3YDB2	5;5	5;5	5;5	Eukaryotic translation initiation factor 2 subunit 2	eIF-2beta;eIF-2beta-RA	>sp|P41375|IF2B_DROME Eukaryotic translation initiation factor 2 subunit 2 OS=Drosophila melanogaster GN=eIF-2beta PE=1 SV=1;>tr|F3YDB2|F3YDB2_DROME LD35750p OS=Drosophila melanogaster GN=eIF-2beta-RA PE=2 SV=1	2	5	5	5	0	0	4	4	0	0	4	4	0	0	4	4	18.3	18.3	18.3	35.217	312	312;312			5	6	5.2308e-16			45833000	33250000	0	2	CG4153	Eukaryotic initiation factor 2beta	eIF-2beta	EIF2S2	-	39541500	-
Q95SF2;Q9VJ74	Q95SF2;Q9VJ74	6;6	6;6	6;6		CG10333	>tr|Q95SF2|Q95SF2_DROME GM01081p OS=Drosophila melanogaster GN=CG10333 PE=2 SV=1;>tr|Q9VJ74|Q9VJ74_DROME CG10333 OS=Drosophila melanogaster GN=CG10333 PE=2 SV=2	2	6	6	6	0	0	5	5	0	0	5	5	0	0	5	5	10.9	10.9	10.9	73.06	641	641;822			5	5	5.0023e-30			36653000	41391000	0	2	CG10333	-	CG10333	DDX23	-	39022000	-
Q94513;Q7JN06;D0IQ89	Q94513;Q7JN06;D0IQ89	4;4;4	4;4;4	4;4;4		BEAF-32;BEAF-32-RA	>tr|Q94513|Q94513_DROME Boundary element associated factor OS=Drosophila melanogaster GN=BEAF-32 PE=2 SV=1;>tr|Q7JN06|Q7JN06_DROME Boundary element associated factor OS=Drosophila melanogaster GN=BEAF-32 PE=1 SV=1;>tr|D0IQ89|D0IQ89_DROME SD16942p (Fragment	3	4	4	4	0	0	1	4	0	0	1	4	0	0	1	4	19.5	19.5	19.5	31.776	282	282;283;306			2	5	7.53e-13			45146000	32723000	0	2	CG10159	Boundary element-associated factor of 32kD	BEAF-32	-	-	38934500	-
Q9V4W1	Q9V4W1	11	11	11	Nucleoporin GLE1	GLE1	>sp|Q9V4W1|GLE1_DROME Nucleoporin GLE1 OS=Drosophila melanogaster GN=GLE1 PE=2 SV=1	1	11	11	11	0	0	7	6	0	0	7	6	0	0	7	6	23.9	23.9	23.9	77.359	677	677			8	7	1.2738e-34			48362000	28974000	0	2	CG14749	-	CG14749	GLE1	-	38668000	-
P40797	P40797	4	4	4	Protein peanut	pnut	>sp|P40797|PNUT_DROME Protein peanut OS=Drosophila melanogaster GN=pnut PE=1 SV=2	1	4	4	4	0	0	3	4	0	0	3	4	0	0	3	4	9.8	9.8	9.8	60.143	539	539			3	5	3.0153e-17			31582000	45585000	0	2	CG8705	peanut	pnut	SEPT5-GP1BB,SEPT2,SEPT4,SEPT1,SEPT7,SEPT6,SEPT8,SEPT11	-	38583500	-
Q7JWD3;Q8IH28	Q7JWD3	4;1	4;1	4;1	ATPase ASNA1 homolog	CG1598	>sp|Q7JWD3|ASNA_DROME ATPase ASNA1 homolog OS=Drosophila melanogaster GN=CG1598 PE=2 SV=1	2	4	4	4	0	0	2	4	0	0	2	4	0	0	2	4	17	17	17	37.581	336	336;119			2	4	2.8224e-48			19787000	57180000	0	2	CG1598	-	CG1598	ASNA1	-	38483500	-
Q8SX76	Q8SX76	5	5	5		pch2	>tr|Q8SX76|Q8SX76_DROME LD24646p OS=Drosophila melanogaster GN=pch2 PE=2 SV=1	1	5	5	5	0	0	3	4	0	0	3	4	0	0	3	4	15.2	15.2	15.2	46.563	421	421			4	4	3.5016e-25			28663000	47395000	0	2	CG31453	-	pch2	TRIP13	-	38029000	-
Q9VAT1;A9UNA9;B7FNP1;B3DMQ2	Q9VAT1;A9UNA9;B7FNP1	6;4;3;1	6;4;3;1	6;4;3;1		CG1647;CG1647-RA	>tr|Q9VAT1|Q9VAT1_DROME CG1647 OS=Drosophila melanogaster GN=CG1647 PE=2 SV=1;>tr|A9UNA9|A9UNA9_DROME LD48053p (Fragment) OS=Drosophila melanogaster GN=CG1647 PE=2 SV=1;>tr|B7FNP1|B7FNP1_DROME RE03364p OS=Drosophila melanogaster GN=CG1647-RA PE=2 SV=1	4	6	6	6	0	0	5	3	0	0	5	3	0	0	5	3	6.8	6.8	6.8	136.1	1222	1222;577;887;253			7	3	8.3242e-41			51791000	22900000	0	2	CG1647	-	CG1647	-	-	37345500	-
Q9VNP3;Q8IG95;Q95ST8	Q9VNP3;Q8IG95	4;3;1	4;3;1	4;3;1		Mes2	>tr|Q9VNP3|Q9VNP3_DROME Mes2, isoform B OS=Drosophila melanogaster GN=Mes2 PE=2 SV=1;>tr|Q8IG95|Q8IG95_DROME Mes2, isoform C OS=Drosophila melanogaster GN=Mes2 PE=2 SV=1	3	4	4	4	0	0	4	4	0	0	4	4	0	0	4	4	14	14	14	47.958	437	437;372;170			7	7	5.1456e-23			34738000	39693000	0	2	CG11100	Mesoderm-expressed 2	Mes2	-	-	37215500	-
P31409;E1JIJ5	P31409;E1JIJ5	6;6	6;6	6;6	V-type proton ATPase subunit B	Vha55	>sp|P31409|VATB_DROME V-type proton ATPase subunit B OS=Drosophila melanogaster GN=Vha55 PE=2 SV=1;>tr|E1JIJ5|E1JIJ5_DROME Vacuolar H[+]-ATPase 55kD B subunit, isoform C OS=Drosophila melanogaster GN=Vha55 PE=3 SV=1	2	6	6	6	0	0	5	5	0	0	5	5	0	0	5	5	13.1	13.1	13.1	54.549	490	490;490			7	5	2.8671e-27			38808000	35548000	0	2	CG17369	Vacuolar H[+]-ATPase 55kD subunit	Vha55	ATP6V1B2,ATP6V1B1	-	37178000	-
Q7K7G0;Q9W555;Q9U8A9;F0JAK8	Q7K7G0;Q9W555;Q9U8A9;F0JAK8	6;6;5;3	6;6;5;3	6;6;5;3		deltaCOP;deltaCOP-RB	>tr|Q7K7G0|Q7K7G0_DROME Delta-coatomer protein, isoform B OS=Drosophila melanogaster GN=deltaCOP PE=4 SV=1;>tr|Q9W555|Q9W555_DROME Delta-coatomer protein, isoform A OS=Drosophila melanogaster GN=deltaCOP PE=2 SV=1;>tr|Q9U8A9|Q9U8A9_DROME Coatomer complex C	4	6	6	6	0	0	4	6	0	0	4	6	0	0	4	6	15.1	15.1	15.1	57.817	531	531;532;498;402			5	11	8.9364e-23			14168000	59928000	0	2	CG14813	Coat Protein (coatomer) delta	deltaCOP	ARCN1	-	37048000	-
Q7K159	Q7K159	5	5	5		mip40	>tr|Q7K159|Q7K159_DROME LD06557p OS=Drosophila melanogaster GN=mip40 PE=2 SV=1	1	5	5	5	0	0	5	3	0	0	5	3	0	0	5	3	25.1	25.1	25.1	30.101	267	267			8	4	9.2009e-44			54033000	19053000	0	2	CG15119	Myb-interacting protein 40	mip40	LIN37	-	36543000	-
Q9W246;Q8T3N8	Q9W246	11;4	11;4	11;4			>tr|Q9W246|Q9W246_DROME CG4554 OS=Drosophila melanogaster GN=CG4554 PE=2 SV=2	2	11	11	11	0	0	4	9	0	0	4	9	0	0	4	9	4.6	4.6	4.6	311.9	2733	2733;790			5	11	3.0483e-32			26413000	46518000	0	2	CG4554	-	CG4554	UTP20	-	36465500	-
Q27272;A8WHK8	Q27272;A8WHK8	6;6	6;6	6;6	Transcription initiation factor TFIID subunit 9	e(y)1	>sp|Q27272|TAF9_DROME Transcription initiation factor TFIID subunit 9 OS=Drosophila melanogaster GN=e(y)1 PE=1 SV=1;>tr|A8WHK8|A8WHK8_DROME RE24789p OS=Drosophila melanogaster GN=e(y)1 PE=2 SV=1	2	6	6	6	0	0	3	6	0	0	3	6	0	0	3	6	22.3	22.3	22.3	29.314	278	278;278			3	6	1.9597e-12			23323000	49585000	0	2	CG6474	enhancer of yellow 1	e(y)1	TAF9B,AK6	-	36454000	-
Q9VL69	Q9VL69	2	2	2		BEST:CK01296	>tr|Q9VL69|Q9VL69_DROME CG5885 OS=Drosophila melanogaster GN=BEST:CK01296 PE=2 SV=1	1	2	2	2	0	0	2	2	0	0	2	2	0	0	2	2	10	10	10	21.636	190	190			5	6	4.8388e-26			37932000	34282000	0	2	CG5885	-	CG5885	SSR3	-	36107000	-
Q9VD51	Q9VD51	9	9	9	Probable ATP-dependent RNA helicase pitchoune	pit	>sp|Q9VD51|DDX18_DROME Probable ATP-dependent RNA helicase pitchoune OS=Drosophila melanogaster GN=pit PE=2 SV=2	1	9	9	9	1	0	8	4	1	0	8	4	1	0	8	4	16	16	16	76.927	680	680	1		9	6	1.4075e-26			50817000	21251000	1	2	CG6375	pitchoune	pit	DDX18,DDX10	-	36034000	-
Q95T98	Q95T98	2	2	2		CG9798	>tr|Q95T98|Q95T98_DROME CG31523, isoform A OS=Drosophila melanogaster GN=CG9798 PE=2 SV=1	1	2	2	2	0	0	2	2	0	0	2	2	0	0	2	2	9	9	9	41.165	354	354			6	8	3.2806e-17			24979000	46237000	0	2	CG31523	-	CG31523	ELOVL7,ELOVL1,ELOVL4,ELOVL5,ELOVL2	-	35608000	-
Q7K0Y1-2;Q7K0Y1	Q7K0Y1-2;Q7K0Y1	7;7	7;7	7;7	Ribosome biogenesis protein BOP1 homolog	CG5033	>sp|Q7K0Y1-2|BOP1_DROME Isoform B of Ribosome biogenesis protein BOP1 homolog OS=Drosophila melanogaster GN=CG5033;>sp|Q7K0Y1|BOP1_DROME Ribosome biogenesis protein BOP1 homolog OS=Drosophila melanogaster GN=CG5033 PE=2 SV=1	2	7	7	7	0	0	7	4	0	0	7	4	0	0	7	4	12.2	12.2	12.2	71.954	617	617;784			7	5	4.1864e-35			46930000	24257000	0	2	CG5033	-	CG5033	KM-PA-2,BOP1	-	35593500	-
Q9VMX3	Q9VMX3	7	7	7			>tr|Q9VMX3|Q9VMX3_DROME CG3756 OS=Drosophila melanogaster GN=CG3756 PE=2 SV=1	1	7	7	7	0	0	3	7	0	0	3	7	0	0	3	7	30	30	30	38.137	333	333			3	8	2.0443e-27			16151000	54412000	0	2	CG3756	-	CG3756	POLR1C	-	35281500	-
Q9VLT1	Q9VLT1	9	9	9	Protein MON2 homolog	mon2	>sp|Q9VLT1|MON2_DROME Protein MON2 homolog OS=Drosophila melanogaster GN=mon2 PE=2 SV=4	1	9	9	9	0	0	3	8	0	0	3	8	0	0	3	8	5.7	5.7	5.7	186.99	1684	1684			4	10	8.3299e-22			28700000	41771000	0	2	CG8683	-	mon2	MON2	-	35235500	-
Q7K2D2	Q7K2D2	7	7	7	Probable dynactin subunit 2	Dmn	>sp|Q7K2D2|DCTN2_DROME Probable dynactin subunit 2 OS=Drosophila melanogaster GN=Dmn PE=1 SV=1	1	7	7	7	0	0	4	6	0	0	4	6	0	0	4	6	25.5	25.5	25.5	41.998	380	380			4	6	1.8268e-31			32385000	37753000	0	2	CG8269	Dynamitin	Dmn	DCTN2	-	35069000	-
Q9VT60;Q7KUD4;Q29R25;Q8MR13	Q9VT60;Q7KUD4;Q29R25	10;10;9;2	10;10;9;2	10;10;9;2		iPLA2-VIA;CG6718	>tr|Q9VT60|Q9VT60_DROME Calcium-independent phospholipase A2 VIA, isoform A OS=Drosophila melanogaster GN=iPLA2-VIA PE=2 SV=3;>tr|Q7KUD4|Q7KUD4_DROME Calcium-independent phospholipase A2 VIA, isoform B OS=Drosophila melanogaster GN=iPLA2-VIA PE=4 SV=1;>tr|	4	10	10	10	0	0	5	7	0	0	5	7	0	0	5	7	12.5	12.5	12.5	96.862	877	877;887;887;386			5	7	3.6085e-23			20546000	49233000	0	2	CG6718	calcium-independent phospholipase A2 VIA	iPLA2-VIA	PLA2G6	-	34889500	-
Q01604	Q01604	9	9	9	Phosphoglycerate kinase	Pgk	>sp|Q01604|PGK_DROME Phosphoglycerate kinase OS=Drosophila melanogaster GN=Pgk PE=2 SV=2	1	9	9	9	0	0	3	8	0	0	3	8	0	0	3	8	24.8	24.8	24.8	43.861	415	415			4	9	1.5616e-17			23136000	46207000	0	2	CG3127	Phosphoglycerate kinase	Pgk	PGK2,PGK1	-	34671500	-
Q9W2M0	Q9W2M0	2	2	2			>tr|Q9W2M0|Q9W2M0_DROME CG4030 OS=Drosophila melanogaster GN=CG4030 PE=2 SV=2	1	2	2	2	0	0	2	0	0	0	2	0	0	0	2	0	3.6	3.6	3.6	74.971	647	647			2		0.00049702			34650000		0	1	CG4030	Rabaptin-5	Rbpn-5	RABEP2,RABEP1	-	34650000	-
Q960R0;Q9W1B5;C1C3C6	Q960R0;Q9W1B5;C1C3C6	3;3;2	3;3;2	3;3;2		CG3209-RA	>tr|Q960R0|Q960R0_DROME CG3209, isoform B OS=Drosophila melanogaster GN=CG3209 PE=2 SV=1;>tr|Q9W1B5|Q9W1B5_DROME CG3209, isoform C OS=Drosophila melanogaster GN=CG3209-RA PE=2 SV=2;>tr|C1C3C6|C1C3C6_DROME MIP03038p OS=Drosophila melanogaster PE=2 SV=1	3	3	3	3	0	0	2	3	0	0	2	3	0	0	2	3	7.9	7.9	7.9	51.933	458	458;459;235			3	8	7.1359e-10			19759000	49454000	0	2	CG3209	-	CG3209	GPAT3,GPAT4	-	34606500	-
O76216;Q9VTZ1	O76216;Q9VTZ1	8;7	8;7	8;7		Pcaf	>tr|O76216|O76216_DROME GCN5 OS=Drosophila melanogaster GN=Pcaf PE=1 SV=1;>tr|Q9VTZ1|Q9VTZ1_DROME GH11602p OS=Drosophila melanogaster GN=Pcaf PE=2 SV=1	2	8	8	8	0	0	6	3	0	0	6	3	0	0	6	3	12.8	12.8	12.8	92.095	813	813;813			6	3	4.004e-24			60331000	8176400	0	2	CG4107	Gcn5 ortholog	Gcn5	KAT2B,KAT2A	-	34253700	-
Q8IR13;Q9VXF8;E8NH88;Q7KUX7;Q29R50;Q26272	Q8IR13;Q9VXF8;E8NH88;Q7KUX7;Q29R50	6;6;6;6;6;1	6;6;6;6;6;1	6;6;6;6;6;1		Rbp2;Rbp2-RB	>tr|Q8IR13|Q8IR13_DROME RNA-binding protein 2, isoform B OS=Drosophila melanogaster GN=Rbp2 PE=2 SV=1;>tr|Q9VXF8|Q9VXF8_DROME RNA-binding protein 2, isoform A OS=Drosophila melanogaster GN=Rbp2 PE=2 SV=1;>tr|E8NH88|E8NH88_DROME RE23444p (Fragment) OS=Droso	6	6	6	6	0	0	3	6	0	0	3	6	0	0	3	6	17.6	17.6	17.6	34.905	324	324;325;326;358;358;43			4	8	4.8577e-12			28054000	40309000	0	2	CG4429	RNA-binding protein 2	Rbp2	EIF4H,EIF4B	-	34181500	-
Q9W5E2;Q8MRZ9;Q8MZL0	Q9W5E2;Q8MRZ9;Q8MZL0	2;2;1	2;2;1	2;2;1		EG:115C2.8;CG13367	>tr|Q9W5E2|Q9W5E2_DROME CG13367 OS=Drosophila melanogaster GN=EG:115C2.8 PE=2 SV=2;>tr|Q8MRZ9|Q8MRZ9_DROME RH61522p OS=Drosophila melanogaster GN=EG:115C2.8 PE=2 SV=1;>tr|Q8MZL0|Q8MZL0_DROME CG13367 truncation 2 OS=Drosophila melanogaster GN=CG13367 PE=2 S	3	2	2	2	0	0	2	1	0	0	2	1	0	0	2	1	7.1	7.1	7.1	43.939	408	408;408;353			4	2	8.1586e-07			57909000	9588400	0	2	CG13367	-	CG13367	GATAD1	-	33748700	-
P48592	P48592	5	5	5	Ribonucleoside-diphosphate reductase subunit M2	RnrS	>sp|P48592|RIR2_DROME Ribonucleoside-diphosphate reductase subunit M2 OS=Drosophila melanogaster GN=RnrS PE=1 SV=2	1	5	5	5	0	0	3	3	0	0	3	3	0	0	3	3	16.3	16.3	16.3	45.114	393	393			5	3	1.9895e-27			41929000	23787000	0	2	CG8975	Ribonucleoside diphosphate reductase small subunit	RnrS	RRM2,RRM2B	-	32858000	-
Q9VYL7;Q8MS22;C7LAH5;B7Z143	Q9VYL7;Q8MS22;C7LAH5;B7Z143	4;4;4;4	4;4;4;4	4;4;4;4		CG11138-RC	>tr|Q9VYL7|Q9VYL7_DROME CG11138, isoform C OS=Drosophila melanogaster GN=CG11138 PE=4 SV=2;>tr|Q8MS22|Q8MS22_DROME RE41430p OS=Drosophila melanogaster GN=CG11138 PE=2 SV=1;>tr|C7LAH5|C7LAH5_DROME RE10688p OS=Drosophila melanogaster GN=CG11138-RC PE=2 SV=1;	4	4	4	4	0	0	4	2	0	0	4	2	0	0	4	2	8.6	8.6	8.6	59.971	615	615;615;615;630			5	4	6.854e-10			39877000	25075000	0	2	CG11138	-	CG11138	-	-	32476000	-
B6UX47;B6UX46;B6UX63;B6UX48;B6UX45;B6UX38;B6UX51;B6UX66;B6UX56;B6UX68;B6UX59;B6UX44;B6UX43;B6UX53;B6UX57;Q9XYZ4;B6UX64	B6UX47;B6UX46;B6UX63;B6UX48;B6UX45;B6UX38;B6UX51;B6UX66;B6UX56;B6UX68;B6UX59;B6UX44;B6UX43;B6UX53;B6UX57;Q9XYZ4;B6UX64	5;5;5;5;5;5;4;4;4;4;4;4;4;4;4;4;3	5;5;5;5;5;5;4;4;4;4;4;4;4;4;4;4;3	5;5;5;5;5;5;4;4;4;4;4;4;4;4;4;4;3		mre11	>tr|B6UX47|B6UX47_DROME Meiotic recombination 11 (Fragment) OS=Drosophila melanogaster GN=mre11 PE=3 SV=1;>tr|B6UX46|B6UX46_DROME Meiotic recombination 11 (Fragment) OS=Drosophila melanogaster GN=mre11 PE=3 SV=1;>tr|B6UX63|B6UX63_DROME Meiotic recombinatio	17	5	5	5	0	0	2	5	0	0	2	5	0	0	2	5	13.9	13.9	13.9	58.34	518	518;518;519;519;519;519;518;518;518;518;518;518;518;519;519;620;518			4	7	2.7424e-27			30692000	33932000	0	2	CG16928	meiotic recombination 11	mre11	MRE11A	-	32312000	-
Q9XYZ5	Q9XYZ5	8	8	8	DNA damage-binding protein 1	pic	>sp|Q9XYZ5|DDB1_DROME DNA damage-binding protein 1 OS=Drosophila melanogaster GN=pic PE=1 SV=1	1	8	8	8	0	0	5	5	0	0	5	5	0	0	5	5	9.6	9.6	9.6	126.04	1140	1140			5	6	6.3373e-21			31150000	32544000	0	2	CG7769	piccolo	pic	DDB1	-	31847000	-
Q7K5M2	Q7K5M2	4	4	4			>tr|Q7K5M2|Q7K5M2_DROME CG10139 OS=Drosophila melanogaster GN=CG10139 PE=2 SV=1	1	4	4	4	0	0	2	3	0	0	2	3	0	0	2	3	19.2	19.2	19.2	25.513	224	224			3	5	4.569e-10			25409000	37659000	0	2	CG10139	-	CG10139	-	-	31534000	-
Q8MLV1-2;Q8MLV1	Q8MLV1-2;Q8MLV1	10;10	10;10	10;10	Lamin-B receptor	LBR	>sp|Q8MLV1-2|LBR_DROME Isoform A of Lamin-B receptor OS=Drosophila melanogaster GN=LBR;>sp|Q8MLV1|LBR_DROME Lamin-B receptor OS=Drosophila melanogaster GN=LBR PE=1 SV=1	2	10	10	10	0	0	9	4	0	0	9	4	0	0	9	4	18.6	18.6	18.6	80.234	716	716;741			10	7	7.7992e-51			30028000	29802000	0	2	CG17952	Lamin B receptor	LBR	TM7SF2,DHCR7,LBR	-	29915000	-
Q8T9C9;Q9GQN5;Q9W1A8	Q8T9C9;Q9GQN5	8;8;1	8;8;1	8;8;1	Transcriptional regulator ATRX homolog	XNP	>tr|Q8T9C9|Q8T9C9_DROME SD07188p OS=Drosophila melanogaster GN=XNP PE=2 SV=1;>sp|Q9GQN5|ATRX_DROME Transcriptional regulator ATRX homolog OS=Drosophila melanogaster GN=XNP PE=1 SV=2	3	8	8	8	0	0	6	5	0	0	6	5	0	0	6	5	12.4	12.4	12.4	74.495	655	655;1311;1669			7	5	4.2561e-25			36277000	23206000	0	2	CG4548	XNP	XNP	ATRX,RAD54L2,RAD54L	-	29741500	-
Q8MQP7;Q9W0E1	Q8MQP7;Q9W0E1	1;1	1;1	1;1		CG7852-RC	>tr|Q8MQP7|Q8MQP7_DROME CG7852, isoform C OS=Drosophila melanogaster GN=CG7852-RC PE=2 SV=1;>tr|Q9W0E1|Q9W0E1_DROME CG7852, isoform A OS=Drosophila melanogaster GN=CG7852 PE=4 SV=1	2	1	1	1	0	0	1	1	0	0	1	1	0	0	1	1	1.6	1.6	1.6	91.238	817	817;1449			1	1	0.00094964			38196000	20553000	0	2	CG7852	-	CG7852	DENND5A,DENND5B,DENND4C,SBF1	-	29374500	-
A8E6V8;Q9U405	A8E6V8;Q9U405	4;4	4;4	4;4	Transcription factor grauzone	grau	>tr|A8E6V8|A8E6V8_DROME IP19803p (Fragment) OS=Drosophila melanogaster GN=grau PE=2 SV=1;>sp|Q9U405|GRAU_DROME Transcription factor grauzone OS=Drosophila melanogaster GN=grau PE=1 SV=1	2	4	4	4	0	0	4	2	0	0	4	2	0	0	4	2	8.5	8.5	8.5	56.924	492	492;570			4	2	1.0356e-09			40496000	18178000	0	2	CG33133	grauzone	grau	ZNF343,ZNF133	-	29337000	-
Q6NP69;Q8INS9;Q6NL74	Q6NP69	5;2;2	5;2;2	5;2;2		gfzf	>tr|Q6NP69|Q6NP69_DROME GST-containing FLYWCH zinc-finger protein OS=Drosophila melanogaster GN=gfzf PE=2 SV=1	3	5	5	5	0	0	5	5	0	0	5	5	0	0	5	5	7	7	7	119.28	1045	1045;234;253			5	6	1.0193e-20			23631000	34917000	0	2	CG33546	GST-containing FLYWCH zinc-finger protein	gfzf	GSTO2	-	29274000	-
F0JAP3;Q9Y0Y2	F0JAP3;Q9Y0Y2	4;3	4;3	4;3	Adenylosuccinate synthetase	CG17273-RA;CG17273	>tr|F0JAP3|F0JAP3_DROME Adenylosuccinate synthetase OS=Drosophila melanogaster GN=CG17273-RA PE=2 SV=1;>sp|Q9Y0Y2|PURA_DROME Adenylosuccinate synthetase OS=Drosophila melanogaster GN=CG17273 PE=2 SV=1	2	4	4	4	0	0	4	2	0	0	4	2	0	0	4	2	9.4	9.4	9.4	51.052	466	466;447			4	2	3.8356e-10			38256000	20273000	0	2	CG17273	Adenylosuccinate Synthetase	AdSS	ADSS,ADSSL1	-	29264500	-
O97428;D5AEL7;Q8IRS7	O97428;D5AEL7;Q8IRS7	4;3;2	4;3;2	4;3;2		cib	>tr|O97428|O97428_DROME Ciboulot, isoform A OS=Drosophila melanogaster GN=cib PE=1 SV=1;>tr|D5AEL7|D5AEL7_DROME MIP21378p OS=Drosophila melanogaster PE=2 SV=1;>tr|Q8IRS7|Q8IRS7_DROME Ciboulot, isoform C OS=Drosophila melanogaster GN=cib PE=1 SV=1	3	4	4	4	0	0	3	3	0	0	3	3	0	0	3	3	45.7	45.7	45.7	14.41	129	129;129;97			3	3	7.5372e-18			29511000	28792000	0	2	CG4944	ciboulot	cib	-	-	29151500	-
Q9VZ22;Q95S76;C6SV09	Q9VZ22;Q95S76;C6SV09	7;7;6	7;7;6	7;7;6		CG1908;CG1908-RA	>tr|Q9VZ22|Q9VZ22_DROME CG1908 OS=Drosophila melanogaster GN=Lint-1 PE=2 SV=1;>tr|Q95S76|Q95S76_DROME GM06687p OS=Drosophila melanogaster GN=Lint-1 PE=2 SV=1;>tr|C6SV09|C6SV09_DROME IP16414p OS=Drosophila melanogaster GN=CG1908-RA PE=2 SV=1	3	7	7	7	0	0	3	5	0	0	3	5	0	0	3	5	15.1	15.1	15.1	67.899	602	602;602;540			3	6	8.0181e-43			25013000	32845000	0	2	CG1908	l(3)mbt interacting protein 1	Lint-1	-	-	28929000	-
Q8T088	Q8T088	5	5	5	WD repeat-containing protein 55 homolog	CG14722	>sp|Q8T088|WDR55_DROME WD repeat-containing protein 55 homolog OS=Drosophila melanogaster GN=CG14722 PE=2 SV=1	1	5	5	5	0	0	3	4	0	0	3	4	0	0	3	4	11.6	11.6	11.6	55.321	498	498			3	5	2.8855e-32			20837000	36981000	0	2	CG14722	-	CG14722	IK,WDR55	-	28909000	-
Q9VM71;Q95RS5	Q9VM71	7;2	7;2	7;2	5-3 exoribonuclease 2 homolog	Rat1	>sp|Q9VM71|XRN2_DROME 5-3 exoribonuclease 2 homolog OS=Drosophila melanogaster GN=Rat1 PE=1 SV=2	2	7	7	7	0	0	5	4	0	0	5	4	0	0	5	4	12	12	12	103.96	908	908;346			6	4	1.7183e-44			37141000	20594000	0	2	CG10354	-	Rat1	XRN1,XRN2	-	28867500	-
Q9VTC1	Q9VTC1	9	9	9			>tr|Q9VTC1|Q9VTC1_DROME CG6418 OS=Drosophila melanogaster GN=CG6418 PE=2 SV=1	1	9	9	9	0	0	6	6	0	0	6	6	0	0	6	6	17.2	17.2	17.2	87.252	791	791			6	6	3.313e-63			25445000	31674000	0	2	CG6418	-	CG6418	DDX42,DDX46	-	28559500	-
Q9W3C2	Q9W3C2	5	5	5	Uncharacterized protein CG1785	CG1785	>sp|Q9W3C2|GSCR2_DROME Uncharacterized protein CG1785 OS=Drosophila melanogaster GN=CG1785 PE=1 SV=1	1	5	5	5	0	0	3	4	0	0	3	4	0	0	3	4	16.1	16.1	16.1	55.788	478	478			3	5	2.9405e-45			21459000	35102000	0	2	CG1785	-	CG1785	GLTSCR2	-	28280500	-
Q961C3;Q9VH75;Q6NN19;E1JIH4	Q961C3;Q9VH75;Q6NN19;E1JIH4	7;7;7;7	7;7;7;7	7;7;7;7		CG8478	>tr|Q961C3|Q961C3_DROME CG8478, isoform B OS=Drosophila melanogaster GN=CG8478 PE=2 SV=1;>tr|Q9VH75|Q9VH75_DROME CG8478, isoform C OS=Drosophila melanogaster GN=CG8478 PE=4 SV=4;>tr|Q6NN19|Q6NN19_DROME RE04973p OS=Drosophila melanogaster GN=CG8478 PE=2 SV=	4	7	7	7	0	0	4	5	0	0	4	5	0	0	4	5	18.9	18.9	18.9	62.427	571	571;572;572;576			4	6	5.1732e-39			19180000	37075000	0	2	CG8478	-	CG8478	ZNF354B	-	28127500	-
Q9VW70;Q8IQU9;Q8SYR0;Q8T3M7	Q9VW70;Q8IQU9;Q8SYR0	5;4;4;1	5;4;4;1	5;4;4;1		CG7668	>tr|Q9VW70|Q9VW70_DROME CG7668, isoform A OS=Drosophila melanogaster GN=CG7668 PE=2 SV=2;>tr|Q8IQU9|Q8IQU9_DROME CG7668, isoform B OS=Drosophila melanogaster GN=CG7668 PE=2 SV=1;>tr|Q8SYR0|Q8SYR0_DROME RE40293p OS=Drosophila melanogaster GN=CG7668 PE=2 SV=	4	5	5	5	0	0	2	5	0	0	2	5	0	0	2	5	13	13	13	47.993	422	422;406;422;154			3	7	9.1307e-18			19884000	35294000	0	2	CG7668	-	CG7668	ANGPTL3,FGL1,ANGPTL6,FCN1,ANGPT2,FCN3,FN1,ANGPTL1,FGL2,FIBCD1,ANGPTL4,TNXB,ANGPTL7,ANGPT1,TNC,FGA,FGB,ANGPT4,MFAP4,TNN,FGG,ANGPTL2,ANGPTL5,TNR,FCN2	-	27589000	-
Q9VI10	Q9VI10	2	2	2	Probable small nuclear ribonucleoprotein Sm D2	SmD2	>sp|Q9VI10|SMD2_DROME Probable small nuclear ribonucleoprotein Sm D2 OS=Drosophila melanogaster GN=SmD2 PE=3 SV=1	1	2	2	2	0	0	1	2	0	0	1	2	0	0	1	2	23.5	23.5	23.5	13.504	119	119			1	2	1.69e-26				27587000	0	2	CG1249	Small ribonucleoprotein particle protein SmD2	SmD2	SNRPD2	-	27587000	-
Q7JZ62	Q7JZ62	5	5	5			>tr|Q7JZ62|Q7JZ62_DROME CG10465 OS=Drosophila melanogaster GN=CG10465 PE=2 SV=1	1	5	5	5	0	0	4	4	0	0	4	4	0	0	4	4	20.6	20.6	20.6	34.048	301	301			8	7	5.2442e-20			32625000	22516000	0	2	CG10465	-	CG10465	KCTD10,TNFAIP1,KCTD13	-	27570500	-
E1NZC1;Q9VYJ7;Q5BHZ5;Q9VYJ6	E1NZC1;Q9VYJ7;Q5BHZ5;Q9VYJ6	2;2;2;2	2;2;2;2	2;2;2;2		CG4004-RA;CG4004;CG18137	>tr|E1NZC1|E1NZC1_DROME MIP26577p (Fragment) OS=Drosophila melanogaster GN=CG4004-RA PE=2 SV=1;>tr|Q9VYJ7|Q9VYJ7_DROME CG4004, isoform A OS=Drosophila melanogaster GN=CG4004-RA PE=2 SV=2;>tr|Q5BHZ5|Q5BHZ5_DROME GM05855p OS=Drosophila melanogaster GN=CG4004	4	2	2	2	0	0	1	2	0	0	1	2	0	0	1	2	7.1	7.1	7.1	35.811	312	312;319;319;339			1	2	1.4009e-06			18436000	36221000	0	2	CG4004	-	CG4004	-	-	27328500	-
Q9V3V6;Q9XZC3	Q9V3V6;Q9XZC3	7;5	7;5	7;5		Tbp-1	>tr|Q9V3V6|Q9V3V6_DROME 26S proteasome regulatory complex subunit p50 OS=Drosophila melanogaster GN=Tbp-1 PE=2 SV=1;>tr|Q9XZC3|Q9XZC3_DROME Tat-binding protein-1 OS=Drosophila melanogaster GN=Tbp-1 PE=2 SV=1	2	7	7	7	0	0	6	7	0	0	6	7	0	0	6	7	23.8	23.8	23.8	47.806	428	428;431			7	7	7.5902e-25			24126000	29767000	0	2	CG10370	Regulatory particle triple-A ATPase 5	Rpt5	PSMC3	-	26946500	-
Q95R80;Q6AWJ6;E1JH06;A1Z7A6	Q95R80;Q6AWJ6;E1JH06;A1Z7A6	1;1;1;1	1;1;1;1	1;1;1;1		CG14758;CG30372-RB	>tr|Q95R80|Q95R80_DROME SD02805p OS=Drosophila melanogaster GN=Asap1 PE=2 SV=1;>tr|Q6AWJ6|Q6AWJ6_DROME LP17217p (Fragment) OS=Drosophila melanogaster PE=2 SV=1;>tr|E1JH06|E1JH06_DROME CG30372, isoform C OS=Drosophila melanogaster GN=Asap1 PE=4 SV=1;>tr|A1Z	4	1	1	1	0	0	1	1	0	0	1	1	0	0	1	1	2.2	2.2	2.2	59.45	558	558;935;1127;1155			1	3	0.0044394			23569000	30183000	0	2	CG30372	ArfGAP with SH3 domain, ankyrin repeat and PH domain	Asap	ASAP3,ASAP2,ASAP1	-	26876000	-
C7LA61	C7LA61	23	1	1		Pcf11-RA	>tr|C7LA61|C7LA61_DROME LD33071p (Fragment) OS=Drosophila melanogaster GN=Pcf11-RA PE=2 SV=1	1	23	1	1	0	0	15	15	0	0	1	1	0	0	1	1	21.1	0.6	0.6	145.27	1318	1318			1	1	4.4259e-124			29398000	24296000	0	2	CG10228	Protein 1 of cleavage and polyadenylation factor 1	Pcf11	-	-	26847000	-
Q9VC05;O18397	Q9VC05;O18397	8;8	8;8	8;8	Oxysterol-binding protein	Osbp	>tr|Q9VC05|Q9VC05_DROME Oxysterol-binding protein OS=Drosophila melanogaster GN=Osbp PE=2 SV=1;>tr|O18397|O18397_DROME Oxysterol-binding protein OS=Drosophila melanogaster GN=Osbp PE=2 SV=2	2	8	8	8	0	0	6	6	0	0	6	6	0	0	6	6	13	13	13	89.324	784	784;784			7	7	2.7126e-29			30315000	22403000	0	2	CG6708	Oxysterol binding protein	Osbp	OSBP2,OSBP,OSBPL2,OSBPL1A	-	26359000	-
Q7JUP3;F0JAP4	Q7JUP3;F0JAP4	6;6	6;6	6;6		casp;casp-RB	>tr|Q7JUP3|Q7JUP3_DROME Caspar, isoform A OS=Drosophila melanogaster GN=casp PE=2 SV=1;>tr|F0JAP4|F0JAP4_DROME LP13643p (Fragment) OS=Drosophila melanogaster GN=casp-RB PE=2 SV=1	2	6	6	6	0	0	4	5	0	0	4	5	0	0	4	5	11.5	11.5	11.5	78.44	695	695;706			5	5	4.0346e-22			24827000	27667000	0	2	CG8400	caspar	casp	FAF1,FAF2	-	26247000	-
P26019	P26019	7	7	7	DNA polymerase alpha catalytic subunit	DNApol-alpha180	>sp|P26019|DPOLA_DROME DNA polymerase alpha catalytic subunit OS=Drosophila melanogaster GN=DNApol-alpha180 PE=1 SV=2	1	7	7	7	0	0	5	6	0	0	5	6	0	0	5	6	6.9	6.9	6.9	169.9	1488	1488			5	8	4.3779e-52			22964000	29317000	0	2	CG6349	DNA polymerase alpha 180kD	DNApol-alpha180	POLA1	-	26140500	-
B7Z0X1;Q9W457;F6J3U3;A9YJ11;A9YJ07;A9YJ06	B7Z0X1;Q9W457	7;7;2;2;2;2	7;7;2;2;2;2	7;7;2;2;2;2	Serine hydroxymethyltransferase		>tr|B7Z0X1|B7Z0X1_DROME CG3011, isoform B OS=Drosophila melanogaster GN=CG3011 PE=3 SV=1;>tr|Q9W457|Q9W457_DROME Serine hydroxymethyltransferase OS=Drosophila melanogaster GN=CG3011 PE=2 SV=1	6	7	7	7	0	0	2	7	0	0	2	7	0	0	2	7	17.1	17.1	17.1	50.984	467	467;537;235;235;235;235			2	7	8.7928e-13			12635000	39476000	0	2	CG3011	-	CG3011	SHMT1,SHMT2	-	26055500	-
Q7JZ25	Q7JZ25	5	5	5		ClC-b	>tr|Q7JZ25|Q7JZ25_DROME CG8594 OS=Drosophila melanogaster GN=ClC-b PE=2 SV=1	1	5	5	5	0	0	2	4	0	0	2	4	0	0	2	4	7.3	7.3	7.3	90.519	813	813			2	5	1.0191e-12			13057000	38883000	0	2	CG8594	Chloride channel-b	ClC-b	CLCN7	-	25970000	-
P41126	P41126	2	2	2	60S ribosomal protein L13	RpL13	>sp|P41126|RL13_DROME 60S ribosomal protein L13 OS=Drosophila melanogaster GN=RpL13 PE=2 SV=1	1	2	2	2	0	0	2	1	0	0	2	1	0	0	2	1	7.8	7.8	7.8	24.951	218	218			3	4	8.2245e-05			24143000	27759000	0	2	CG4651	Ribosomal protein L13	RpL13	RPL13	-	25951000	-
Q9W3V2;A9UN89	Q9W3V2;A9UN89	9;7	9;7	9;7		CG4557-RA;CG4557	>tr|Q9W3V2|Q9W3V2_DROME CG4557 OS=Drosophila melanogaster GN=CG4557-RA PE=2 SV=1;>tr|A9UN89|A9UN89_DROME LD11502p OS=Drosophila melanogaster GN=CG4557 PE=2 SV=1	2	9	9	9	0	0	5	6	0	0	5	6	0	0	5	6	12.5	12.5	12.5	103.81	933	933;694			6	6	1.0897e-39			18424000	33280000	0	2	CG4557	-	CG4557	TMF1	-	25852000	-
Q9VYY2;B4F5V1;B4F5V0;B4F5U4	Q9VYY2;B4F5V1;B4F5V0;B4F5U4	4;4;4;4	4;4;4;4	4;4;4;4	Signal peptidase complex subunit 2	Spase25;CG1751	>sp|Q9VYY2|SPCS2_DROME Signal peptidase complex subunit 2 OS=Drosophila melanogaster GN=Spase25 PE=2 SV=1;>tr|B4F5V1|B4F5V1_DROME CG1751-PA OS=Drosophila melanogaster GN=CG1751 PE=4 SV=1;>tr|B4F5V0|B4F5V0_DROME CG1751-PA OS=Drosophila melanogaster GN=CG175	4	4	4	4	0	0	4	4	0	0	4	4	0	0	4	4	17.6	17.6	17.6	22.216	199	199;199;199;199			4	5	1.7397e-09			28346000	23173000	0	2	CG1751	Spase 25-subunit	Spase25	SPCS2	-	25759500	-
Q9NGX6;Q9I7M8;Q8MSM8;L0CRJ6;L0CRJ1;L0CR51;L0CQ20;L0CPT9;L0CPT4;L0CRV0;B6UVY0;B6UVY6;B6UVY5;B6UVY4;B6UVY3;B6UVY1;B6UVX8;B6UVX7;B6UVX6;B6UVX5;B6UVX4;B6UVX3;B6UVW8;B6UVX9;B6UVY2	Q9NGX6;Q9I7M8;Q8MSM8;L0CRJ6;L0CRJ1;L0CR51;L0CQ20;L0CPT9;L0CPT4;L0CRV0;B6UVY0;B6UVY6;B6UVY5;B6UVY4;B6UVY3;B6UVY1;B6UVX8;B6UVX7;B6UVX6;B6UVX5;B6UVX4;B6UVX3;B6UVW8	4;4;4;4;4;4;4;4;4;3;2;2;2;2;2;2;2;2;2;2;2;2;2;1;1	4;4;4;4;4;4;4;4;4;3;2;2;2;2;2;2;2;2;2;2;2;2;2;1;1	4;4;4;4;4;4;4;4;4;3;2;2;2;2;2;2;2;2;2;2;2;2;2;1;1		Ku80	>tr|Q9NGX6|Q9NGX6_DROME Ku80 OS=Drosophila melanogaster GN=Ku80 PE=2 SV=1;>tr|Q9I7M8|Q9I7M8_DROME Ku80 OS=Drosophila melanogaster GN=Ku80 PE=2 SV=1;>tr|Q8MSM8|Q8MSM8_DROME AT19081p OS=Drosophila melanogaster GN=Ku80 PE=2 SV=1;>tr|L0CRJ6|L0CRJ6_DROME KU80 O	25	4	4	4	0	0	1	4	0	0	1	4	0	0	1	4	6.2	6.2	6.2	79.772	699	699;699;699;699;699;699;699;699;699;699;475;516;516;516;516;516;516;516;516;516;516;516;516;321;515			2	5	1.0805e-28			16450000	34817000	0	2	CG18801	Ku80	Ku80	XRCC5	-	25633500	-
Q8IRD1;Q9VZQ0	Q8IRD1;Q9VZQ0	7;7	7;7	7;7			>tr|Q8IRD1|Q8IRD1_DROME CG12010, isoform B OS=Drosophila melanogaster GN=CG12010 PE=2 SV=1;>tr|Q9VZQ0|Q9VZQ0_DROME CG12010, isoform A OS=Drosophila melanogaster GN=CG12010 PE=2 SV=1	2	7	7	7	0	0	5	5	0	0	5	5	0	0	5	5	9.8	9.8	9.8	80.235	717	717;736			5	5	7.8334e-19			27168000	23284000	0	2	CG12010	-	CG12010	-	-	25226000	-
Q7JVW5	Q7JVW5	5	5	5			>tr|Q7JVW5|Q7JVW5_DROME CG8950 OS=Drosophila melanogaster GN=CG8950 PE=2 SV=1	1	5	5	5	0	0	5	2	0	0	5	2	0	0	5	2	9.1	9.1	9.1	99.626	868	868			5	2	2.6287e-15			27803000	22430000	0	2	CG8950	-	CG8950	GTF3C3	-	25116500	-
Q9VJZ7	Q9VJZ7	7	7	7	Ribosomal RNA processing protein 1 homolog	Nnp-1	>sp|Q9VJZ7|RRP1L_DROME Ribosomal RNA processing protein 1 homolog OS=Drosophila melanogaster GN=Nnp-1 PE=1 SV=1	1	7	7	7	0	0	5	3	0	0	5	3	0	0	5	3	10.9	10.9	10.9	78.995	687	687			6	5	2.3744e-32			31409000	18562000	0	2	CG12396	Nnp-1	Nnp-1	RRP1B,RRP1	-	24985500	-
Q8SYZ5;Q8MLV3;D0Z739	Q8SYZ5;Q8MLV3;D0Z739	5;5;4	5;5;4	5;5;4		CG30403;CG30403-RB	>tr|Q8SYZ5|Q8SYZ5_DROME RE26725p OS=Drosophila melanogaster GN=CG30403 PE=2 SV=1;>tr|Q8MLV3|Q8MLV3_DROME CG30403 OS=Drosophila melanogaster GN=CG30403 PE=2 SV=3;>tr|D0Z739|D0Z739_DROME FI12833p (Fragment) OS=Drosophila melanogaster GN=CG30403-RB PE=2 SV=1	3	5	5	5	0	0	3	5	0	0	3	5	0	0	3	5	23.8	23.8	23.8	33.478	302	302;302;349			5	6	1.5528e-31			16576000	32378000	0	2	CG30403	-	CG30403	-	-	24477000	-
Q95WY3;Q8IGT5;Q961E2	Q95WY3;Q8IGT5;Q961E2	5;4;3	5;4;3	5;4;3		Nop56	>tr|Q95WY3|Q95WY3_DROME FI04781p OS=Drosophila melanogaster GN=Nop56 PE=2 SV=1;>tr|Q8IGT5|Q8IGT5_DROME RE33426p OS=Drosophila melanogaster GN=Nop56 PE=2 SV=1;>tr|Q961E2|Q961E2_DROME GM14238p OS=Drosophila melanogaster GN=Nop56 PE=2 SV=1	3	5	5	5	0	0	2	4	0	0	2	4	0	0	2	4	11.3	11.3	11.3	54.837	496	496;496;246			5	5	6.0792e-15			25343000	23441000	0	2	CG13849	Nop56	Nop56	NOP58,NOP56	-	24392000	-
Q8IQM0;Q8IHB7	Q8IQM0;Q8IHB7	1;1	1;1	1;1		CG13457	>tr|Q8IQM0|Q8IQM0_DROME CG13457, isoform B OS=Drosophila melanogaster GN=CG13457 PE=2 SV=1;>tr|Q8IHB7|Q8IHB7_DROME AT15860p OS=Drosophila melanogaster GN=CG13457 PE=2 SV=1	2	1	1	1	0	0	1	0	0	0	1	0	0	0	1	0	0.7	0.7	0.7	116.7	1023	1023;1023			1		0.0066744			24378000		0	1	CG13457	-	CG13457	RNPS1	-	24378000	-
P20153	P20153	3	3	3	Protein ultraspiracle	usp	>sp|P20153|USP_DROME Protein ultraspiracle OS=Drosophila melanogaster GN=usp PE=1 SV=1	1	3	3	3	0	0	1	3	0	0	1	3	0	0	1	3	5.7	5.7	5.7	55.244	508	508			1	3	4.477e-06			8772100	39495000	0	2	CG4380	ultraspiracle	usp	RXRG,ENSG00000269095,RXRB,NR2F1,NR2F2,RXRA,NR2F6,ESRRG	-	24133550	-
Q8MRJ3;Q9W5E4;Q5BIF7;Q24034;O77426	Q8MRJ3;Q9W5E4;Q5BIF7;Q24034;O77426	4;4;4;4;4	4;4;4;4;4	4;4;4;4;4		l(1)1Bi	>tr|Q8MRJ3|Q8MRJ3_DROME LD09823p OS=Drosophila melanogaster GN=l(1)1Bi PE=2 SV=1;>tr|Q9W5E4|Q9W5E4_DROME Lethal (1) 1Bi OS=Drosophila melanogaster GN=l(1)1Bi PE=2 SV=1;>tr|Q5BIF7|Q5BIF7_DROME RE47565p OS=Drosophila melanogaster GN=l(1)1Bi PE=2 SV=1;>tr|Q24	5	4	4	4	0	0	4	4	0	0	4	4	0	0	4	4	4.2	4.2	4.2	113.69	1005	1005;1133;1133;1133;1133			4	4	1.7827e-10			23601000	24007000	0	2	CG6189	lethal (1) 1Bi	l(1)1Bi	-	-	23804000	-
Q9GU68	Q9GU68	2	2	2	Eukaryotic translation initiation factor 5A	eIF-5A	>sp|Q9GU68|IF5A_DROME Eukaryotic translation initiation factor 5A OS=Drosophila melanogaster GN=eIF-5A PE=2 SV=2	1	2	2	2	0	0	2	0	0	0	2	0	0	0	2	0	14.5	14.5	14.5	17.591	159	159			2		8.4935e-05			23223000		0	1	CG3186	eIF-5A	eIF-5A	EIF5AL1,EIF5A2,EIF5A	-	23223000	-
P14199	P14199	7	7	7	Protein ref(2)P	ref(2)P	>sp|P14199|REF2P_DROME Protein ref(2)P OS=Drosophila melanogaster GN=ref(2)P PE=1 SV=2	1	7	7	7	0	0	6	4	0	0	6	4	0	0	6	4	15.7	15.7	15.7	65.302	599	599			6	6	4.3737e-34			21845000	24346000	0	2	CG10360	refractory to sigma P	ref(2)P	SQSTM1	-	23095500	-
P52654-2;F0JAF9;P52654;E4NKL3;P52654-3	P52654-2;F0JAF9;P52654;E4NKL3;P52654-3	5;5;5;5;3	5;5;5;5;3	5;5;5;5;3	Transcription initiation factor IIA subunit 1;Transcription initiation factor IIA alpha chain;Transcription initiation factor IIA beta chain	TfIIA-L-RB;TfIIA-L	>sp|P52654-2|TF2AA_DROME Isoform B of Transcription initiation factor IIA subunit 1 OS=Drosophila melanogaster GN=TfIIA-L;>tr|F0JAF9|F0JAF9_DROME LP04237p OS=Drosophila melanogaster GN=TfIIA-L-RB PE=2 SV=1;>sp|P52654|TF2AA_DROME Transcription initiation fa	5	5	5	5	0	0	4	5	0	0	4	5	0	0	4	5	25.3	25.3	25.3	38.916	363	363;363;366;376;324			5	6	8.8005e-33			13652000	32500000	0	2	CG5930	Transcription factor IIA L	TfIIA-L	GTF2A1,GTF2A1L,STON1-GTF2A1L,STON2	-	23076000	-
Q9VKJ1	Q9VKJ1	6	6	6	MPN domain-containing protein CG4751	CG4751	>sp|Q9VKJ1|MPND_DROME MPN domain-containing protein CG4751 OS=Drosophila melanogaster GN=CG4751 PE=1 SV=1	1	6	6	6	0	0	3	5	0	0	3	5	0	0	3	5	5.2	5.2	5.2	149.95	1412	1412			3	6	4.2918e-14			13890000	32032000	0	2	CG4751	-	CG4751	MPND	-	22961000	-
Q9V461;C6SUY3	Q9V461;C6SUY3	7;7	7;7	7;7	DNA replication licensing factor Mcm6	Mcm6;Mcm6-RA	>sp|Q9V461|MCM6_DROME DNA replication licensing factor Mcm6 OS=Drosophila melanogaster GN=Mcm6 PE=1 SV=1;>tr|C6SUY3|C6SUY3_DROME LD19713p OS=Drosophila melanogaster GN=Mcm6-RA PE=2 SV=1	2	7	7	7	0	0	4	5	0	0	4	5	0	0	4	5	11.9	11.9	11.9	92.352	817	817;817			4	5	2.6545e-29			23178000	22211000	0	2	CG4039	Minichromosome maintenance 6	Mcm6	MCM6	-	22694500	-
Q9VLA6;Q8T091	Q9VLA6;Q8T091	2;1	2;1	2;1		CG3838	>tr|Q9VLA6|Q9VLA6_DROME CG3838, isoform A OS=Drosophila melanogaster GN=CG3838 PE=2 SV=1;>tr|Q8T091|Q8T091_DROME LD21447p OS=Drosophila melanogaster GN=CG3838 PE=2 SV=1	2	2	2	2	0	0	2	1	0	0	2	1	0	0	2	1	5.7	5.7	5.7	48.094	435	435;385			4	2	2.2222e-06			29615000	15559000	0	2	CG3838	-	CG3838	-	-	22587000	-
Q95RE4;O46173	Q95RE4;O46173	4;3	4;3	4;3		yps	>tr|Q95RE4|Q95RE4_DROME LD37574p OS=Drosophila melanogaster GN=yps PE=2 SV=1;>tr|O46173|O46173_DROME Y-box protein OS=Drosophila melanogaster GN=yps PE=2 SV=1	2	4	4	4	0	0	3	3	0	0	3	3	0	0	3	3	15.9	15.9	15.9	38.18	352	352;359			6	3	8.9237e-44			33658000	11256000	0	2	CG5654	ypsilon schachtel	yps	YBX3,YBX2,YBX1	-	22457000	-
Q7KSN0;Q9VGA4	Q7KSN0;Q9VGA4	8;8	8;8	8;8		MBD-R2	>tr|Q7KSN0|Q7KSN0_DROME MBD-R2, isoform A OS=Drosophila melanogaster GN=MBD-R2 PE=2 SV=1;>tr|Q9VGA4|Q9VGA4_DROME MBD-R2, isoform B OS=Drosophila melanogaster GN=MBD-R2 PE=2 SV=2	2	8	8	8	0	0	6	6	0	0	6	6	0	0	6	6	11.8	11.8	11.8	119.85	1081	1081;1169			7	6	3.6483e-37			31786000	11733000	0	2	CG10042	MBD-R2	MBD-R2	SETD5,KMT2E,SETD2,PRKRIR,THAP3,ASH1L	-	21759500	-
A1Z8A6;Q0E9C8;Q7JP00;Q24457;A1Z8A4;Q7K0T7;Q9V5N1;Q7JN04	A1Z8A6;Q0E9C8;Q7JP00;Q24457;A1Z8A4;Q7K0T7;Q9V5N1;Q7JN04	3;3;3;3;3;3;3;3	3;3;3;3;3;3;3;3	3;3;3;3;3;3;3;3		psq	>tr|A1Z8A6|A1Z8A6_DROME Pipsqueak, isoform I OS=Drosophila melanogaster GN=psq PE=4 SV=1;>tr|Q0E9C8|Q0E9C8_DROME Pipsqueak, isoform D OS=Drosophila melanogaster GN=psq PE=4 SV=1;>tr|Q7JP00|Q7JP00_DROME PsqB OS=Drosophila melanogaster GN=psq PE=2 SV=1;>tr|Q	8	3	3	3	0	0	2	3	0	0	2	3	0	0	2	3	8	8	8	69.748	639	639;645;646;660;1046;1064;1065;1085			3	4	7.6262e-27			24017000	19493000	0	2	CG2368	pipsqueak	psq	-	-	21755000	-
Q9VC36;Q7YU13;B7FNJ0	Q9VC36;Q7YU13;B7FNJ0	10;10;10	10;10;10	10;10;10		polybromo;polybromo-RA	>tr|Q9VC36|Q9VC36_DROME Polybromo OS=Drosophila melanogaster GN=polybromo PE=2 SV=1;>tr|Q7YU13|Q7YU13_DROME LD26355p OS=Drosophila melanogaster GN=polybromo PE=2 SV=1;>tr|B7FNJ0|B7FNJ0_DROME FI03643p (Fragment) OS=Drosophila melanogaster GN=polybromo-RA PE	3	10	10	10	0	0	5	7	0	0	5	7	0	0	5	7	7	7	7	189.69	1654	1654;1654;1680			6	7	9.9483e-20			14703000	28418000	0	2	CG11375	polybromo	polybromo	PBRM1	-	21560500	-
Q7JWR9	Q7JWR9	3	3	3	Zinc finger CCCH domain-containing protein 15 homolog	CG8635	>sp|Q7JWR9|ZC3HF_DROME Zinc finger CCCH domain-containing protein 15 homolog OS=Drosophila melanogaster GN=CG8635 PE=1 SV=1	1	3	3	3	0	0	2	1	0	0	2	1	0	0	2	1	8.7	8.7	8.7	45.291	404	404			4	1	2.0026e-08			38051000	4758700	0	2	CG8635	-	CG8635	ZC3H15,CAB39L	-	21404850	-
P91875	P91875	7	7	7	DNA-directed RNA polymerase I subunit RPA1	RpI1	>sp|P91875|RPA1_DROME DNA-directed RNA polymerase I subunit RPA1 OS=Drosophila melanogaster GN=RpI1 PE=1 SV=2	1	7	7	7	0	0	4	5	0	0	4	5	0	0	4	5	5	5	5	185.41	1642	1642			5	5	2.0374e-35			22219000	20153000	0	2	CG10122	RNA polymerase I subunit	RpI1	POLR1A	-	21186000	-
Q9W0P5;Q8MZ78	Q9W0P5;Q8MZ78	6;3	6;3	6;3	Probable UDP-glucose 4-epimerase	Gale	>sp|Q9W0P5|GALE_DROME Probable UDP-glucose 4-epimerase OS=Drosophila melanogaster GN=Gale PE=2 SV=1;>tr|Q8MZ78|Q8MZ78_DROME AT27946p OS=Drosophila melanogaster GN=Gale PE=2 SV=1	2	6	6	6	0	0	2	5	0	0	2	5	0	0	2	5	21.7	21.7	21.7	38.696	350	350;266			2	6	4.6362e-13			4699100	37496000	0	2	CG12030	UDP-galactose 4'-epimerase	Gale	GALE	-	21097550	-
Q9VQF7	Q9VQF7	4	4	4		CG9894-RB	>tr|Q9VQF7|Q9VQF7_DROME CG9894, isoform A OS=Drosophila melanogaster GN=CG9894-RB PE=2 SV=1	1	4	4	4	0	0	4	1	0	0	4	1	0	0	4	1	40.8	40.8	40.8	15.46	152	152			4	3	9.614e-50			25235000	16883000	0	2	CG9894	Bacchus	Bacc	-	-	21059000	-
Q58SN2;Q58SN1;Q58SM9;Q58SN4;Q58SN3;Q58SM8;Q9VB46;Q8MT56;Q24160;D2NUG9;Q58SN0	Q58SN2;Q58SN1;Q58SM9;Q58SN4;Q58SN3;Q58SM8;Q9VB46;Q8MT56;Q24160;D2NUG9;Q58SN0	3;3;3;3;3;3;3;3;3;2;2	3;3;3;3;3;3;3;3;3;2;2	3;3;3;3;3;3;3;3;3;2;2		Hmu;Hmu-RA	>tr|Q58SN2|Q58SN2_DROME Hemomucin (Fragment) OS=Drosophila melanogaster GN=Hmu PE=4 SV=1;>tr|Q58SN1|Q58SN1_DROME Hemomucin (Fragment) OS=Drosophila melanogaster GN=Hmu PE=2 SV=1;>tr|Q58SM9|Q58SM9_DROME Hemomucin (Fragment) OS=Drosophila melanogaster GN=Hmu	11	3	3	3	1	0	2	3	1	0	2	3	1	0	2	3	7.1	7.1	7.1	56.41	519	519;519;519;522;522;522;579;579;582;484;522	1		3	3	4.5024e-13			14657000	26924000	1	2	CG3373	Hemomucin	Hmu	APMAP	-	20790500	-
Q9XZL7;Q9VN51;Q9NJH5;Q8IPN1;C7LAF1;Q86BB5;Q95TU9;F0JAL1;Q86BB4;D4G7B6	Q9XZL7;Q9VN51;Q9NJH5;Q8IPN1;C7LAF1;Q86BB5;Q95TU9;F0JAL1;Q86BB4	8;8;8;8;8;8;8;5;5;1	8;8;8;8;8;8;8;5;5;1	8;8;8;8;8;8;8;5;5;1		tacc;tacc-RA;tacc-RE	>tr|Q9XZL7|Q9XZL7_DROME Transforming acidic coiled-coil containing protein OS=Drosophila melanogaster GN=tacc PE=2 SV=1;>tr|Q9VN51|Q9VN51_DROME Transforming acidic coiled-coil protein, isoform B OS=Drosophila melanogaster GN=tacc PE=4 SV=2;>tr|Q9NJH5|Q9NJH	10	8	8	8	0	0	4	7	0	0	4	7	0	0	4	7	7.9	7.9	7.9	132.52	1190	1190;1190;1226;1226;1227;1293;1308;213;245;465			4	13	5.3324e-25			5148900	36202000	0	2	CG9765	transforming acidic coiled-coil protein	tacc	-	-	20675450	-
Q9VXU6;C5WLS7	Q9VXU6;C5WLS7	5;5	5;5	5;5		CG9203-RA	>tr|Q9VXU6|Q9VXU6_DROME CG9203 OS=Drosophila melanogaster GN=CG9203 PE=2 SV=1;>tr|C5WLS7|C5WLS7_DROME MIP11944p (Fragment) OS=Drosophila melanogaster GN=CG9203-RA PE=2 SV=1	2	5	5	5	0	0	3	3	0	0	3	3	0	0	3	3	8.4	8.4	8.4	81.509	724	724;752			3	4	2.4276e-12			18840000	22477000	0	2	CG9203	maternal haploid	mh	SPRTN	-	20658500	-
Q0E9C2;O96542;Q8MRN0	Q0E9C2;O96542;Q8MRN0	8;8;4	8;8;4	8;8;4		E(Pc)	>tr|Q0E9C2|Q0E9C2_DROME Enhancer of polycomb, isoform A OS=Drosophila melanogaster GN=E(Pc) PE=4 SV=1;>tr|O96542|O96542_DROME Enhancer of polycomb OS=Drosophila melanogaster GN=E(Pc) PE=2 SV=1;>tr|Q8MRN0|Q8MRN0_DROME GH14582p OS=Drosophila melanogaster GN=	3	8	8	8	0	0	3	6	0	0	3	6	0	0	3	6	6.8	6.8	6.8	220.86	2023	2023;2023;353			3	7	2.0919e-44			19907000	20994000	0	2	CG7776	Enhancer of Polycomb	E(Pc)	EPC1,EPC2	-	20450500	-
Q9VB52;O76931	Q9VB52;O76931	5;4	5;4	5;4		l(3)mbt	>tr|Q9VB52|Q9VB52_DROME LD05287p OS=Drosophila melanogaster GN=l(3)mbt PE=2 SV=1;>tr|O76931|O76931_DROME Tumor-supressor protein OS=Drosophila melanogaster GN=l(3)mbt PE=2 SV=1	2	5	5	5	0	0	3	3	0	0	3	3	0	0	3	3	4.5	4.5	4.5	162.96	1477	1477;1477			3	3	4.3159e-29			21881000	18694000	0	2	CG5954	lethal (3) malignant brain tumor	l(3)mbt	-	-	20287500	-
P55035	P55035	3	3	3	26S proteasome non-ATPase regulatory subunit 4	Pros54	>sp|P55035|PSMD4_DROME 26S proteasome non-ATPase regulatory subunit 4 OS=Drosophila melanogaster GN=Pros54 PE=1 SV=2	1	3	3	3	0	0	2	2	0	0	2	2	0	0	2	2	10.1	10.1	10.1	42.618	396	396			2	2	5.0124e-14			18821000	21339000	0	2	CG7619	Regulatory particle non-ATPase 10	Rpn10	PIP5K1C,PIP5K1B,PSMD4,PIP5K1A	-	20080000	-
Q8MZC0;Q9VG84	Q8MZC0;Q9VG84	7;7	7;7	7;7	DNA ligase	lig3	>tr|Q8MZC0|Q8MZC0_DROME DNA ligase OS=Drosophila melanogaster GN=lig3 PE=2 SV=1;>tr|Q9VG84|Q9VG84_DROME DNA ligase OS=Drosophila melanogaster GN=lig3 PE=2 SV=3	2	7	7	7	0	0	3	5	0	0	3	5	0	0	3	5	12.1	12.1	12.1	78.085	696	696;806			3	5	3.2537e-19			14420000	25718000	0	2	CG17227	DNA ligase III	lig3	LIG4,LIG3	-	20069000	-
Q9Y140	Q9Y140	4	4	4	Dehydrogenase/reductase SDR family protein 7-like	CG7601	>sp|Q9Y140|DHRS7_DROME Dehydrogenase/reductase SDR family protein 7-like OS=Drosophila melanogaster GN=CG7601 PE=2 SV=1	1	4	4	4	0	0	3	3	0	0	3	3	0	0	3	3	19	19	19	35.743	326	326			3	3	1.3911e-54			25999000	14024000	0	2	CG7601	-	CG7601	DHRS7C,DHRS7B,DHRS7	-	20011500	-
Q9VYG2	Q9VYG2	6	6	6		Bap60	>sp|Q9VYG2|BAP60_DROME Brahma-associated protein of 60 kDa OS=Drosophila melanogaster GN=Bap60 PE=1 SV=1	1	6	6	6	0	0	5	5	0	0	5	5	0	0	5	5	15.9	15.9	15.9	58.17	515	515			6	6	4.1482e-29			20450000	19459000	0	2	CG4303	Brahma associated protein 60kD	Bap60	SMARCD2,SMARCD1,ASIC1,ASIC2	-	19954500	-
Q6NNZ0	Q6NNZ0	12	1	1		Tpr2	>tr|Q6NNZ0|Q6NNZ0_DROME GM02532p (Fragment) OS=Drosophila melanogaster GN=Tpr2 PE=2 SV=1	1	12	1	1	0	0	10	10	0	0	1	1	0	0	1	1	53.7	4.4	4.4	26.531	227	227			1	1	2.792e-156			17418000	22152000	0	2	CG4599	Tetratricopeptide repeat protein 2	Tpr2	DNAJC7,DNAJC3	-	19785000	-
Q9W3W6	Q9W3W6	8	8	8			>tr|Q9W3W6|Q9W3W6_DROME CG14438, isoform A OS=Drosophila melanogaster GN=CG14438 PE=4 SV=2	1	8	8	8	0	0	5	6	0	0	5	6	0	0	5	6	2.9	2.9	2.9	371.37	3313	3313			5	6	2.8725e-19			23492000	15662000	0	2	CG14438	-	CG14438	ZNF572	-	19577000	-
Q9NDJ2-2;Q8MLW2;Q9NDJ2;B5RJR0;Q960W1;B3DN49;E1JGQ8;Q1WWH4;A9UN97;B5RJJ7	Q9NDJ2-2;Q8MLW2;Q9NDJ2;B5RJR0;Q960W1	9;9;9;8;5;2;1;1;1;1	9;9;9;8;5;2;1;1;1;1	9;9;9;8;5;2;1;1;1;1	Helicase domino	dom;dom-RD	>sp|Q9NDJ2-2|DOM_DROME Isoform B of Helicase domino OS=Drosophila melanogaster GN=dom;>tr|Q8MLW2|Q8MLW2_DROME Domino, isoform D OS=Drosophila melanogaster GN=dom PE=2 SV=1;>sp|Q9NDJ2|DOM_DROME Helicase domino OS=Drosophila melanogaster GN=dom PE=1 SV=2;>tr	10	9	9	9	0	0	4	7	0	0	4	7	0	0	4	7	5	5	5	274.61	2497	2497;3183;3198;2642;1095;1350;443;450;523;728			5	7	1.9208e-28			17146000	21086000	0	2	CG9696	domino	dom	SRCAP,EP400	-	19116000	-
Q95U02;O96831;A1ZAK1	Q95U02;O96831;A1ZAK1	7;7;7	7;7;7	7;7;7		IntS8	>tr|Q95U02|Q95U02_DROME GH18129p OS=Drosophila melanogaster GN=IntS8 PE=2 SV=1;>tr|O96831|O96831_DROME EG:EG0003.5 protein OS=Drosophila melanogaster GN=IntS8 PE=2 SV=1;>tr|A1ZAK1|A1ZAK1_DROME CG5859 OS=Drosophila melanogaster GN=IntS8 PE=2 SV=1	3	7	7	7	0	0	5	3	0	0	5	3	0	0	5	3	7.1	7.1	7.1	113.58	1007	1007;1007;1007			5	3	7.9424e-21			28596000	9222900	0	2	CG5859	Integrator 8	IntS8	INTS8	-	18909450	-
Q9VFV9	Q9VFV9	2	2	2		Droj2	>tr|Q9VFV9|Q9VFV9_DROME DnaJ-like-2, isoform A OS=Drosophila melanogaster GN=Droj2 PE=2 SV=1	1	2	2	2	0	0	2	2	0	0	2	2	0	0	2	2	6.9	6.9	6.9	45.23	403	403			3	4	8.9974e-06			16700000	20946000	0	2	CG8863	DnaJ-like-2	Droj2	DNAJA4,DNAJA1,DNAJA2	-	18823000	-
Q9W0R0	Q9W0R0	4	4	4			>tr|Q9W0R0|Q9W0R0_DROME CG6905, isoform A OS=Drosophila melanogaster GN=CG6905 PE=2 SV=2	1	4	4	4	0	0	2	4	0	0	2	4	0	0	2	4	5.5	5.5	5.5	93.084	814	814			2	4	5.7828e-13			12592000	24943000	0	2	CG6905	Cell division cycle 5 ortholog	Cdc5	CDC5L	-	18767500	-
Q9VPL9;B7Z002;Q9Y1L3;Q9VPL6;Q6NP08	Q9VPL9;B7Z002;Q9Y1L3;Q9VPL6	5;5;4;4;1	5;5;4;4;1	5;5;4;4;1		kis	>tr|Q9VPL9|Q9VPL9_DROME KISMET-L long isoform OS=Drosophila melanogaster GN=kis PE=2 SV=3;>tr|B7Z002|B7Z002_DROME Kismet, isoform C OS=Drosophila melanogaster GN=kis PE=4 SV=1;>tr|Q9Y1L3|Q9Y1L3_DROME Kismet OS=Drosophila melanogaster GN=kis PE=2 SV=1;>tr|Q	5	5	5	5	0	0	1	5	0	0	1	5	0	0	1	5	1.2	1.2	1.2	573.63	5322	5322;5517;2151;2151;887			2	5	4.1886e-11			15538000	21464000	0	2	CG3696	kismet	kis	CHD8,CHD7,CHD6,CHD9	-	18501000	-
Q960E4;A1ZBT6	Q960E4;A1ZBT6	4;3	4;3	4;3			>tr|Q960E4|Q960E4_DROME CG8929, isoform A OS=Drosophila melanogaster GN=CG8929 PE=2 SV=1;>tr|A1ZBT6|A1ZBT6_DROME CG8929, isoform C OS=Drosophila melanogaster GN=CG8929 PE=4 SV=1	2	4	4	4	0	0	2	4	0	0	2	4	0	0	2	4	8.6	8.6	8.6	68.035	607	607;567			2	4	1.3481e-10			21309000	15628000	0	2	CG8929	-	CG8929	-	-	18468500	-
Q960D3;Q9VBX3;B5RIY3;Q6NLK4;D2A6L8	Q960D3;Q9VBX3;B5RIY3;Q6NLK4;D2A6L8	4;4;4;2;2	4;4;4;2;2	4;4;4;2;2		vig2;CG11844-RB;BcDNA:SD06613	>tr|Q960D3|Q960D3_DROME SD06613p OS=Drosophila melanogaster GN=vig2 PE=2 SV=1;>tr|Q9VBX3|Q9VBX3_DROME Vig2, isoform B OS=Drosophila melanogaster GN=vig2 PE=2 SV=2;>tr|B5RIY3|B5RIY3_DROME FI06040p (Fragment) OS=Drosophila melanogaster GN=CG11844-RB PE=2 SV=	5	4	4	4	0	0	3	3	0	0	3	3	0	0	3	3	11.4	11.4	11.4	45.219	412	412;443;451;329;351			4	3	1.1424e-10			22418000	14512000	0	2	CG11844	vig2	vig2	SERBP1,HABP4	-	18465000	-
Q8IHB5;Q9W0P1;Q95TL4	Q8IHB5;Q9W0P1;Q95TL4	6;6;5	6;6;5	6;6;5		CG17129	>tr|Q8IHB5|Q8IHB5_DROME AT16616p OS=Drosophila melanogaster GN=CG17129 PE=2 SV=1;>tr|Q9W0P1|Q9W0P1_DROME CG17129, isoform A OS=Drosophila melanogaster GN=CG17129 PE=2 SV=2;>tr|Q95TL4|Q95TL4_DROME LD35426p OS=Drosophila melanogaster GN=CG17129 PE=2 SV=1	3	6	6	6	0	0	5	5	0	0	5	5	0	0	5	5	13.1	13.1	13.1	55.107	495	495;581;407			6	5	2.0446e-23			21279000	15234000	0	2	CG17129	-	CG17129	-	-	18256500	-
Q9VHL1	Q9VHL1	5	5	5			>tr|Q9VHL1|Q9VHL1_DROME CG9839 OS=Drosophila melanogaster GN=CG9839 PE=2 SV=1	1	5	5	5	0	0	5	3	0	0	5	3	0	0	5	3	10.8	10.8	10.8	71.657	622	622			6	4	2.2452e-14			19103000	17302000	0	2	CG9839	-	CG9839	PGBD1,ERCC6-PGBD3,PGBD2	-	18202500	-
Q9VLK1	Q9VLK1	5	5	5			>tr|Q9VLK1|Q9VLK1_DROME CG13097 OS=Drosophila melanogaster GN=CG13097 PE=2 SV=1	1	5	5	5	0	0	4	4	0	0	4	4	0	0	4	4	11.3	11.3	11.3	76.101	662	662			4	4	2.4625e-30			20608000	15499000	0	2	CG13097	-	CG13097	MPHOSPH10	-	18053500	-
Q9VHA0	Q9VHA0	6	6	6	Polycomb protein Scm	Scm	>sp|Q9VHA0|SCM_DROME Polycomb protein Scm OS=Drosophila melanogaster GN=Scm PE=1 SV=2	1	6	6	6	0	0	4	4	0	0	4	4	0	0	4	4	9.2	9.2	9.2	93.55	877	877			5	4	6.4305e-21			17031000	18844000	0	2	CG9495	Sex comb on midleg	Scm	SCML2,SCML4,SCMH1	-	17937500	-
Q9XZ57;Q7JZD3;D3DMK3;D6W4V6;Q6NNE2;A1Z6P3	Q9XZ57;Q7JZD3;D3DMK3;D6W4V6	3;3;3;2;1;1	3;3;3;2;1;1	3;3;3;2;1;1		Eb1;Eb1-RA;Eb1-RF	>tr|Q9XZ57|Q9XZ57_DROME Eb1, isoform E OS=Drosophila melanogaster GN=Eb1 PE=2 SV=1;>tr|Q7JZD3|Q7JZD3_DROME Eb1, isoform A OS=Drosophila melanogaster GN=Eb1 PE=2 SV=1;>tr|D3DMK3|D3DMK3_DROME MIP15933p (Fragment) OS=Drosophila melanogaster GN=Eb1-RA PE=2 SV=	6	3	3	3	0	0	2	3	0	0	2	3	0	0	2	3	13.8	13.8	13.8	32.488	290	290;291;318;226;297;297			3	4	2.4826e-07			15383000	19577000	0	2	CG3265	Eb1	Eb1	MAPRE3,MAPRE1,MAPRE2	-	17480000	-
Q9VYW5	Q9VYW5	3	3	3			>tr|Q9VYW5|Q9VYW5_DROME CG2247 OS=Drosophila melanogaster GN=CG2247 PE=2 SV=1	1	3	3	3	0	0	2	3	0	0	2	3	0	0	2	3	3.1	3.1	3.1	115.54	1048	1048			2	3	1.5929e-06			13452000	21490000	0	2	CG2247	-	CG2247	-	-	17471000	-
Q9U916;Q53YH3;P29413	Q9U916;Q53YH3;P29413	4;4;4	4;4;4	4;4;4	Calreticulin	Crc	>tr|Q9U916|Q9U916_DROME Calreticulin OS=Drosophila melanogaster GN=Crc PE=2 SV=1;>tr|Q53YH3|Q53YH3_DROME RE50082p OS=Drosophila melanogaster GN=Crc PE=2 SV=1;>sp|P29413|CALR_DROME Calreticulin OS=Drosophila melanogaster GN=Crc PE=1 SV=2	3	4	4	4	0	0	3	2	0	0	3	2	0	0	3	2	12.8	12.8	12.8	46.809	406	406;406;406			4	3	3.666e-21			15122000	19782000	0	2	CG9429	Calreticulin	Calr	CALR,CLGN,CANX,CALR3	-	17452000	-
Q7KU09;Q9VQ30;Q8IGM8	Q7KU09;Q9VQ30;Q8IGM8	4;3;3	4;3;3	4;3;3		chinmo	>tr|Q7KU09|Q7KU09_DROME Chronologically inappropriate morphogenesis, isoform B OS=Drosophila melanogaster GN=chinmo PE=2 SV=1;>tr|Q9VQ30|Q9VQ30_DROME Chronologically inappropriate morphogenesis, isoform A OS=Drosophila melanogaster GN=chinmo PE=2 SV=3;>tr|	3	4	4	4	0	0	1	4	0	0	1	4	0	0	1	4	7.1	7.1	7.1	82.655	794	794;604;604			1	5	1.3145e-16			10654000	24153000	0	2	CG31666	Chronologically inappropriate morphogenesis	chinmo	ZBTB17	-	17403500	-
Q6NKM1;Q960D5;Q9VVA9	Q6NKM1;Q960D5;Q9VVA9	6;6;6	6;6;6	6;6;6		CG9715	>tr|Q6NKM1|Q6NKM1_DROME SD07102p OS=Drosophila melanogaster PE=2 SV=1;>tr|Q960D5|Q960D5_DROME SD06557p OS=Drosophila melanogaster GN=CG9715 PE=2 SV=1;>tr|Q9VVA9|Q9VVA9_DROME CG9715 OS=Drosophila melanogaster GN=CG9715 PE=2 SV=2	3	6	6	6	0	0	3	4	0	0	3	4	0	0	3	4	9.1	9.1	9.1	100.97	876	876;1358;1734			3	4	6.3693e-16			22026000	12564000	0	2	CG9715	-	CG9715	PAXIP1	-	17295000	-
Q32KD2	Q32KD2	5	5	5	Histone-lysine N-methyltransferase eggless	egg	>sp|Q32KD2|SETB1_DROME Histone-lysine N-methyltransferase eggless OS=Drosophila melanogaster GN=egg PE=1 SV=1	1	5	5	5	0	0	3	4	0	0	3	4	0	0	3	4	6.2	6.2	6.2	141.94	1262	1262			3	4	1.0817e-23			16877000	17480000	0	2	CG12196	eggless	egg	SETDB2,SETDB1	-	17178500	-
Q9W135;Q29QS9	Q9W135	5;1	5;1	5;1			>tr|Q9W135|Q9W135_DROME CG42360 OS=Drosophila melanogaster GN=CG42360 PE=2 SV=3	2	5	5	5	0	0	5	3	0	0	5	3	0	0	5	3	17.3	17.3	17.3	56.126	496	496;162			5	3	2.7155e-23			22018000	12025000	0	2	CG42360	-	CG42360	KHNYN,ZC3H12B,GIN1,ZC3H12D,ZC3H12A,NYNRIN	-	17021500	-
Q9VRP2;Q5U0Z2;Q8IQ61	Q9VRP2;Q5U0Z2;Q8IQ61	7;7;4	7;7;4	7;7;4		CG10576	>tr|Q9VRP2|Q9VRP2_DROME CG10576, isoform A OS=Drosophila melanogaster GN=CG10576 PE=2 SV=1;>tr|Q5U0Z2|Q5U0Z2_DROME LD30448p OS=Drosophila melanogaster GN=CG10576 PE=2 SV=2;>tr|Q8IQ61|Q8IQ61_DROME CG10576, isoform B OS=Drosophila melanogaster GN=CG10576 PE=	3	7	7	7	0	0	2	5	0	0	2	5	0	0	2	5	20.2	20.2	20.2	42.773	391	391;391;207			3	6	2.3507e-21			12264000	21751000	0	2	CG10576	-	CG10576	PA2G4	-	17007500	-
Q95TS5	Q95TS5	5	5	5		IntS9	>tr|Q95TS5|Q95TS5_DROME CG5222 OS=Drosophila melanogaster GN=IntS9 PE=2 SV=1	1	5	5	5	0	0	3	3	0	0	3	3	0	0	3	3	10.4	10.4	10.4	73.271	654	654			3	3	1.0918e-28			22646000	11356000	0	2	CG5222	Integrator 9	IntS9	INTS9	-	17001000	-
P22058;A4V2K7	P22058;A4V2K7	3;3	3;3	3;3	Chromosomal protein D1	D1	>sp|P22058|CPD1_DROME Chromosomal protein D1 OS=Drosophila melanogaster GN=D1 PE=1 SV=3;>tr|A4V2K7|A4V2K7_DROME D1 chromosomal protein, isoform C OS=Drosophila melanogaster GN=D1 PE=4 SV=1	2	3	3	3	0	0	2	2	0	0	2	2	0	0	2	2	11.8	11.8	11.8	37	355	355;355			2	2	1.9211e-08			20102000	13890000	0	2	CG9745	D1 chromosomal protein	D1	SATL1,CXorf67,SAT2,SAT1,SPRR3	-	16996000	-
Q9VHB0;Q8MSG7;Q8IHA8	Q9VHB0;Q8MSG7;Q8IHA8	4;3;3	4;3;3	4;3;3		CG8273	>tr|Q9VHB0|Q9VHB0_DROME CG8273 OS=Drosophila melanogaster GN=CG8273 PE=2 SV=1;>tr|Q8MSG7|Q8MSG7_DROME GM01981p OS=Drosophila melanogaster GN=CG8273 PE=2 SV=1;>tr|Q8IHA8|Q8IHA8_DROME AT18855p OS=Drosophila melanogaster GN=CG8273 PE=2 SV=1	3	4	4	4	0	0	3	4	0	0	3	4	0	0	3	4	7	7	7	97.759	874	874;489;886			3	4	2.1171e-11			13474000	20312000	0	2	CG8273	-	CG8273	SON,AGGF1	-	16893000	-
P13095;D5SHS0	P13095;D5SHS0	1;1	1;1	1;1	Enhancer of split m4 protein	m4;m4-RA	>sp|P13095|ESM4_DROME Enhancer of split m4 protein OS=Drosophila melanogaster GN=m4 PE=2 SV=1;>tr|D5SHS0|D5SHS0_DROME FI14216p (Fragment) OS=Drosophila melanogaster GN=m4-RA PE=2 SV=1	2	1	1	1	0	0	0	1	0	0	0	1	0	0	0	1	6.6	6.6	6.6	17.25	152	152;171				1	0.034273				16615000	0	1	CG6099	Enhancer of split m4, Bearded family member	E(spl)m4-BFM	-	-	16615000	-
Q9VIF0	Q9VIF0	4	4	4	Nucleolar complex protein 2 homolog	CG9246	>sp|Q9VIF0|NOC2L_DROME Nucleolar complex protein 2 homolog OS=Drosophila melanogaster GN=CG9246 PE=1 SV=1	1	4	4	4	0	0	2	4	0	0	2	4	0	0	2	4	7.4	7.4	7.4	86.63	766	766			2	4	8.3323e-35			6966900	26238000	0	2	CG9246	-	CG9246	NOC2L	-	16602450	-
Q7PLL1;Q8SYL3;L7EEF1;Q7PLL3	Q7PLL1;Q8SYL3;L7EEF1;Q7PLL3	4;4;4;4	4;4;4;4	4;4;4;4		eIF-4B	>tr|Q7PLL1|Q7PLL1_DROME Eukaryotic initiation factor 4B, isoform E OS=Drosophila melanogaster GN=eIF-4B PE=4 SV=2;>tr|Q8SYL3|Q8SYL3_DROME Eukaryotic initiation factor 4B OS=Drosophila melanogaster GN=eIF-4B PE=2 SV=1;>tr|L7EEF1|L7EEF1_DROME Eukaryotic init	4	4	4	4	0	0	1	3	0	0	1	3	0	0	1	3	12.9	12.9	12.9	44.123	389	389;390;392;459			3	3	3.7285e-15			12507000	20634000	0	2	CG10837	Eukaryotic initiation factor 4B	eIF-4B	EIF4B,EIF4H	-	16570500	-
Q9VAF0;A4V3L8	Q9VAF0;A4V3L8	1;1	1;1	1;1	Uncharacterized protein CG7816	CG7816	>sp|Q9VAF0|Y816_DROME Uncharacterized protein CG7816 OS=Drosophila melanogaster GN=CG7816 PE=2 SV=1;>tr|A4V3L8|A4V3L8_DROME CG7816, isoform D OS=Drosophila melanogaster GN=CG7816 PE=4 SV=1	2	1	1	1	0	0	1	1	0	0	1	1	0	0	1	1	4.5	4.5	4.5	38.869	355	355;355			4	2	5.5184e-07			19567000	13541000	0	2	CG7816	Zinc/iron regulated transporter-related protein 99C	Zip99C	SLC39A7,SLC39A13	-	16554000	-
Q9VC99;H1UUH6;B7Z0P8;Q8MRJ1;D2NUI4	Q9VC99;H1UUH6;B7Z0P8;Q8MRJ1;D2NUI4	4;4;4;3;2	4;4;4;3;2	4;4;4;3;2	Probable uridine-cytidine kinase	CG6364;CG6364-RA;CG6364-RB	>sp|Q9VC99|UCK_DROME Probable uridine-cytidine kinase OS=Drosophila melanogaster GN=CG6364 PE=3 SV=1;>tr|H1UUH6|H1UUH6_DROME FI18056p1 OS=Drosophila melanogaster GN=CG6364-RA PE=2 SV=1;>tr|B7Z0P8|B7Z0P8_DROME CG6364, isoform B OS=Drosophila melanogaster GN	5	4	4	4	0	0	2	4	0	0	2	4	0	0	2	4	17.3	17.3	17.3	29.213	260	260;260;305;260;205			2	5	6.5644e-09			5486100	27439000	0	2	CG6364	-	CG6364	UCK1,UCK2,UCKL1,UPRT	-	16462550	-
Q9VHP9;A8WHM0;Q86NY1	Q9VHP9;A8WHM0;Q86NY1	8;8;4	8;8;4	8;8;4		Cenp-C;CG31258	>tr|Q9VHP9|Q9VHP9_DROME Cenp-C OS=Drosophila melanogaster GN=Cenp-C PE=2 SV=4;>tr|A8WHM0|A8WHM0_DROME RE68959p OS=Drosophila melanogaster GN=CG31258 PE=2 SV=1;>tr|Q86NY1|Q86NY1_DROME LD17329p (Fragment) OS=Drosophila melanogaster GN=Cenp-C PE=2 SV=1	3	8	8	8	0	0	4	5	0	0	4	5	0	0	4	5	6.8	6.8	6.8	157.7	1411	1411;1411;946			4	5	1.5139e-17			21714000	11210000	0	2	CG31258	Centromeric protein-C	Cenp-C	-	-	16462000	-
Q27333;Q29R26;P82149;C4IXX8	Q27333;Q29R26;P82149;C4IXX8	2;1;1;1	2;1;1;1	2;1;1;1	Lethal(2)neighbour of tid protein;Lethal(2)neighbour of tid protein 2	l(2)not;l(2)not2;l(2)not-RA	>sp|Q27333|NT56_DROME Lethal(2)neighbour of tid protein OS=Drosophila melanogaster GN=l(2)not PE=1 SV=1;>tr|Q29R26|Q29R26_DROME RE22828p OS=Drosophila melanogaster GN=l(2)not PE=2 SV=1;>sp|P82149|NT53_DROME Lethal(2)neighbour of tid protein 2 OS=Drosophila	4	2	2	2	0	0	2	2	0	0	2	2	0	0	2	2	5.5	5.5	5.5	58.46	510	510;459;484;510			4	4	8.366e-06			16560000	16279000	0	2	CG4084	lethal (2) neighbor of tid	l(2)not	ALG3	-	16419500	-
P56079;H9ZJM9;F3YDP2;B6IDT4	P56079;H9ZJM9;F3YDP2;B6IDT4	3;3;3;2	3;3;3;2	3;3;3;2	Phosphatidate cytidylyltransferase, photoreceptor-specific;Phosphatidate cytidylyltransferase	CdsA;CdsA-RA	>sp|P56079|CDSA_DROME Phosphatidate cytidylyltransferase, photoreceptor-specific OS=Drosophila melanogaster GN=CdsA PE=1 SV=2;>tr|H9ZJM9|H9ZJM9_DROME Phosphatidate cytidylyltransferase (Fragment) OS=Drosophila melanogaster GN=CdsA-RA PE=2 SV=1;>tr|F3YDP2|F	4	3	3	3	0	0	3	3	0	0	3	3	0	0	3	3	11.6	11.6	11.6	51.51	447	447;461;461;420			4	5	1.0826e-23			16521000	15859000	0	2	CG7962	CDP diglyceride synthetase	CdsA	CDS1,CDS2	-	16190000	-
Q9VBG6	Q9VBG6	4	4	4	FAM203 family protein CG6073	CG6073	>sp|Q9VBG6|FA203_DROME FAM203 family protein CG6073 OS=Drosophila melanogaster GN=CG6073 PE=2 SV=2	1	4	4	4	0	0	2	4	0	0	2	4	0	0	2	4	14.4	14.4	14.4	41.799	369	369			2	4	2.1028e-23			11040000	21306000	0	2	CG6073	-	CG6073	HGH1,FAM203B	-	16173000	-
Q95PE4	Q95PE4	3	3	3		Mpp6	>tr|Q95PE4|Q95PE4_DROME M phase phosphoprotein 6 OS=Drosophila melanogaster GN=Mpp6 PE=2 SV=1	1	3	3	3	0	0	3	2	0	0	3	2	0	0	3	2	22.2	22.2	22.2	18.468	162	162			3	2	6.3969e-16			23979000	8118600	0	2	CG9250	M-phase phosphoprotein 6	Mpp6	MPHOSPH6	-	16048800	-
Q95S25;Q7KND8	Q95S25;Q7KND8	6;6	6;6	6;6		Mad1	>tr|Q95S25|Q95S25_DROME GM14169p OS=Drosophila melanogaster GN=Mad1 PE=2 SV=1;>tr|Q7KND8|Q7KND8_DROME FI09619p OS=Drosophila melanogaster GN=Mad1 PE=2 SV=1	2	6	6	6	0	0	3	4	0	0	3	4	0	0	3	4	8.1	8.1	8.1	85.003	730	730;730			3	4	1.8586e-13			14124000	17911000	0	2	CG2072	-	Mad1	MAD1L1	-	16017500	-
B6UXR5;B6UXN9;P52304	B6UXR5;B6UXN9;P52304	5;5;5	5;5;5	5;5;5	Serine/threonine-protein kinase polo	polo	>tr|B6UXR5|B6UXR5_DROME Polo (Fragment) OS=Drosophila melanogaster GN=polo PE=4 SV=1;>tr|B6UXN9|B6UXN9_DROME Polo (Fragment) OS=Drosophila melanogaster GN=polo PE=4 SV=1;>sp|P52304|POLO_DROME Serine/threonine-protein kinase polo OS=Drosophila melanogaster	3	5	5	5	0	0	4	3	0	0	4	3	0	0	4	3	14.9	14.9	14.9	40.223	369	369;369;576			5	3	1.5782e-12			20263000	11579000	0	2	CG12306	polo	polo	PLK2,PLK3,PLK1,PLK5	-	15921000	-
O97111	O97111	6	6	6		par-6	>tr|O97111|O97111_DROME LD29223p OS=Drosophila melanogaster GN=par-6 PE=1 SV=1	1	6	6	6	0	0	4	4	0	0	4	4	0	0	4	4	18.8	18.8	18.8	38.52	351	351			4	4	2.4899e-21			13992000	17782000	0	2	CG5884	par-6	par-6	PARD6B,PARD6G,PARD6A	-	15887000	-
O77459	O77459	4	4	4	Transcription factor Ken	ken	>sp|O77459|KEN_DROME Transcription factor Ken OS=Drosophila melanogaster GN=ken PE=2 SV=1	1	4	4	4	0	0	3	3	0	0	3	3	0	0	3	3	10.6	10.6	10.6	67.032	601	601			3	3	1.1542e-31			13848000	17767000	0	2	CG5575	ken and barbie	ken	BCL6	-	15807500	-
Q9TVM2;Q8IH79	Q9TVM2;Q8IH79	7;4	7;4	7;4	Exportin-1	emb	>sp|Q9TVM2|XPO1_DROME Exportin-1 OS=Drosophila melanogaster GN=emb PE=1 SV=1;>tr|Q8IH79|Q8IH79_DROME GH01059p (Fragment) OS=Drosophila melanogaster GN=emb PE=2 SV=1	2	7	7	7	0	0	7	5	0	0	7	5	0	0	7	5	9	9	9	122.8	1063	1063;697			7	6	1.4127e-17			17468000	14123000	0	2	CG13387	embargoed	emb	XPO1	-	15795500	-
Q9VWD4	Q9VWD4	6	6	6	Probable RNA-binding protein CG14230	CG14230	>sp|Q9VWD4|Y4230_DROME Probable RNA-binding protein CG14230 OS=Drosophila melanogaster GN=CG14230 PE=1 SV=2	1	6	6	6	0	0	4	4	0	0	4	4	0	0	4	4	13.4	13.4	13.4	66.288	580	580			4	4	3.0953e-27			11982000	19568000	0	2	CG14230	-	CG14230	-	-	15775000	-
Q9VNS2;A8JNX0	Q9VNS2;A8JNX0	5;4	5;4	5;4			>tr|Q9VNS2|Q9VNS2_DROME CG6838, isoform A OS=Drosophila melanogaster GN=ArfGAP3 PE=2 SV=1;>tr|A8JNX0|A8JNX0_DROME CG6838, isoform D OS=Drosophila melanogaster GN=ArfGAP3 PE=4 SV=1	2	5	5	5	0	0	3	4	0	0	3	4	0	0	3	4	15.2	15.2	15.2	58.922	552	552;470			3	4	2.0451e-20			13246000	18291000	0	2	CG6838	ADP-ribosylation factor GTPase activating protein 3	ArfGAP3	ARFGAP3,ARFGAP2	-	15768500	-
Q9VUZ0	Q9VUZ0	1	1	1		SsRbeta	>tr|Q9VUZ0|Q9VUZ0_DROME BcDNA.LD10457 OS=Drosophila melanogaster GN=SsRbeta PE=2 SV=2	1	1	1	1	0	0	1	1	0	0	1	1	0	0	1	1	12.6	12.6	12.6	21.206	190	190			2	1	1.7137e-22			14246000	17115000	0	2	CG5474	Signal sequence receptor beta	SsRbeta	SSR2	-	15680500	-
A1Z6I7;Q7KN56;O76755	A1Z6I7;Q7KN56;O76755	6;6;5	6;6;5	6;6;5		BubR1	>tr|A1Z6I7|A1Z6I7_DROME Bub1-related kinase OS=Drosophila melanogaster GN=BubR1 PE=4 SV=1;>tr|Q7KN56|Q7KN56_DROME LD23835p (Fragment) OS=Drosophila melanogaster GN=BubR1 PE=2 SV=1;>tr|O76755|O76755_DROME Mitotic checkpoint control protein kinase BUB1 OS=Dr	3	6	6	6	0	0	5	2	0	0	5	2	0	0	5	2	6.4	6.4	6.4	165.06	1460	1460;1484;1461			6	4	4.0908e-22			20068000	11212000	0	2	CG7838	Bub1-related kinase	BubR1	BUB1	-	15640000	-
P25007;A8E774;F6J7B3	P25007;A8E774;F6J7B3	2;2;1	2;2;1	2;2;1	Peptidyl-prolyl cis-trans isomerase	Cyp1;CG9916	>sp|P25007|PPIA_DROME Peptidyl-prolyl cis-trans isomerase OS=Drosophila melanogaster GN=Cyp1 PE=1 SV=2;>tr|A8E774|A8E774_DROME Peptidyl-prolyl cis-trans isomerase OS=Drosophila melanogaster GN=Cyp1 PE=2 SV=1;>tr|F6J7B3|F6J7B3_DROME Peptidyl-prolyl cis-tran	3	2	2	2	0	0	0	2	0	0	0	2	0	0	0	2	12.8	12.8	12.8	24.666	227	227;227;131				3	5.2118e-14				15627000	0	1	CG9916	Cyclophilin 1	Cyp1	PPID,PPIL6,ENSG00000267991,ENSG00000269232,PPIAL4A,ENSG00000255854,PPIAL4C,NKTR,PPIAL4D,PPIH,ENSG00000265508,ENSG00000263851,PPIA,PPIF,PPIAL4G,PPIG,RGPD3,RANBP2,RGPD2,PPIB,RGPD4,PPIC,RGPD1,RGPD5	-	15627000	-
Q24572;C0MJE4;E1JIL4	Q24572;C0MJE4;E1JIL4	3;3;2	3;3;2	3;3;2	Probable histone-binding protein Caf1	Caf1;CG4236	>sp|Q24572|CAF1_DROME Probable histone-binding protein Caf1 OS=Drosophila melanogaster GN=Caf1 PE=1 SV=1;>tr|C0MJE4|C0MJE4_DROME CG4236-PA OS=Drosophila melanogaster GN=CG4236 PE=4 SV=1;>tr|E1JIL4|E1JIL4_DROME Chromatin assembly factor 1 subunit, isoform B	3	3	3	3	0	0	1	3	0	0	1	3	0	0	1	3	12.8	12.8	12.8	48.634	430	430;430;429			2	3	1.8796e-13			7976600	23026000	0	2	CG4236	Chromatin assembly factor 1 subunit	Caf1	RBBP4,WDR26	-	15501300	-
Q960F2;Q24253	Q960F2;Q24253	5;5	5;5	5;5		Bap	>tr|Q960F2|Q960F2_DROME SD04106p OS=Drosophila melanogaster GN=Bap PE=2 SV=1;>tr|Q24253|Q24253_DROME Beta adaptin OS=Drosophila melanogaster GN=Bap PE=2 SV=1	2	5	5	5	0	0	5	3	0	0	5	3	0	0	5	3	10	10	10	65.386	600	600;921			5	3	2.3825e-12			18926000	11729000	0	2	CG12532	Adaptor Protein complex 1/2, beta subunit	AP-1-2beta	AP1B1,AP2B1	-	15327500	-
G2J5Y5;A1Z923;Q4V5G2	G2J5Y5;A1Z923;Q4V5G2	1;1;1	1;1;1	1;1;1		CG30056-RA;CG30056	>tr|G2J5Y5|G2J5Y5_DROME MIP32424p1 OS=Drosophila melanogaster GN=CG30056-RA PE=2 SV=1;>tr|A1Z923|A1Z923_DROME CG30056 OS=Drosophila melanogaster GN=CG30056 PE=4 SV=1;>tr|Q4V5G2|Q4V5G2_DROME IP07179p OS=Drosophila melanogaster GN=CG30056 PE=2 SV=1	3	1	1	1	0	0	1	1	0	0	1	1	0	0	1	1	6.6	6.6	6.6	15.846	137	137;137;149			1	1	0.0021922			17934000	12573000	0	2	CG30056	-	CG30056	-	-	15253500	-
Q9VNI9	Q9VNI9	5	5	5			>tr|Q9VNI9|Q9VNI9_DROME CG2023 OS=Drosophila melanogaster GN=CG2023 PE=2 SV=1	1	5	5	5	0	0	3	4	0	0	3	4	0	0	3	4	30.4	30.4	30.4	25.695	227	227			3	4	2.4685e-17			11522000	18749000	0	2	CG2023	-	CG2023	BNIP1	-	15135500	-
Q9VCX7	Q9VCX7	3	3	3			>tr|Q9VCX7|Q9VCX7_DROME CG31156 OS=Drosophila melanogaster GN=CG31156 PE=2 SV=3	1	3	3	3	0	0	3	2	0	0	3	2	0	0	3	2	3.2	3.2	3.2	106.43	948	948			3	4	5.5514e-07			18453000	11797000	0	2	CG31156	-	CG31156	SRBD1	-	15125000	-
C8VV03;Q7KRW8-3;Q7KRW8-2;Q7KRW8	C8VV03;Q7KRW8-3;Q7KRW8-2;Q7KRW8	5;5;5;5	5;5;5;5	5;5;5;5	Pre-mRNA-processing factor 39	CG1646-RC;CG1646	>tr|C8VV03|C8VV03_DROME RE67017p OS=Drosophila melanogaster GN=CG1646-RC PE=2 SV=1;>sp|Q7KRW8-3|PRP39_DROME Isoform A of Pre-mRNA-processing factor 39 OS=Drosophila melanogaster GN=CG1646;>sp|Q7KRW8-2|PRP39_DROME Isoform D of Pre-mRNA-processing factor 39	4	5	5	5	0	0	1	4	0	0	1	4	0	0	1	4	11.2	11.2	11.2	59.553	511	511;1009;1026;1066			1	4	2.0287e-14			10912000	19197000	0	2	CG1646	-	CG1646	PRPF39	-	15054500	-
P49866;Q9VLI7;A8DYX8;Q8IPF2;Q8IGG2;C5WLN3;A1A6R5	P49866;Q9VLI7;A8DYX8;Q8IPF2;Q8IGG2;C5WLN3	5;5;5;5;5;5;2	5;5;5;5;5;5;2	5;5;5;5;5;5;2	Transcription factor HNF-4 homolog	Hnf4;Hnf4-RB	>sp|P49866|HNF4_DROME Transcription factor HNF-4 homolog OS=Drosophila melanogaster GN=Hnf4 PE=2 SV=2;>tr|Q9VLI7|Q9VLI7_DROME Hepatocyte nuclear factor 4, isoform A OS=Drosophila melanogaster GN=Hnf4 PE=2 SV=2;>tr|A8DYX8|A8DYX8_DROME Hepatocyte nuclear fac	7	5	5	5	0	0	4	3	0	0	4	3	0	0	4	3	10.1	10.1	10.1	71.899	666	666;704;708;732;738;738;415			4	3	5.5063e-22			14994000	15110000	0	2	CG9310	Hepatocyte nuclear factor 4	Hnf4	HNF4G,HNF4A	-	15052000	-
P84029	P84029	1	1	1	Cytochrome c-2	Cyt-c-p	>sp|P84029|CYC2_DROME Cytochrome c-2 OS=Drosophila melanogaster GN=Cyt-c-p PE=1 SV=2	1	1	1	1	0	0	1	1	0	0	1	1	0	0	1	1	10.2	10.2	10.2	11.734	108	108			2	2	0.0068218			14503000	15560000	0	2	CG17903	Cytochrome c proximal	Cyt-c-p	CYCS,ENSG00000269383	-	15031500	-
Q9VBU8	Q9VBU8	3	3	3			>tr|Q9VBU8|Q9VBU8_DROME CG11875 OS=Drosophila melanogaster GN=CG11875 PE=2 SV=1	1	3	3	3	0	0	2	2	0	0	2	2	0	0	2	2	10.3	10.3	10.3	35.35	320	320			3	4	1.4024e-08			13535000	16509000	0	2	CG11875	Nucleoporin 37kD	Nup37	NUP37,MRPS2	-	15022000	-
Q7JW66	Q7JW66	3	3	3			>tr|Q7JW66|Q7JW66_DROME CG12129 OS=Drosophila melanogaster GN=CG12129 PE=2 SV=1	1	3	3	3	0	0	2	2	0	0	2	2	0	0	2	2	8.8	8.8	8.8	40.319	352	352			4	4	1.0674e-06			18907000	11005000	0	2	CG12129	-	CG12129	ASCC1	-	14956000	-
O46093;Q9W542	O46093;Q9W542	6;6	6;6	6;6		mip130	>tr|O46093|O46093_DROME EG:86E4.4 protein OS=Drosophila melanogaster GN=mip130 PE=2 SV=1;>tr|Q9W542|Q9W542_DROME LD07342p OS=Drosophila melanogaster GN=mip130 PE=1 SV=3	2	6	6	6	0	0	5	3	0	0	5	3	0	0	5	3	9.4	9.4	9.4	95.859	851	851;986			5	4	4.0441e-20			15582000	14061000	0	2	CG3480	Myb-interacting protein 130	mip130	LIN9	-	14821500	-
Q9VHT2;Q8MSF3	Q9VHT2;Q8MSF3	3;3	3;3	3;3		tex	>tr|Q9VHT2|Q9VHT2_DROME FI07663p OS=Drosophila melanogaster GN=tex PE=2 SV=1;>tr|Q8MSF3|Q8MSF3_DROME GM21396p OS=Drosophila melanogaster GN=tex PE=2 SV=1	2	3	3	3	0	0	3	2	0	0	3	2	0	0	3	2	12.2	12.2	12.2	36.406	320	320;320			3	2	1.4961e-13			22016000	7587000	0	2	CG9615	tex	tex	THOC3	-	14801500	-
Q7JYX2	Q7JYX2	5	2	2			>tr|Q7JYX2|Q7JYX2_DROME CG2065 OS=Drosophila melanogaster GN=CG2065 PE=2 SV=1	1	5	2	2	0	0	5	5	0	0	2	2	0	0	2	2	19	8.7	8.7	33.378	300	300			3	5	2.6533e-25			15360000	13988000	0	2	CG2065	-	CG2065	RDH11,WWOX,RDH12,ENSG00000258466,PTPDC1,RDH14,DHRS13,ENSG00000267149,DHRSX	-	14674000	-
Q8SX64;Q9VZT7	Q8SX64;Q9VZT7	5;5	5;5	5;5		Girdin	>tr|Q8SX64|Q8SX64_DROME CG12734, isoform B OS=Drosophila melanogaster GN=Girdin PE=2 SV=1;>tr|Q9VZT7|Q9VZT7_DROME CG12734, isoform A OS=Drosophila melanogaster GN=Girdin PE=2 SV=1	2	5	5	5	0	0	3	4	0	0	3	4	0	0	3	4	5.1	5.1	5.1	142.4	1235	1235;1381			3	4	3.3534e-12			13754000	15544000	0	2	CG12734	Girdin	Girdin	CCDC88B,CCDC88C,CCDC88A	-	14649000	-
P39205;E4NKI3;Q6W4E3;Q6W4C3;Q6W4C2	P39205;E4NKI3	3;2;1;1;1	3;2;1;1;1	3;2;1;1;1	Molybdenum cofactor synthesis protein cinnamon;Molybdopterin adenylyltransferase;Molybdopterin molybdenumtransferase	cin;cin-RA	>sp|P39205|CIN_DROME Molybdenum cofactor synthesis protein cinnamon OS=Drosophila melanogaster GN=cin PE=1 SV=3;>tr|E4NKI3|E4NKI3_DROME MIP27737p (Fragment) OS=Drosophila melanogaster GN=cin-RA PE=2 SV=1	5	3	3	3	0	0	2	2	0	0	2	2	0	0	2	2	6.2	6.2	6.2	65.732	601	601;374;253;253;253			2	4	3.1747e-10			12165000	16907000	0	2	CG2945	cinnamon	cin	GPHN	-	14536000	-
Q9Y095;Q9UB07	Q9Y095;Q9UB07	4;4	4;4	4;4		XRCC1	>tr|Q9Y095|Q9Y095_DROME FI04011p OS=Drosophila melanogaster GN=XRCC1 PE=2 SV=1;>tr|Q9UB07|Q9UB07_DROME DNA repair protein XRCC1 OS=Drosophila melanogaster GN=XRCC1 PE=2 SV=1	2	4	4	4	0	0	3	3	0	0	3	3	0	0	3	3	8.3	8.3	8.3	68.769	614	614;614			3	3	1.3203e-09			16986000	11853000	0	2	CG4208	XRCC1	XRCC1	XRCC1,ENSG00000254469	-	14419500	-
Q8IPZ5;Q9VQJ6	Q8IPZ5;Q9VQJ6	2;2	2;2	2;2			>tr|Q8IPZ5|Q8IPZ5_DROME CG9641, isoform B OS=Drosophila melanogaster GN=CG9641 PE=2 SV=1;>tr|Q9VQJ6|Q9VQJ6_DROME CG9641, isoform A OS=Drosophila melanogaster GN=CG9641 PE=2 SV=1	2	2	2	2	0	0	0	2	0	0	0	2	0	0	0	2	5.6	5.6	5.6	49.998	443	443;535				2	5.6191e-05				14360000	0	1	CG9641	-	CG9641	-	-	14360000	-
A1Z9E2-2;H1UUG6;A8WHL0;A1Z9E2;E1JH59	A1Z9E2-2;H1UUG6;A8WHL0;A1Z9E2;E1JH59	6;6;6;6;6	6;6;6;6;6	6;6;6;6;6	Protein lin-54 homolog	mip120-RA;CG6061;mip120	>sp|A1Z9E2-2|LIN54_DROME Isoform 2 of Protein lin-54 homolog OS=Drosophila melanogaster GN=mip120;>tr|H1UUG6|H1UUG6_DROME FI18123p1 OS=Drosophila melanogaster GN=mip120-RA PE=2 SV=1;>tr|A8WHL0|A8WHL0_DROME RE32583p OS=Drosophila melanogaster GN=CG6061 PE=2	5	6	6	6	0	0	4	5	0	0	4	5	0	0	4	5	23.9	23.9	23.9	57.039	560	560;950;950;950;952			4	5	2.1873e-19			17359000	11031000	0	2	CG6061	Myb-interacting protein 120	mip120	MTL5,LIN54	-	14195000	-
Q8IMU2;Q8SWX6	Q8IMU2;Q8SWX6	1;1	1;1	1;1			>tr|Q8IMU2|Q8IMU2_DROME CG11790, isoform B OS=Drosophila melanogaster GN=CG11790 PE=2 SV=1;>tr|Q8SWX6|Q8SWX6_DROME CG11790, isoform A OS=Drosophila melanogaster GN=CG11790 PE=2 SV=1	2	1	1	1	0	0	1	1	0	0	1	1	0	0	1	1	5.3	5.3	5.3	27.135	245	245;302			1	1	1.3309e-21				14175000	0	2	CG11790	-	CG11790	-	-	14175000	-
Q7KHK9	Q7KHK9	5	5	5		dream	>tr|Q7KHK9|Q7KHK9_DROME DREAM OS=Drosophila melanogaster GN=dream PE=2 SV=1	1	5	5	5	0	0	4	5	0	0	4	5	0	0	4	5	11.6	11.6	11.6	57.448	527	527			5	5	4.0753e-15			11286000	16874000	0	2	CG7863	Ser/Thr-rich caspase	Strica	CASP9	-	14080000	-
P91926;P91926-2;E8NH12	P91926;P91926-2;E8NH12	7;6;6	7;6;6	7;6;6	AP-2 complex subunit alpha	alpha-Adaptin;alpha-Adaptin-RB	>sp|P91926|AP2A_DROME AP-2 complex subunit alpha OS=Drosophila melanogaster GN=alpha-Adaptin PE=1 SV=1;>sp|P91926-2|AP2A_DROME Isoform B of AP-2 complex subunit alpha OS=Drosophila melanogaster GN=alpha-Adaptin;>tr|E8NH12|E8NH12_DROME SD22796p OS=Drosophil	3	7	7	7	0	0	4	5	0	0	4	5	0	0	4	5	8.8	8.8	8.8	105.62	940	940;952;952			4	5	5.494e-18			14765000	13180000	0	2	CG4260	Adaptor Protein complex 2, alpha subunit	AP-2alpha	AP2A1,AP2A2	-	13972500	-
P14130	P14130	2	2	2	40S ribosomal protein S14	RpS14a	>sp|P14130|RS14_DROME 40S ribosomal protein S14 OS=Drosophila melanogaster GN=RpS14a PE=1 SV=1	1	2	2	2	0	0	1	2	0	0	1	2	0	0	1	2	15.9	15.9	15.9	16.265	151	151			1	2	4.59e-05				13926000	0	2	CG1524	Ribosomal protein S14a	RpS14a	RPS14,MRPS11	-	13926000	-
Q9U6R9;C3KGI9;Q9VH25	Q9U6R9	3;1;1	3;1;1	3;1;1		gammaSnap	>tr|Q9U6R9|Q9U6R9_DROME GH13039p OS=Drosophila melanogaster GN=gammaSnap PE=2 SV=1	3	3	3	3	0	0	3	2	0	0	3	2	0	0	3	2	9.3	9.3	9.3	33.696	302	302;272;283			3	2	4.5751e-06			14344000	13348000	0	2	CG3988	gamma Soluble NSF attachment protein 1	gammaSnap1	NAPG,STX10,STX6	-	13846000	-
Q7K3Z3	Q7K3Z3	4	4	4		p47	>tr|Q7K3Z3|Q7K3Z3_DROME GH01724p OS=Drosophila melanogaster GN=p47 PE=2 SV=1	1	4	4	4	0	0	1	3	0	0	1	3	0	0	1	3	18.4	18.4	18.4	43.38	407	407			3	4	3.8118e-33			10805000	16777000	0	2	CG11139	p47	p47	UBXN2A,UBXN2B,NSFL1C	-	13791000	-
A8JUV0-3;A8JUV0-4;A8JUV0;A8JUV0-2	A8JUV0-3;A8JUV0-4;A8JUV0	7;7;7;3	7;7;7;3	7;7;7;3	Protein strawberry notch	sno	>sp|A8JUV0-3|SBNO_DROME Isoform B of Protein strawberry notch OS=Drosophila melanogaster GN=sno;>sp|A8JUV0-4|SBNO_DROME Isoform C of Protein strawberry notch OS=Drosophila melanogaster GN=sno;>sp|A8JUV0|SBNO_DROME Protein strawberry notch OS=Drosophila mel	4	7	7	7	0	0	2	7	0	0	2	7	0	0	2	7	6.1	6.1	6.1	170.33	1547	1547;1653;1833;191			2	8	2.5732e-20			6775200	20628000	0	2	CG44436	strawberry notch	sno	SBNO2,SBNO1	-	13701600	-
Q9VYY3	Q9VYY3	3	3	3	Ubiquitin-like modifier-activating enzyme 5	CG1749	>sp|Q9VYY3|UBA5_DROME Ubiquitin-like modifier-activating enzyme 5 OS=Drosophila melanogaster GN=CG1749 PE=2 SV=1	1	3	3	3	0	0	2	2	0	0	2	2	0	0	2	2	8.7	8.7	8.7	44.166	404	404			3	2	5.1342e-07			16897000	10323000	0	2	CG1749	-	CG1749	UBA5	-	13610000	-
P51406	P51406	5	5	5	Bystin	bys	>sp|P51406|BYS_DROME Bystin OS=Drosophila melanogaster GN=bys PE=1 SV=2	1	5	5	5	0	0	4	2	0	0	4	2	0	0	4	2	13.5	13.5	13.5	49.966	436	436			4	2	1.5452e-12			15754000	11226000	0	2	CG1430	by S6	bys	BYSL	-	13490000	-
A1YK36;A1YK35;A1YK27;A1YK25;A1YK24;A1YK33	A1YK36;A1YK35;A1YK27;A1YK25;A1YK24;A1YK33	13;13;12;12;12;9	1;1;0;0;0;0	1;1;0;0;0;0		Nup98-96	>tr|A1YK36|A1YK36_DROME Nup98 (Fragment) OS=Drosophila melanogaster GN=Nup98-96 PE=4 SV=1;>tr|A1YK35|A1YK35_DROME Nup98 (Fragment) OS=Drosophila melanogaster GN=Nup98-96 PE=4 SV=1;>tr|A1YK27|A1YK27_DROME Nup98 (Fragment) OS=Drosophila melanogaster GN=Nup98	6	13	1	1	0	0	11	7	0	0	1	1	0	0	1	1	41.6	5.6	5.6	45.623	413	413;413;413;413;413;413			1	1	2.8953e-116			13698000	13033000	0	2	CG10198	Nucleoporin 98-96kD	Nup98-96	NUP98,NUP62,NUP58	-	13365500	-
Q9VC60	Q9VC60	3	3	3			>tr|Q9VC60|Q9VC60_DROME CG13625 OS=Drosophila melanogaster GN=CG13625 PE=2 SV=1	1	3	3	3	0	0	2	2	0	0	2	2	0	0	2	2	5.9	5.9	5.9	76.497	647	647			2	2	3.9093e-25			10152000	16570000	0	2	CG13625	-	CG13625	BUD13	-	13361000	-
Q9V434	Q9V434	3	3	3		AsnRS	>tr|Q9V434|Q9V434_DROME Asparaginyl-tRNA synthetase OS=Drosophila melanogaster GN=AsnRS PE=2 SV=1	1	3	3	3	1	0	0	2	1	0	0	2	1	0	0	2	8.1	8.1	8.1	63.931	558	558	1			2	4.4768e-07				13359000	1	1	CG10687	Asparaginyl-tRNA synthetase	AsnRS	NARS,NARS2	-	13359000	-
Q8IPJ7;D3DMD4;Q27597	Q8IPJ7;D3DMD4;Q27597	1;1;1	1;1;1	1;1;1	NADPH--cytochrome P450 reductase	Cpr;Cpr-RB	>tr|Q8IPJ7|Q8IPJ7_DROME Cytochrome P450 reductase, isoform B OS=Drosophila melanogaster GN=Cpr PE=2 SV=1;>tr|D3DMD4|D3DMD4_DROME GH28443p (Fragment) OS=Drosophila melanogaster GN=Cpr-RB PE=2 SV=1;>sp|Q27597|NCPR_DROME NADPH--cytochrome P450 reductase OS=Dr	3	1	1	1	0	0	1	1	0	0	1	1	0	0	1	1	2	2	2	62.866	550	550;578;679			2	1	0.00041842			13347000		0	2	CG11567	Cytochrome P450 reductase	Cpr	POR	-	13347000	-
Q9V7P1	Q9V7P1	4	4	4	U3 small nucleolar RNA-associated protein 18 homolog	wcd	>sp|Q9V7P1|UTP18_DROME U3 small nucleolar RNA-associated protein 18 homolog OS=Drosophila melanogaster GN=wcd PE=1 SV=1	1	4	4	4	0	0	0	4	0	0	0	4	0	0	0	4	11.5	11.5	11.5	56.946	506	506				4	7.0096e-11				13333000	0	1	CG7989	wicked	wcd	UTP18	-	13333000	-
Q5BI50;Q961E0	Q5BI50;Q961E0	5;4	5;4	5;4		Cul-4	>tr|Q5BI50|Q5BI50_DROME Cullin-4, isoform A OS=Drosophila melanogaster GN=Cul-4 PE=2 SV=1;>tr|Q961E0|Q961E0_DROME GM14815p OS=Drosophila melanogaster GN=Cul-4 PE=2 SV=1	2	5	5	5	0	0	4	3	0	0	4	3	0	0	4	3	6.7	6.7	6.7	94.407	821	821;601			4	3	1.9626e-10			14752000	11787000	0	2	CG8711	Cullin 4	Cul4	CUL4A,CUL4B,CUL3	-	13269500	-
Q9VTN7	Q9VTN7	3	3	3			>tr|Q9VTN7|Q9VTN7_DROME CG10907 OS=Drosophila melanogaster GN=CG10907 PE=2 SV=1	1	3	3	3	0	0	3	2	0	0	3	2	0	0	3	2	7.4	7.4	7.4	56.609	502	502			3	4	7.5772e-08			10457000	15891000	0	2	CG10907	-	CG10907	CWC27	-	13174000	-
Q9VQ34	Q9VQ34	1	1	1			>tr|Q9VQ34|Q9VQ34_DROME CG17660 OS=Drosophila melanogaster GN=CG17660 PE=2 SV=3	1	1	1	1	0	0	1	0	0	0	1	0	0	0	1	0	2.1	2.1	2.1	60.126	536	536			3		0.0044646			13166000		0	1	CG17660	-	CG17660	TMEM87B,TMEM87A	-	13166000	-
Q9VRP9	Q9VRP9	7	7	7	E3 ubiquitin-protein ligase Bre1	Bre1	>sp|Q9VRP9|BRE1_DROME E3 ubiquitin-protein ligase Bre1 OS=Drosophila melanogaster GN=Bre1 PE=1 SV=2	1	7	7	7	0	0	3	5	0	0	3	5	0	0	3	5	8.1	8.1	8.1	119.06	1044	1044			3	7	1.1692e-17			7475800	18847000	0	2	CG10542	Bre1	Bre1	RNF20,RNF40,RNF5,RNF185,PEX10	-	13161400	-
Q27580	Q27580	2	2	2	Adenosylhomocysteinase	Ahcy13	>sp|Q27580|SAHH_DROME Adenosylhomocysteinase OS=Drosophila melanogaster GN=Ahcy13 PE=2 SV=2	1	2	2	2	0	0	2	1	0	0	2	1	0	0	2	1	5.1	5.1	5.1	47.366	432	432			3	2	7.9698e-06			18549000	7765500	0	2	CG11654	Adenosylhomocysteinase at 13	Ahcy13	AHCYL1,AHCYL2,AHCY	-	13157250	-
Q9XZ29	Q9XZ29	2	2	2		Klp3A	>tr|Q9XZ29|Q9XZ29_DROME EG:BACR25B3.9 protein OS=Drosophila melanogaster GN=Klp3A PE=2 SV=1	1	2	2	2	0	0	0	2	0	0	0	2	0	0	0	2	1.7	1.7	1.7	135.81	1212	1212				2	0.00041233				13088000	0	1	CG8590	Kinesin-like protein at 3A	Klp3A	KIF4B,KIF4A	-	13088000	-
Q9VHC8	Q9VHC8	1	1	1			>tr|Q9VHC8|Q9VHC8_DROME CG8149 OS=Drosophila melanogaster GN=CG8149 PE=2 SV=1	1	1	1	1	0	0	1	1	0	0	1	1	0	0	1	1	6.2	6.2	6.2	32.904	308	308			2	1	2.4623e-09			18182000	7795100	0	2	CG8149	-	CG8149	-	-	12988550	-
Q960S8;Q9VSK3;Q6NKN1;B7Z0E2	Q960S8;Q9VSK3;Q6NKN1;B7Z0E2	2;2;2;2	2;2;2;2	2;2;2;2		Unr	>tr|Q960S8|Q960S8_DROME LD37025p OS=Drosophila melanogaster GN=Unr PE=2 SV=1;>tr|Q9VSK3|Q9VSK3_DROME Upstream of N-ras, isoform A OS=Drosophila melanogaster GN=Unr PE=4 SV=2;>tr|Q6NKN1|Q6NKN1_DROME RE66582p OS=Drosophila melanogaster PE=2 SV=1;>tr|B7Z0E2|B	4	2	2	2	0	0	2	0	0	0	2	0	0	0	2	0	2.6	2.6	2.6	89.969	806	806;1039;1057;1057			2		0.00018081			12981000		0	1	CG7015	Upstream of N-ras	Unr	CSDE1	-	12981000	-
Q9VEP0;Q8MR15	Q9VEP0;Q8MR15	3;3	3;3	3;3		CG3995	>tr|Q9VEP0|Q9VEP0_DROME CG3995 OS=Drosophila melanogaster GN=CG3995 PE=2 SV=1;>tr|Q8MR15|Q8MR15_DROME LD44187p (Fragment) OS=Drosophila melanogaster GN=CG3995 PE=2 SV=1	2	3	3	3	0	0	2	3	0	0	2	3	0	0	2	3	9.9	9.9	9.9	37.455	322	322;336			2	3	2.4679e-07			7074700	18873000	0	2	CG3995	-	CG3995	-	-	12973850	-
Q9VSZ2	Q9VSZ2	1	1	1			>tr|Q9VSZ2|Q9VSZ2_DROME CG3448 OS=Drosophila melanogaster GN=CG3448 PE=2 SV=1	1	1	1	1	0	0	0	1	0	0	0	1	0	0	0	1	3.8	3.8	3.8	26.904	235	235				1	0.0027122				12960000	0	1	CG3448	-	CG3448	-	-	12960000	-
Q9W550;Q8SX33;O46087	Q9W550;Q8SX33;O46087	2;2;2	2;2;2	2;2;2		CG14805-RA;EG:63B12.7;arm	>tr|Q9W550|Q9W550_DROME CG14805 OS=Drosophila melanogaster GN=CG14805-RA PE=2 SV=1;>tr|Q8SX33|Q8SX33_DROME RE49866p OS=Drosophila melanogaster GN=EG:63B12.7 PE=2 SV=1;>tr|O46087|O46087_DROME EG:63B12.7 protein OS=Drosophila melanogaster GN=arm PE=4 SV=2	3	2	2	2	0	0	1	1	0	0	1	1	0	0	1	1	4.3	4.3	4.3	55.948	506	506;506;525			3	1	4.4112e-05			21825000	4061600	0	2	CG14805	-	CG14805	WDR18	-	12943300	-
Q9VT41;Q961P9	Q9VT41;Q961P9	5;5	5;5	5;5		defl	>tr|Q9VT41|Q9VT41_DROME Deflated OS=Drosophila melanogaster GN=defl PE=2 SV=1;>tr|Q961P9|Q961P9_DROME GH11567p OS=Drosophila melanogaster GN=defl PE=2 SV=1	2	5	5	5	0	0	3	4	0	0	3	4	0	0	3	4	5.7	5.7	5.7	112.29	1001	1001;1001			3	4	1.5043e-14			11188000	14667000	0	2	CG18176	deflated	defl	INTS7	-	12927500	-
Q04448-2;Q04448	Q04448-2;Q04448	3;3	3;3	3;3	Bifunctional methylenetetrahydrofolate dehydrogenase/cyclohydrolase, mitochondrial;NAD-dependent methylenetetrahydrofolate dehydrogenase;Methenyltetrahydrofolate cyclohydrolase	Nmdmc	>sp|Q04448-2|MTDC_DROME Isoform A of Bifunctional methylenetetrahydrofolate dehydrogenase/cyclohydrolase, mitochondrial OS=Drosophila melanogaster GN=Nmdmc;>sp|Q04448|MTDC_DROME Bifunctional methylenetetrahydrofolate dehydrogenase/cyclohydrolase, mitochond	2	3	3	3	0	0	3	2	0	0	3	2	0	0	3	2	11.2	11.2	11.2	32.814	303	303;309			3	2	1.8966e-08			15474000	10260000	0	2	CG18466	NAD-dependent methylenetetrahydrofolate dehydrogenase	Nmdmc	MTHFD2L,MTHFD2,MTHFD1,MTHFD1L	-	12867000	-
Q9VF77;Q8INE1;D0IQD7	Q9VF77;Q8INE1;D0IQD7	2;2;2	2;2;2	2;2;2		Trax;Trax-RB	>tr|Q9VF77|Q9VF77_DROME GH01922p OS=Drosophila melanogaster GN=Trax PE=2 SV=2;>tr|Q8INE1|Q8INE1_DROME FI16517p1 OS=Drosophila melanogaster GN=Trax PE=1 SV=2;>tr|D0IQD7|D0IQD7_DROME AT12926p OS=Drosophila melanogaster GN=Trax-RB PE=2 SV=1	3	2	2	2	0	0	0	2	0	0	0	2	0	0	0	2	7	7	7	29.57	258	258;298;298				3	0.00050649				12750000	0	1	CG5063	Translin associated factor X	Trax	ENSG00000270106,TSNAX	-	12750000	-
Q9V405;E1UIA5;Q8MZ73;Q9VH79	Q9V405;E1UIA5;Q8MZ73;Q9VH79	2;2;1;1	2;2;1;1	2;2;1;1		Rpt3;CG16916;Rpt3R	>tr|Q9V405|Q9V405_DROME 26S proteasome regulatory complex subunit p48A OS=Drosophila melanogaster GN=Rpt3 PE=2 SV=1;>tr|E1UIA5|E1UIA5_DROME CG16916 protein OS=Drosophila melanogaster GN=CG16916 PE=3 SV=1;>tr|Q8MZ73|Q8MZ73_DROME AT28212p OS=Drosophila melan	4	2	2	2	0	0	2	1	0	0	2	1	0	0	2	1	6.8	6.8	6.8	46.998	413	413;413;270;405			3	1	2.0464e-07			21018000	4466700	0	2	CG16916	Regulatory particle triple-A ATPase 3	Rpt3	PSMC4,PSMC1	-	12742350	-
Q9VGH0	Q9VGH0	4	4	4			>tr|Q9VGH0|Q9VGH0_DROME CG6962 OS=Drosophila melanogaster GN=CG6962 PE=2 SV=1	1	4	4	4	0	0	4	3	0	0	4	3	0	0	4	3	6.9	6.9	6.9	86.946	767	767			4	3	6.8214e-46			13330000	12055000	0	2	CG6962	-	CG6962	SMPD4	-	12692500	-
Q9VQR8;Q8MRF8	Q9VQR8;Q8MRF8	7;7	7;7	7;7		CG3229	>tr|Q9VQR8|Q9VQR8_DROME CG33123 OS=Drosophila melanogaster GN=CG33123 PE=3 SV=2;>tr|Q8MRF8|Q8MRF8_DROME SD07726p OS=Drosophila melanogaster GN=CG3229 PE=2 SV=1	2	7	7	7	0	0	4	4	0	0	4	4	0	0	4	4	7.2	7.2	7.2	134.87	1182	1182;1182			4	4	2.5837e-16			8844300	16363000	0	2	CG33123	-	CG33123	LARS	-	12603650	-
C6SV41;Q24559;Q9VL50;Q9VL49	C6SV41;Q24559;Q9VL50;Q9VL49	1;1;1;1	1;1;1;1	1;1;1;1		Trp1-RB;Trp1	>tr|C6SV41|C6SV41_DROME AT13927p OS=Drosophila melanogaster GN=Trp1-RB PE=2 SV=1;>tr|Q24559|Q24559_DROME Drosophila translocation protein 1 OS=Drosophila melanogaster GN=Trp1 PE=2 SV=1;>tr|Q9VL50|Q9VL50_DROME RE23984p OS=Drosophila melanogaster GN=Trp1 PE=	4	1	1	1	0	0	1	1	0	0	1	1	0	0	1	1	3	3	3	45.448	398	398;402;415;428			1	2	0.0085405			9483700	15596000	0	2	CG4758	Translocation protein 1	Trp1	SEC62	-	12539850	-
Q9W4X7	Q9W4X7	4	4	4	Eukaryotic translation initiation factor 3 subunit G-1	eIF3-S4-1	>sp|Q9W4X7|EI3G1_DROME Eukaryotic translation initiation factor 3 subunit G-1 OS=Drosophila melanogaster GN=eIF3-S4-1 PE=1 SV=1	1	4	4	4	0	0	2	3	0	0	2	3	0	0	2	3	15.6	15.6	15.6	29.946	269	269			3	4	1.7896e-15			10851000	14189000	0	2	CG8636	eIF3g paralogue a	eIF3ga	EIF3G	-	12520000	-
Q9VVC5;Q8IQQ0;A8JNU6;Q8IGI6	Q9VVC5;Q8IQQ0;A8JNU6;Q8IGI6	6;6;6;3	6;6;6;3	6;6;6;3		Nc73EF	>tr|Q9VVC5|Q9VVC5_DROME Neural conserved at 73EF, isoform A OS=Drosophila melanogaster GN=Nc73EF PE=2 SV=2;>tr|Q8IQQ0|Q8IQQ0_DROME Neural conserved at 73EF, isoform F OS=Drosophila melanogaster GN=Nc73EF PE=2 SV=1;>tr|A8JNU6|A8JNU6_DROME Neural conserved a	4	6	6	6	0	0	1	6	0	0	1	6	0	0	1	6	8.5	8.5	8.5	112.58	1008	1008;1017;1105;758			1	6	2.2403e-23			3445700	21054000	0	2	CG11661	Neural conserved at 73EF	Nc73EF	OGDH,OGDHL,DHTKD1	-	12249850	-
A1ZAK4;A1ZAK3;Q8T0D3;Q8IFW6;O96829;D3PFF7	A1ZAK4;A1ZAK3;Q8T0D3;Q8IFW6;O96829	4;4;4;3;3;1	4;4;4;3;3;1	4;4;4;3;3;1		Dek	>tr|A1ZAK4|A1ZAK4_DROME Dek, isoform A OS=Drosophila melanogaster GN=Dek PE=2 SV=1;>tr|A1ZAK3|A1ZAK3_DROME Dek, isoform C OS=Drosophila melanogaster GN=Dek PE=4 SV=1;>tr|Q8T0D3|Q8T0D3_DROME Dek, isoform B OS=Drosophila melanogaster GN=Dek PE=2 SV=1;>tr|Q8I	6	4	4	4	0	0	4	1	0	0	4	1	0	0	4	1	8.6	8.6	8.6	71.893	663	663;667;669;612;638;347			4	1	2.8816e-20			18910000	5378700	0	2	CG5935	Dek	Dek	DEK	-	12144350	-
Q9VZL3;B6IDR5;Q95R45	Q9VZL3;B6IDR5;Q95R45	3;3;2	3;3;2	3;3;2		Sc2;Sc2-RA	>tr|Q9VZL3|Q9VZL3_DROME Sc2 OS=Drosophila melanogaster GN=Sc2 PE=2 SV=1;>tr|B6IDR5|B6IDR5_DROME FI06688p (Fragment) OS=Drosophila melanogaster GN=Sc2-RA PE=2 SV=1;>tr|Q95R45|Q95R45_DROME SD09294p (Fragment) OS=Drosophila melanogaster GN=Sc2 PE=2 SV=2	3	3	3	3	0	0	2	3	0	0	2	3	0	0	2	3	10.6	10.6	10.6	34.185	302	302;306;306			3	6	7.0758e-09			8490900	15748000	0	2	CG10849	Sc2	Sc2	TECR,TECRL	-	12119450	-
Q9VRP3;Q7KMR7	Q9VRP3;Q7KMR7	3;3	3;3	3;3		Txl	>tr|Q9VRP3|Q9VRP3_DROME AT08565p OS=Drosophila melanogaster GN=Txl PE=2 SV=1;>tr|Q7KMR7|Q7KMR7_DROME Thioredoxin-like protein TXL OS=Drosophila melanogaster GN=Txl PE=2 SV=1	2	3	3	3	0	0	0	3	0	0	0	3	0	0	0	3	11.8	11.8	11.8	31.728	287	287;287				3	1.5733e-06				12085000	0	1	CG5495	Thioredoxin-like	Txl	TXNL1,TXN,TXNDC2,NGLY1	-	12085000	-
Q9VIT9;Q9NFV5;A0ZWP0;A0ZWN8;A0ZWN6;A0ZWM8;A0ZWM4;A0ZWM2;A0ZWN2;A0ZWN0;A0ZWM6;A0ZWN4;A0ZWN5;A0ZWM9;A0ZWM7;A0ZWM5;A0ZWM1	Q9VIT9;Q9NFV5;A0ZWP0;A0ZWN8;A0ZWN6;A0ZWM8;A0ZWM4;A0ZWM2	5;5;3;3;3;3;3;3;2;2;2;2;1;1;1;1;1	5;5;3;3;3;3;3;3;2;2;2;2;1;1;1;1;1	5;5;3;3;3;3;3;3;2;2;2;2;1;1;1;1;1		TepIV	>tr|Q9VIT9|Q9VIT9_DROME Thiolester containing protein IV OS=Drosophila melanogaster GN=Tep4 PE=2 SV=2;>tr|Q9NFV5|Q9NFV5_DROME TEP4 protein OS=Drosophila melanogaster GN=Tep4 PE=2 SV=1;>tr|A0ZWP0|A0ZWP0_DROME Thiolester containing protein IV (Fragment) OS=D	17	5	5	5	0	0	3	5	0	0	3	5	0	0	3	5	4.1	4.1	4.1	168.54	1496	1496;1496;906;906;906;906;906;906;906;906;906;906;254;254;254;254;254			3	6	2.1123e-10			8200000	15555000	0	2	CG10363	Thioester-containing protein 4	Tep4	CD109	-	11877500	-
Q9VWG3;D4G7H1;C0H6Z8;B7ZWP7;Q9VB14	Q9VWG3;D4G7H1;C0H6Z8;B7ZWP7	3;3;3;3;1	3;3;3;3;1	3;3;3;3;1	40S ribosomal protein S10b	RpS10b;RpS10b-RC;RpS10b-RB	>sp|Q9VWG3|RS10B_DROME 40S ribosomal protein S10b OS=Drosophila melanogaster GN=RpS10b PE=1 SV=2;>tr|D4G7H1|D4G7H1_DROME FI14147p (Fragment) OS=Drosophila melanogaster GN=RpS10b-RC PE=2 SV=1;>tr|C0H6Z8|C0H6Z8_DROME GM15153p (Fragment) OS=Drosophila melanog	5	3	3	3	0	0	1	3	0	0	1	3	0	0	1	3	23.1	23.1	23.1	17.878	160	160;179;180;186;163			1	4	5.1871e-09			7056200	16695000	0	2	CG14206	Ribosomal protein S10b	RpS10b	RPS10	-	11875600	-
Q9V3K8;Q95RU8	Q9V3K8;Q95RU8	9;9	9;9	9;9		G9a	>tr|Q9V3K8|Q9V3K8_DROME EG:BACR37P7.2 protein OS=Drosophila melanogaster GN=G9a PE=2 SV=1;>tr|Q95RU8|Q95RU8_DROME G9a OS=Drosophila melanogaster GN=G9a PE=2 SV=1	2	9	9	9	0	0	5	4	0	0	5	4	0	0	5	4	6	6	6	179.96	1624	1624;1637			6	4	7.7039e-21			22275000	1330000	0	2	CG2995	G9a	G9a	EHMT2,SETMAR,EHMT1,EIF2S3,SUV39H1,TRABD,SETBP1	-	11802500	-
Q9VS55;Q8TA44	Q9VS55;Q8TA44	4;4	4;4	4;4		CTCF	>tr|Q9VS55|Q9VS55_DROME CTCF OS=Drosophila melanogaster GN=CTCF PE=2 SV=2;>tr|Q8TA44|Q8TA44_DROME CTCF OS=Drosophila melanogaster GN=CTCF PE=2 SV=1	2	4	4	4	0	0	2	3	0	0	2	3	0	0	2	3	4.4	4.4	4.4	93.12	818	818;818			2	3	5.2374e-10			6717400	16777000	0	2	CG8591	CTCF	CTCF	CTCFL,CTCF,ZNF835,ZNF568,ZNF470,ZNF613,ZNF605,ZNF132,ZNF300,ZNF544,ZNF528,ZNF180,ZSCAN2	-	11747200	-
Q8MRG6;Q9VW52	Q8MRG6;Q9VW52	4;4	4;4	4;4			>tr|Q8MRG6|Q8MRG6_DROME CG7757, isoform B OS=Drosophila melanogaster GN=Prp3 PE=2 SV=1;>tr|Q9VW52|Q9VW52_DROME CG7757, isoform A OS=Drosophila melanogaster GN=Prp3 PE=2 SV=1	2	4	4	4	0	0	3	2	0	0	3	2	0	0	3	2	8.5	8.5	8.5	60.138	528	528;598			4	2	9.8889e-09			15710000	7690000	0	2	CG7757	Precursor RNA processing 3	Prp3	PRPF3	-	11700000	-
Q3YNA8;Q9VGB5	Q3YNA8;Q9VGB5	1;1	1;1	1;1	Probable cytochrome P450 313a5	Cyp313a5	>tr|Q3YNA8|Q3YNA8_DROME CG15807 (Fragment) OS=Drosophila melanogaster GN=Cyp313a5 PE=4 SV=1;>sp|Q9VGB5|CP135_DROME Probable cytochrome P450 313a5 OS=Drosophila melanogaster GN=Cyp313a5 PE=1 SV=2	2	1	1	1	0	0	1	0	0	0	1	0	0	0	1	0	21.2	21.2	21.2	4.1281	33	33;487			1		0.054186			11680000		0	1	CG15807	Cyp313a5	Cyp313a5	-	-	11680000	-
A8JR14-2;A8JR14;Q9XZ64	A8JR14-2;A8JR14;Q9XZ64	2;2;1	2;2;1	2;2;1	Aprataxin and PNK-like factor	CG6171	>sp|A8JR14-2|APLF_DROME Isoform A of Aprataxin and PNK-like factor OS=Drosophila melanogaster GN=CG6171;>sp|A8JR14|APLF_DROME Aprataxin and PNK-like factor OS=Drosophila melanogaster GN=CG6171 PE=1 SV=1;>tr|Q9XZ64|Q9XZ64_DROME Putative uncharacterized prot	3	2	2	2	0	0	2	1	0	0	2	1	0	0	2	1	19.3	19.3	19.3	20.158	187	187;255;59			4	1	4.0577e-12			20391000	2933700	0	2	CG6171	-	CG6171	PROKR1	-	11662350	-
Q7K231	Q7K231	1	1	1			>tr|Q7K231|Q7K231_DROME CG7747 OS=Drosophila melanogaster GN=CG7747 PE=2 SV=1	1	1	1	1	0	0	1	0	0	0	1	0	0	0	1	0	1.9	1.9	1.9	58.958	517	517			2		0.002847			11652000		0	1	CG7747	-	CG7747	PPIL3,PPIL2	-	11652000	-
Q9VF78	Q9VF78	4	4	4	Conserved oligomeric Golgi complex subunit 2	ldlCp	>sp|Q9VF78|COG2_DROME Conserved oligomeric Golgi complex subunit 2 OS=Drosophila melanogaster GN=ldlCp PE=2 SV=1	1	4	4	4	0	0	3	3	0	0	3	3	0	0	3	3	7.2	7.2	7.2	81.135	710	710			3	3	4.5601e-13			12603000	10683000	0	2	CG6177	ldlCp-related protein	ldlCp	COG2	-	11643000	-
C7LAB7;Q00IN0;Q9VWL7;Q00IM9;Q9VWL9	C7LAB7;Q00IN0;Q9VWL7;Q00IM9	3;3;3;3;1	3;3;3;3;1	3;3;3;3;1		RhoGAP18B-RD;RhoGAP18B	>tr|C7LAB7|C7LAB7_DROME LP06920p OS=Drosophila melanogaster GN=RhoGAP18B-RD PE=2 SV=1;>tr|Q00IN0|Q00IN0_DROME RhoGAP18B, isoform D OS=Drosophila melanogaster GN=RhoGAP18B PE=2 SV=1;>tr|Q9VWL7|Q9VWL7_DROME RhoGAP18B, isoform C OS=Drosophila melanogaster GN=	5	3	3	3	0	0	2	3	0	0	2	3	0	0	2	3	9.6	9.6	9.6	62.137	552	552;752;1317;1317;468			2	3	1.7968e-42			8462900	14551000	0	2	CG42274	Rho GTPase activating protein at 18B	RhoGAP18B	OPHN1,ARHGAP32,ARHGAP10,RACGAP1,ARHGAP42	-	11506950	-
Q7K4L8	Q7K4L8	2	1	1			>tr|Q7K4L8|Q7K4L8_DROME CG7878 OS=Drosophila melanogaster GN=CG7878 PE=2 SV=1	1	2	1	1	1	0	1	2	0	0	0	1	0	0	0	1	3.1	1.6	1.6	78.567	703	703				1	1.7827e-05				11431000	1	2	CG7878	-	CG7878	DDX53,DDX43,DDX17	-	11431000	-
Q7JVG6	Q7JVG6	4	4	4			>tr|Q7JVG6|Q7JVG6_DROME CG1550 OS=Drosophila melanogaster GN=CG1550 PE=2 SV=1	1	4	4	4	0	0	2	4	0	0	2	4	0	0	2	4	7.5	7.5	7.5	72.545	626	626			2	4	4.3693e-12			7353300	15355000	0	2	CG1550	-	CG1550	TTLL12	-	11354150	-
Q9VEL2;Q9NG52;Q9NB72	Q9VEL2;Q9NG52;Q9NB72	3;3;3	3;3;3	3;3;3		Brf	>tr|Q9VEL2|Q9VEL2_DROME Brf, isoform A OS=Drosophila melanogaster GN=Brf PE=2 SV=2;>tr|Q9NG52|Q9NG52_DROME RNA polymerase III transcription factor BRF OS=Drosophila melanogaster GN=Brf PE=2 SV=1;>tr|Q9NB72|Q9NB72_DROME RNA polymerase III transcription fact	3	3	3	3	0	0	3	1	0	0	3	1	0	0	3	1	5	5	5	73.645	662	662;662;662			3	1	3.8809e-07			14534000	8148200	0	2	CG31256	Brf	Brf	BRF1	-	11341100	-
Q9VMM4	Q9VMM4	4	4	4			>tr|Q9VMM4|Q9VMM4_DROME CG14005 OS=Drosophila melanogaster GN=CG14005 PE=2 SV=1	1	4	4	4	0	0	2	2	0	0	2	2	0	0	2	2	11.7	11.7	11.7	36.335	317	317			2	2	9.1957e-09			17543000	4749200	0	2	CG14005	-	CG14005	MSANTD1	-	11146100	-
Q9VWT1;Q8IQX8	Q9VWT1;Q8IQX8	3;3	3;3	3;3		HisRS	>tr|Q9VWT1|Q9VWT1_DROME GH22474p OS=Drosophila melanogaster GN=HisRS PE=2 SV=1;>tr|Q8IQX8|Q8IQX8_DROME Histidyl-tRNA synthetase, isoform B OS=Drosophila melanogaster GN=HisRS PE=2 SV=1	2	3	3	3	0	0	2	2	0	0	2	2	0	0	2	2	5.7	5.7	5.7	57.746	522	522;563			2	2	1.3574e-06			10153000	11874000	0	2	CG6335	Histidyl-tRNA synthetase	HisRS	HARS2,HARS	-	11013500	-
Q9VT19;Q8MYR4	Q9VT19;Q8MYR4	6;6	6;6	6;6		CG3335	>tr|Q9VT19|Q9VT19_DROME CG3335 OS=Drosophila melanogaster GN=CG3335 PE=2 SV=1;>tr|Q8MYR4|Q8MYR4_DROME SD14970p OS=Drosophila melanogaster GN=CG3335 PE=2 SV=1	2	6	6	6	0	0	4	3	0	0	4	3	0	0	4	3	8.9	8.9	8.9	103.88	918	918;918			4	3	1.6122e-16			12427000	9557200	0	2	CG3335	-	CG3335	RBM19,TIAL1	-	10992100	-
Q95R51;Q9VLL1;Q7KA77	Q95R51;Q9VLL1	5;3;2	5;3;2	5;3;2		D12	>tr|Q95R51|Q95R51_DROME SD07884p OS=Drosophila melanogaster GN=D12 PE=2 SV=1;>tr|Q9VLL1|Q9VLL1_DROME D12 OS=Drosophila melanogaster GN=D12 PE=2 SV=1	3	5	5	5	0	0	2	4	0	0	2	4	0	0	2	4	6.4	6.4	6.4	111.05	969	969;969;737			2	4	1.4518e-15			8211700	13708000	0	2	CG13400	D12	D12	YEATS2	-	10959850	-
E1JHJ2;A4IJ65;Q9VJK4	E1JHJ2;A4IJ65;Q9VJK4	4;4;4	4;4;4	4;4;4		CG5953	>tr|E1JHJ2|E1JHJ2_DROME CG5953, isoform C OS=Drosophila melanogaster GN=CG5953 PE=4 SV=1;>tr|A4IJ65|A4IJ65_DROME IP17710p (Fragment) OS=Drosophila melanogaster GN=CG5953 PE=2 SV=1;>tr|Q9VJK4|Q9VJK4_DROME CG5953, isoform A OS=Drosophila melanogaster GN=CG59	3	4	4	4	0	0	3	2	0	0	3	2	0	0	3	2	14.2	14.2	14.2	50.002	473	473;506;701			3	2	2.1903e-19			12991000	8912000	0	2	CG5953	-	CG5953	-	-	10951500	-
Q9V3D6-2;Q9V3D6	Q9V3D6-2;Q9V3D6	3;3	3;3	3;3	Probable cleavage and polyadenylation specificity factor subunit 2	Cpsf100	>sp|Q9V3D6-2|CPSF2_DROME Isoform B of Probable cleavage and polyadenylation specificity factor subunit 2 OS=Drosophila melanogaster GN=Cpsf100;>sp|Q9V3D6|CPSF2_DROME Probable cleavage and polyadenylation specificity factor subunit 2 OS=Drosophila melanogas	2	3	3	3	0	0	3	0	0	0	3	0	0	0	3	0	7.2	7.2	7.2	75.11	664	664;756			3		1.6126e-11			10933000		0	1	CG1957	Cleavage and polyadenylation specificity factor 100	Cpsf100	CPSF2	-	10933000	-
H8F4P0;C8VV55;Q9VP05;Q6NP23;E1NZC8	H8F4P0;C8VV55;Q9VP05;Q6NP23;E1NZC8	4;4;4;2;2	4;4;4;2;2	4;4;4;2;2	Mediator of RNA polymerase II transcription subunit 1	MED1-RB;MED1-RA;MED1;Trap220	>tr|H8F4P0|H8F4P0_DROME FI18115p1 OS=Drosophila melanogaster GN=MED1-RB PE=2 SV=1;>tr|C8VV55|C8VV55_DROME RE29780p OS=Drosophila melanogaster GN=MED1-RA PE=2 SV=1;>sp|Q9VP05|MED1_DROME Mediator of RNA polymerase II transcription subunit 1 OS=Drosophila mel	5	4	4	4	0	0	4	1	0	0	4	1	0	0	4	1	6.6	6.6	6.6	111.52	1080	1080;1080;1475;395;745			4	1	1.0682e-42			18287000	3533500	0	2	CG7162	Mediator complex subunit 1	MED1	MED1	-	10910250	-
Q4QQC4;Q0KIB3	Q4QQC4;Q0KIB3	4;4	4;4	4;4			>tr|Q4QQC4|Q4QQC4_DROME RE20268p OS=Drosophila melanogaster PE=2 SV=1;>tr|Q0KIB3|Q0KIB3_DROME CG2051 OS=Drosophila melanogaster GN=CG2051 PE=2 SV=1	2	4	4	4	0	0	3	4	0	0	3	4	0	0	3	4	13.1	13.1	13.1	47.976	405	405;405			3	4	3.2977e-13			10242000	11516000	0	2	CG2051	-	CG2051	HAT1	-	10879000	-
P41094;B6IDT0;Q4V607	P41094;B6IDT0;Q4V607	3;3;2	3;3;2	3;3;2	40S ribosomal protein S18	RpS18;RpS18-RB;CG12278	>sp|P41094|RS18_DROME 40S ribosomal protein S18 OS=Drosophila melanogaster GN=RpS18 PE=1 SV=1;>tr|B6IDT0|B6IDT0_DROME FI09342p (Fragment) OS=Drosophila melanogaster GN=RpS18-RB PE=2 SV=1;>tr|Q4V607|Q4V607_DROME IP07925p (Fragment) OS=Drosophila melanogaste	3	3	3	3	0	0	2	3	0	0	2	3	0	0	2	3	19.7	19.7	19.7	17.611	152	152;170;246			2	3	8.4857e-08			10585000	11140000	0	2	CG8900	Ribosomal protein S18	RpS18	RPS18	-	10862500	-
Q7K0D3;C0MJK5;A0AP75;A0AP71;A0AP73	Q7K0D3;C0MJK5;A0AP75;A0AP71	3;3;3;2;1	3;3;3;2;1	3;3;3;2;1		CG12909	>tr|Q7K0D3|Q7K0D3_DROME CG12909 OS=Drosophila melanogaster GN=CG12909 PE=2 SV=1;>tr|C0MJK5|C0MJK5_DROME CG12909-PA OS=Drosophila melanogaster GN=CG12909 PE=4 SV=1;>tr|A0AP75|A0AP75_DROME CG12909 protein OS=Drosophila melanogaster GN=CG12909 PE=4 SV=1;>tr|A	5	3	3	3	0	0	3	2	0	0	3	2	0	0	3	2	12.8	12.8	12.8	32.108	281	281;281;281;281;281			3	2	8.6074e-09			14888000	6763400	0	2	CG12909	-	CG12909	LYAR	-	10825700	-
P25161;B1Q010;A8E6V2	P25161;B1Q010	4;2;1	4;2;1	4;2;1	Probable 26S proteasome non-ATPase regulatory subunit 3	Rpn3;Dox-A2	>sp|P25161|PSMD3_DROME Probable 26S proteasome non-ATPase regulatory subunit 3 OS=Drosophila melanogaster GN=Rpn3 PE=2 SV=1;>tr|B1Q010|B1Q010_DROME Diphenol oxidase A2 (Fragment) OS=Drosophila melanogaster GN=Dox-A2 PE=4 SV=1	3	4	4	4	0	0	1	3	0	0	1	3	0	0	1	3	8.1	8.1	8.1	56.003	494	494;233;147			1	3	1.3683e-06			8687700	12837000	0	2	CG42641	Regulatory particle non-ATPase 3	Rpn3	PSMD3	-	10762350	-
Q9VMX2;Q8IPL4;E4NKK9	Q9VMX2;Q8IPL4;E4NKK9	1;1;1	1;1;1	1;1;1		l(2)05714;l(2)05714-RB	>tr|Q9VMX2|Q9VMX2_DROME LD03394p OS=Drosophila melanogaster GN=l(2)05714 PE=2 SV=3;>tr|Q8IPL4|Q8IPL4_DROME Lethal (2) 05714, isoform B OS=Drosophila melanogaster GN=l(2)05714 PE=2 SV=1;>tr|E4NKK9|E4NKK9_DROME RE72348p (Fragment) OS=Drosophila melanogaster	3	1	1	1	0	0	1	1	0	0	1	1	0	0	1	1	3.5	3.5	3.5	30.58	260	260;271;294			1	1	0.0021608			8960600	12538000	0	2	CG8886	lethal (2) 05714	l(2)05714	-	-	10749300	-
Q9VBU5	Q9VBU5	3	3	3			>tr|Q9VBU5|Q9VBU5_DROME CG10425 OS=Drosophila melanogaster GN=CG10425 PE=2 SV=1	1	3	3	3	0	0	2	2	0	0	2	2	0	0	2	2	11.3	11.3	11.3	36.569	336	336			2	3	3.7475e-09			8412700	12991000	0	2	CG10425	-	CG10425	KDSR,PIGF	-	10701850	-
Q7K2N0	Q7K2N0	3	3	3			>tr|Q7K2N0|Q7K2N0_DROME CG8735 OS=Drosophila melanogaster GN=CG8735 PE=2 SV=1	1	3	3	3	0	0	2	2	0	0	2	2	0	0	2	2	9.8	9.8	9.8	43.637	387	387			2	2	4.8657e-07			4625600	16655000	0	2	CG8735	-	CG8735	KIAA1715	-	10640300	-
P20439-3;P20439-2;C9QPI9;P20439	P20439-3;P20439-2;C9QPI9;P20439	2;2;2;2	2;2;2;2	2;2;2;2	G2/mitotic-specific cyclin-B	CycB-RB;CycB	>sp|P20439-3|CCNB_DROME Isoform C of G2/mitotic-specific cyclin-B OS=Drosophila melanogaster GN=CycB;>sp|P20439-2|CCNB_DROME Isoform B of G2/mitotic-specific cyclin-B OS=Drosophila melanogaster GN=CycB;>tr|C9QPI9|C9QPI9_DROME LD07875p OS=Drosophila melanog	4	2	2	2	0	0	1	2	0	0	1	2	0	0	1	2	4	4	4	55.922	500	500;524;524;530			1	2	6.0827e-05			6414300	14846000	0	2	CG3510	Cyclin B	CycB	CCNB1,CCNB2,CCNB3	-	10630150	-
Q9U6Y9-2;E8NH07;Q9U6Y9	Q9U6Y9-2;E8NH07;Q9U6Y9	4;4;4	4;4;4	4;4;4	Protein arginine N-methyltransferase 5	csul-RB;csul	>sp|Q9U6Y9-2|ANM5_DROME Isoform 2 of Protein arginine N-methyltransferase 5 OS=Drosophila melanogaster GN=csul;>tr|E8NH07|E8NH07_DROME LD22919p (Fragment) OS=Drosophila melanogaster GN=csul-RB PE=2 SV=1;>sp|Q9U6Y9|ANM5_DROME Protein arginine N-methyltransf	3	4	4	4	0	0	3	3	0	0	3	3	0	0	3	3	8.6	8.6	8.6	69.178	605	605;606;610			3	3	2.013e-10			9523600	11676000	0	2	CG3730	capsuleen	csul	PRMT5	-	10599800	-
Q9VWC7;Q4QQC1	Q9VWC7;Q4QQC1	5;5	5;5	5;5		CG12702-RA	>tr|Q9VWC7|Q9VWC7_DROME CG12702 OS=Drosophila melanogaster GN=CG12702-RA PE=2 SV=1;>tr|Q4QQC1|Q4QQC1_DROME RE07060p OS=Drosophila melanogaster PE=2 SV=1	2	5	5	5	0	0	4	3	0	0	4	3	0	0	4	3	8.6	8.6	8.6	97.172	870	870;870			4	3	4.3392e-25			9825900	11300000	0	2	CG12702	-	CG12702	-	-	10562950	-
Q8SYN6;Q9VSC5	Q8SYN6;Q9VSC5	4;4	4;4	4;4		CG8209	>tr|Q8SYN6|Q8SYN6_DROME RE50471p OS=Drosophila melanogaster GN=CG8209 PE=2 SV=1;>tr|Q9VSC5|Q9VSC5_DROME CG8209 OS=Drosophila melanogaster GN=CG8209 PE=2 SV=1	2	4	4	4	0	0	2	3	0	0	2	3	0	0	2	3	15.5	15.5	15.5	36.675	330	330;331			2	4	2.2384e-10			4831600	15864000	0	2	CG8209	-	CG8209	UBXN1,UBXN4	-	10347800	-
Q0E924;A8DYI7;A8DYI6	Q0E924;A8DYI7;A8DYI6	2;2;2	2;2;2	2;2;2		l(2)03709	>tr|Q0E924|Q0E924_DROME LD46344p OS=Drosophila melanogaster GN=l(2)03709 PE=2 SV=2;>tr|A8DYI7|A8DYI7_DROME Lethal (2) 03709, isoform D OS=Drosophila melanogaster GN=l(2)03709 PE=4 SV=1;>tr|A8DYI6|A8DYI6_DROME Lethal (2) 03709, isoform E OS=Drosophila melan	3	2	2	2	0	0	2	0	0	0	2	0	0	0	2	0	7.4	7.4	7.4	33.066	299	299;303;338			3		0.00012446			10291000		0	1	CG15081	Prohibitin 2	Phb2	PHB2,PHB	-	10291000	-
P08841	P08841	8	2	2	Tubulin beta-3 chain	betaTub60D	>sp|P08841|TBB3_DROME Tubulin beta-3 chain OS=Drosophila melanogaster GN=betaTub60D PE=2 SV=2	1	8	2	2	5	2	5	7	0	0	1	2	0	0	1	2	22.2	7	7	50.849	454	454			1	2	5.6514e-38			4908900	15621000	2	2	CG3401	beta-Tubulin at 60D	betaTub60D	TUBB,TUBB4A,TUBB2A,TUBB2B,TUBB4B	-	10264950	-
Q7JXU4	Q7JXU4	2	2	2		ns2	>tr|Q7JXU4|Q7JXU4_DROME Nuclear GTP binding protein OS=Drosophila melanogaster GN=ns2 PE=2 SV=1	1	2	2	2	0	0	0	2	0	0	0	2	0	0	0	2	3.4	3.4	3.4	76.607	674	674				2	0.00049013				10146000	0	1	CG6501	Nucleostemin ortholog (H. sapiens) 2	Ns2	GNL2	-	10146000	-
Q7KK29;Q9VEN9;Q6NN42	Q7KK29;Q9VEN9;Q6NN42	5;5;3	5;5;3	5;5;3		Patr-1;BcDNA:LD27979	>tr|Q7KK29|Q7KK29_DROME BcDNA.LD27979 OS=Drosophila melanogaster GN=Patr-1 PE=2 SV=1;>tr|Q9VEN9|Q9VEN9_DROME Protein associated with topo II related-1 OS=Drosophila melanogaster GN=Patr-1 PE=2 SV=1;>tr|Q6NN42|Q6NN42_DROME RE36948p OS=Drosophila melanogaste	3	5	5	5	0	0	3	4	0	0	3	4	0	0	3	4	8.6	8.6	8.6	102.82	919	919;968;558			3	4	8.4314e-29			8306300	11856000	0	2	CG5208	Protein associated with topo II related - 1	Patr-1	-	-	10081150	-
Q9I7F7;Q9I7F7-2	Q9I7F7;Q9I7F7-2	4;3	4;3	4;3	Tyrosine-protein kinase PR2	PR2	>sp|Q9I7F7|PR2_DROME Tyrosine-protein kinase PR2 OS=Drosophila melanogaster GN=PR2 PE=1 SV=3;>sp|Q9I7F7-2|PR2_DROME Isoform Short of Tyrosine-protein kinase PR2 OS=Drosophila melanogaster GN=PR2	2	4	4	4	0	0	3	3	0	0	3	3	0	0	3	3	4	4	4	147.48	1337	1337;1255			3	5	1.6984e-11			10933000	9196900	0	2	CG43741	Activated Cdc42 kinase-like	Ack-like	TNK1	-	10064950	-
Q9VVU6;Q8SX58	Q9VVU6	5;1	5;1	5;1			>tr|Q9VVU6|Q9VVU6_DROME CG6841 OS=Drosophila melanogaster GN=CG6841 PE=2 SV=2	2	5	5	5	0	0	2	4	0	0	2	4	0	0	2	4	7.3	7.3	7.3	105.23	931	931;143			2	4	1.1744e-17			5787700	14297000	0	2	CG6841	-	CG6841	PRPF6	-	10042350	-
Q29R44;P51123-2;E1JJ72;P51123-3;P51123	Q29R44;P51123-2;E1JJ72;P51123-3;P51123	5;5;5;5;5	5;5;5;5;5	5;5;5;5;5	Transcription initiation factor TFIID subunit 1	Taf1	>tr|Q29R44|Q29R44_DROME RE63802p OS=Drosophila melanogaster PE=2 SV=1;>sp|P51123-2|TAF1_DROME Isoform A of Transcription initiation factor TFIID subunit 1 OS=Drosophila melanogaster GN=Taf1;>tr|E1JJ72|E1JJ72_DROME TBP-associated factor 1, isoform D OS=Dros	5	5	5	5	0	0	5	1	0	0	5	1	0	0	5	1	2.3	2.3	2.3	220.67	1964	1964;2065;2096;2098;2129			5	1	1.0866e-09			16198000	3836700	0	2	CG17603	TBP-associated factor 1	Taf1	TAF1L,TAF1	-	10017350	-
Q9V3V9	Q9V3V9	4	4	4		EndoGI	>tr|Q9V3V9|Q9V3V9_DROME Endonuclease G inhibitor OS=Drosophila melanogaster GN=EndoGI PE=1 SV=1	1	4	4	4	0	0	3	2	0	0	3	2	0	0	3	2	16.7	16.7	16.7	40.614	359	359			3	2	4.8847e-14			8952800	11056000	0	2	CG4930	Endonuclease G inhibitor	EndoGI	XRCC5	-	10004400	-
Q4ABE3;Q4ABD8;Q4AB54;P02255;Q5BI49;C4IY08;Q4AB94	Q4ABE3;Q4ABD8;Q4AB54;P02255;Q5BI49;C4IY08	3;3;3;3;2;2;1	3;3;3;3;2;2;1	3;3;3;3;2;2;1	Histone H1	His1:CG33801;His1:CG33807;His1:CG33861;His1;His1:CG33852-RA	>tr|Q4ABE3|Q4ABE3_DROME Histone H1 OS=Drosophila melanogaster GN=His1:CG33801 PE=3 SV=1;>tr|Q4ABD8|Q4ABD8_DROME Histone H1 OS=Drosophila melanogaster GN=His1:CG33807 PE=3 SV=1;>tr|Q4AB54|Q4AB54_DROME Histone H1 OS=Drosophila melanogaster GN=His1:CG33858 PE	7	3	3	3	0	0	2	2	0	0	2	2	0	0	2	2	16	16	16	26.34	256	256;256;256;256;261;261;256			2	2	4.5395e-20			10144000	9776500	0	2	CG33801	His1:CG33801	His1:CG33801	H1F0,HP1BP3,H1FOO,TTF2,LAMTOR1,WARS2,HIST1H1A,HIST1H1B,HIST1H1D,HIST1H1C,IQCA1,SHPRH,HIST1H1T,HIST1H1E	-	9960250	-
P02517	P02517	2	2	2	Heat shock protein 26	Hsp26	>sp|P02517|HSP26_DROME Heat shock protein 26 OS=Drosophila melanogaster GN=Hsp26 PE=1 SV=2	1	2	2	2	0	0	1	2	0	0	1	2	0	0	1	2	12.5	12.5	12.5	22.994	208	208			1	2	0.00022892			9860600	10056000	0	2	CG4183	Heat shock protein 26	Hsp26	HSPB6,HSPB2,HSPB2,HSPB1,HSPB8,CRYAB,CRYAA,HSPB3	-	9958300	-
Q9W1G0;B3DMP7	Q9W1G0;B3DMP7	2;2	2;2	2;2	Probable transaldolase;Transaldolase	Tal;CG2827-RA	>sp|Q9W1G0|TALDO_DROME Probable transaldolase OS=Drosophila melanogaster GN=Tal PE=2 SV=2;>tr|B3DMP7|B3DMP7_DROME GH16689p OS=Drosophila melanogaster GN=CG2827-RA PE=2 SV=1	2	2	2	2	0	0	1	1	0	0	1	1	0	0	1	1	5.1	5.1	5.1	36.733	331	331;331			1	1	0.0012336			17381000	2476100	0	2	CG2827	Transaldolase	Taldo	TALDO1	-	9928550	-
Q9VKC8;Q8MT29	Q9VKC8;Q8MT29	2;2	2;2	2;2		Tom70	>tr|Q9VKC8|Q9VKC8_DROME FI03495p OS=Drosophila melanogaster GN=Tom70 PE=2 SV=2;>tr|Q8MT29|Q8MT29_DROME RE66761p OS=Drosophila melanogaster GN=Tom70 PE=2 SV=1	2	2	2	2	0	0	0	2	0	0	0	2	0	0	0	2	4.2	4.2	4.2	66.363	589	589;589				2	0.00046882				9918700	0	1	CG6756	Translocase of outer membrane 70	Tom70	TOMM70A,AIP,SPAG1,TOMM34	-	9918700	-
Q8IQ25;Q9VR57	Q8IQ25;Q9VR57	3;3	3;3	3;3			>tr|Q8IQ25|Q8IQ25_DROME CG12576, isoform B OS=Drosophila melanogaster GN=CG12576 PE=4 SV=1;>tr|Q9VR57|Q9VR57_DROME CG12576, isoform A OS=Drosophila melanogaster GN=CG12576 PE=2 SV=1	2	3	3	3	0	0	2	2	0	0	2	2	0	0	2	2	16.9	16.9	16.9	31.387	290	290;369			2	3	7.5219e-13			11833000	7982600	0	2	CG12576	-	CG12576	-	-	9907800	-
Q9W362;Q7KJ96	Q9W362;Q7KJ96	3;3	3;3	3;3		mxc	>tr|Q9W362|Q9W362_DROME CG42569 OS=Drosophila melanogaster GN=Larp7 PE=2 SV=1;>tr|Q7KJ96|Q7KJ96_DROME La autoantigen-like 2 OS=Drosophila melanogaster GN=mxc PE=2 SV=1	2	3	3	3	0	0	2	2	0	0	2	2	0	0	2	2	6.1	6.1	6.1	67.351	595	595;595			2	2	3.6173e-06			10179000	9615600	0	2	CG42569	La related protein 7	Larp7	LARP7,SSB	-	9897300	-
Q9W3C0	Q9W3C0	3	3	3	Probable U3 small nucleolar RNA-associated protein 11	CG1789	>sp|Q9W3C0|UTP11_DROME Probable U3 small nucleolar RNA-associated protein 11 OS=Drosophila melanogaster GN=CG1789 PE=2 SV=1	1	3	3	3	0	0	2	1	0	0	2	1	0	0	2	1	10.1	10.1	10.1	28.538	237	237			2	1	6.1838e-06			9823800		0	2	CG1789	-	CG1789	UTP11L	-	9823800	-
Q9W3K3	Q9W3K3	2	2	2			>tr|Q9W3K3|Q9W3K3_DROME CG2260 OS=Drosophila melanogaster GN=CG2260 PE=2 SV=1	1	2	2	2	0	0	1	2	0	0	1	2	0	0	1	2	5.7	5.7	5.7	68.86	609	609			2	2	1.6677e-10			11564000	7921600	0	2	CG2260	-	CG2260	WDR46	-	9742800	-
Q9VWL4	Q9VWL4	4	4	4			>tr|Q9VWL4|Q9VWL4_DROME CG7556 OS=Drosophila melanogaster GN=CG7556 PE=2 SV=1	1	4	4	4	0	0	1	3	0	0	1	3	0	0	1	3	12.8	12.8	12.8	59.989	522	522			1	4	7.4328e-13			3876700	15565000	0	2	CG7556	-	CG7556	DNAJC1	-	9720850	-
Q9VI23	Q9VI23	3	3	3			>tr|Q9VI23|Q9VI23_DROME CG9727 OS=Drosophila melanogaster GN=CG9727 PE=2 SV=2	1	3	3	3	0	0	3	2	0	0	3	2	0	0	3	2	2.6	2.6	2.6	134.78	1280	1280			3	2	8.7966e-08			11438000	8003500	0	2	CG9727	-	CG9727	RFX5,RFX7	-	9720750	-
Q6NP55;Q86G43;Q868A8;Q867M7;Q867W7;Q867M2;Q867H5	Q6NP55;Q86G43;Q868A8;Q867M7;Q867W7;Q867M2;Q867H5	24;16;16;16;15;15;13	1;0;0;0;0;0;0	0;0;0;0;0;0;0		CG10198;Nup98-96	>tr|Q6NP55|Q6NP55_DROME SD08263p (Fragment) OS=Drosophila melanogaster GN=CG10198 PE=2 SV=1;>tr|Q86G43|Q86G43_DROME Nucleoporin 98-96 (Fragment) OS=Drosophila melanogaster GN=Nup98-96 PE=2 SV=1;>tr|Q868A8|Q868A8_DROME Nucleoporin 98-96 (Fragment) OS=Drosop	7	24	1	0	0	0	16	20	0	0	1	0	0	0	0	0	27.4	0.9	0	134.63	1191	1191;932;932;932;932;932;932			1		1.3377e-180			9708100		0	2	CG10198	Nucleoporin 98-96kD	Nup98-96	NUP98,NUP62,NUP58	-	9708100	-
Q86NY4;Q9VXQ2	Q86NY4;Q9VXQ2	3;3	3;3	3;3		Graf	>tr|Q86NY4|Q86NY4_DROME LD28528p OS=Drosophila melanogaster GN=Graf PE=2 SV=1;>tr|Q9VXQ2|Q9VXQ2_DROME Graf, isoform A OS=Drosophila melanogaster GN=Graf PE=4 SV=3	2	3	3	3	0	0	2	1	0	0	2	1	0	0	2	1	3.8	3.8	3.8	96.376	858	858;1016			2	1	8.562e-07			11841000	7510800	0	2	CG8948	GRAF ortholog (H. sapiens)	Graf	ARHGAP10,OPHN1,ARHGAP26,ARHGAP42,LOC101928168,CHN1,ABR	-	9675900	-
Q9VBP5	Q9VBP5	3	3	3		jigr1	>tr|Q9VBP5|Q9VBP5_DROME Jing interacting gene regulatory 1, isoform A OS=Drosophila melanogaster GN=jigr1 PE=2 SV=1	1	3	3	3	0	0	1	2	0	0	1	2	0	0	1	2	12.5	12.5	12.5	38.775	336	336			1	2	1.2166e-08			10691000	8642900	0	2	CG17383	jing interacting gene regulatory 1	jigr1	-	-	9666950	-
Q24318;Q24318-2;Q7KPZ3	Q24318;Q24318-2	3;2;1	3;2;1	3;2;1	Transcription factor Dp	Dp	>sp|Q24318|TFDP_DROME Transcription factor Dp OS=Drosophila melanogaster GN=Dp PE=1 SV=2;>sp|Q24318-2|TFDP_DROME Isoform B of Transcription factor Dp OS=Drosophila melanogaster GN=Dp	3	3	3	3	0	0	1	3	0	0	1	3	0	0	1	3	11	11	11	49.749	445	445;441;61			1	3	3.6236e-10			5193300	14098000	0	2	CG4654	DP transcription factor	Dp	TFDP3,TFDP2,TFDP1	-	9645650	-
D3DMG7;A1Z814;C0PTW5;E1JH23	D3DMG7;A1Z814	3;3;1;1	3;3;1;1	3;3;1;1	Oxysterol-binding protein	CG1513-RA	>tr|D3DMG7|D3DMG7_DROME Oxysterol-binding protein OS=Drosophila melanogaster GN=CG1513-RA PE=2 SV=1;>tr|A1Z814|A1Z814_DROME Oxysterol-binding protein OS=Drosophila melanogaster GN=CG1513-RA PE=2 SV=2	4	3	3	3	0	0	3	1	0	0	3	1	0	0	3	1	3.8	3.8	3.8	87.383	784	784;784;310;406			3	1	3.3063e-05			14568000	4700500	0	2	CG1513	-	CG1513	OSBPL10,OSBPL9,OSBPL11,OSBPL5,OSBPL8	-	9634250	-
Q9VGU7;H9ZJK8;B8A3X7	Q9VGU7;H9ZJK8;B8A3X7	3;3;3	3;3;3	1;1;1		CG14696-RA	>tr|Q9VGU7|Q9VGU7_DROME CG14696 OS=Drosophila melanogaster GN=CG14696 PE=2 SV=1;>tr|H9ZJK8|H9ZJK8_DROME FI16818p1 (Fragment) OS=Drosophila melanogaster GN=CG14696-RA PE=2 SV=1;>tr|B8A3X7|B8A3X7_DROME IP21477p (Fragment) OS=Drosophila melanogaster GN=CG1469	3	3	3	1	0	0	1	2	0	0	1	2	0	0	0	1	7	7	2	50.052	457	457;506;506			1	2	1.628e-07			1402800	17748000	0	2	CG14696	-	CG14696	-	-	9575400	-
Q9V455;Q9UB78;O76522	Q9V455;Q9UB78;O76522	1;1;1	1;1;1	1;1;1	Importin subunit alpha	Kap-alpha3	>tr|Q9V455|Q9V455_DROME Importin subunit alpha OS=Drosophila melanogaster GN=Kap-alpha3 PE=2 SV=1;>tr|Q9UB78|Q9UB78_DROME Importin subunit alpha OS=Drosophila melanogaster GN=Kap-alpha3 PE=2 SV=1;>tr|O76522|O76522_DROME Importin subunit alpha (Fragment) OS	3	1	1	1	0	0	1	1	0	0	1	1	0	0	1	1	3.7	3.7	3.7	56.989	514	514;514;514			1	1	2.4048e-44			10516000	8497700	0	2	CG9423	karyopherin alpha3	Kap-alpha3	KPNA2,KPNA1,KPNA7,KPNA6,KPNA4,KPNA3	-	9506850	-
Q8T0B2;Q7KMJ6	Q8T0B2;Q7KMJ6	4;4	4;4	4;4		nito	>tr|Q8T0B2|Q8T0B2_DROME LD14125p OS=Drosophila melanogaster GN=nito PE=2 SV=1;>tr|Q7KMJ6|Q7KMJ6_DROME BcDNA.GH11110 OS=Drosophila melanogaster GN=nito PE=2 SV=1	2	4	4	4	0	0	3	3	0	0	3	3	0	0	3	3	7.3	7.3	7.3	65.694	589	589;793			3	3	3.7003e-15			8300100	10356000	0	2	CG2910	spenito	nito	RBM15B,RBM15	-	9328050	-
Q9U5L1;B5RIS4	Q9U5L1;B5RIS4	3;3	3;3	3;3	Signal recognition particle receptor subunit alpha homolog	Gtp-bp;Gtp-bp-RA	>sp|Q9U5L1|SRPR_DROME Signal recognition particle receptor subunit alpha homolog OS=Drosophila melanogaster GN=Gtp-bp PE=1 SV=2;>tr|B5RIS4|B5RIS4_DROME FI05231p OS=Drosophila melanogaster GN=Gtp-bp-RA PE=2 SV=1	2	3	3	3	0	0	2	1	0	0	2	1	0	0	2	1	4.9	4.9	4.9	67.794	614	614;614			2	1	1.6557e-05			14397000	4235800	0	2	CG2522	GTP-binding protein	Gtp-bp	SRPR	-	9316400	-
Q9VEX5	Q9VEX5	2	2	2	Protein asunder	Asun	>sp|Q9VEX5|ASUN_DROME Protein asunder OS=Drosophila melanogaster GN=Asun PE=1 SV=1	1	2	2	2	0	0	2	1	0	0	2	1	0	0	2	1	2.9	2.9	2.9	75.727	689	689			2	2	0.000529			10691000	7749900	0	2	CG6814	asunder	asun	ASUN	-	9220450	-
Q9U4Y0;Q9U4Y1;Q0KI98	Q9U4Y0;Q9U4Y1;Q0KI98	4;4;4	4;4;4	4;4;4		TrpRS	>tr|Q9U4Y0|Q9U4Y0_DROME Tryptophanyl-tRNA synthetase (Fragment) OS=Drosophila melanogaster GN=TrpRS PE=2 SV=1;>tr|Q9U4Y1|Q9U4Y1_DROME AT21437p OS=Drosophila melanogaster GN=TrpRS PE=2 SV=1;>tr|Q0KI98|Q0KI98_DROME FI06027p OS=Drosophila melanogaster G	3	4	4	4	0	0	1	4	0	0	1	4	0	0	1	4	12.1	12.1	12.1	46.974	420	420;430;430			1	4	3.1472e-10			2326200	16095000	0	2	CG9735	Tryptophanyl-tRNA synthetase	TrpRS	WARS	-	9210600	-
Q7KTX8;E6PBY1;A8JNW4	Q7KTX8;E6PBY1;A8JNW4	4;4;4	4;4;4	4;4;4	Mediator of RNA polymerase II transcription subunit 13	skd;skd-RC	>sp|Q7KTX8|MED13_DROME Mediator of RNA polymerase II transcription subunit 13 OS=Drosophila melanogaster GN=skd PE=1 SV=1;>tr|E6PBY1|E6PBY1_DROME LD48112p OS=Drosophila melanogaster GN=skd-RC PE=2 SV=1;>tr|A8JNW4|A8JNW4_DROME Skuld, isoform E OS=Drosophila	3	4	4	4	0	0	1	4	0	0	1	4	0	0	1	4	2.9	2.9	2.9	280.02	2618	2618;2618;2768			1	5	9.7255e-21			4014900	14349000	0	2	CG9936	skuld	skd	-	-	9181950	-
Q9W0H2;Q8MQN4;E8NHA2	Q9W0H2;Q8MQN4;E8NHA2	4;4;4	4;4;4	4;4;4		CG9153;CG9153-RB	>tr|Q9W0H2|Q9W0H2_DROME CG9153, isoform A OS=Drosophila melanogaster GN=CG9153 PE=4 SV=2;>tr|Q8MQN4|Q8MQN4_DROME RE53774p OS=Drosophila melanogaster GN=CG9153 PE=2 SV=1;>tr|E8NHA2|E8NHA2_DROME LD13353p OS=Drosophila melanogaster GN=CG9153-RB PE=2 SV=1	3	4	4	4	0	0	3	1	0	0	3	1	0	0	3	1	3.9	3.9	3.9	119.01	1058	1058;1058;1062			3	1	1.1647e-07			15400000	2917500	0	2	CG9153	-	CG9153	HERC6,LOC101929134,HERC5,HERC4,UBE3A	-	9158750	-
O18640	O18640	2	2	2	Guanine nucleotide-binding protein subunit beta-like protein	Rack1	>sp|O18640|GBLP_DROME Guanine nucleotide-binding protein subunit beta-like protein OS=Drosophila melanogaster GN=Rack1 PE=2 SV=2	1	2	2	2	0	0	1	2	0	0	1	2	0	0	1	2	8.5	8.5	8.5	35.618	318	318			1	3	0.0001196			4609100	13705000	0	2	CG7111	Receptor of activated protein kinase C 1	Rack1	GNB2L1	-	9157050	-
G2J624;Q9VYY7;Q1WWD9	G2J624;Q9VYY7;Q1WWD9	2;2;1	2;2;1	2;2;1		HP5-RB;HP5;CG1745	>tr|G2J624|G2J624_DROME IP15525p1 (Fragment) OS=Drosophila melanogaster GN=HP5-RB PE=2 SV=1;>tr|Q9VYY7|Q9VYY7_DROME Heterochromatin protein 5, isoform B OS=Drosophila melanogaster GN=HP5 PE=2 SV=1;>tr|Q1WWD9|Q1WWD9_DROME IP15225p (Fragment) OS=Drosophila m	3	2	2	2	0	0	2	1	0	0	2	1	0	0	2	1	5.2	5.2	5.2	53.336	480	480;837;604			2	2	1.0396e-05			10051000	8246700	0	2	CG1745	Heterochromatin protein 5	HP5	-	-	9148850	-
Q8IR27;Q9VXQ6	Q8IR27;Q9VXQ6	2;2	2;2	2;2			>tr|Q8IR27|Q8IR27_DROME CG8944, isoform A OS=Drosophila melanogaster GN=CG8944 PE=2 SV=1;>tr|Q9VXQ6|Q9VXQ6_DROME CG8944, isoform B OS=Drosophila melanogaster GN=CG8944 PE=2 SV=1	2	2	2	2	0	0	2	0	0	0	2	0	0	0	2	0	5.8	5.8	5.8	43.769	380	380;762			2		3.9391e-05			9124700		0	1	CG8944	-	CG8944	-	-	9124700	-
Q8T4F7-2;Q8T4F7-3;Q8T4F7-1;Q8T4F7	Q8T4F7-2;Q8T4F7-3;Q8T4F7-1;Q8T4F7	3;3;3;3	3;3;3;3	3;3;3;3	Protein enabled	ena	>sp|Q8T4F7-2|ENA_DROME Isoform 2 of Protein enabled OS=Drosophila melanogaster GN=ena;>sp|Q8T4F7-3|ENA_DROME Isoform 3 of Protein enabled OS=Drosophila melanogaster GN=ena;>sp|Q8T4F7-1|ENA_DROME Isoform 1 of Protein enabled OS=Drosophila melanogaster GN=en	4	3	3	3	1	0	2	2	1	0	2	2	1	0	2	2	5.3	5.3	5.3	71.984	684	684;687;834;980	1		2	2	9.782e-07			8288000	9930700	1	2	CG15112	enabled	ena	EVL,ENAH,VASP	-	9109350	-
Q9VCI7	Q9VCI7	1	1	1		RanBP3	>tr|Q9VCI7|Q9VCI7_DROME CG10225 OS=Drosophila melanogaster GN=RanBP3 PE=2 SV=1	1	1	1	1	0	0	0	1	0	0	0	1	0	0	0	1	2.4	2.4	2.4	47.502	449	449				1	0.0045833				9085500	0	1	CG10225	Ran binding protein 3	RanBP3	RANBP3,RANBP3L	-	9085500	-
P18489-4;P18489-3;H1UUB1;P18489-2;P18489	P18489-4;P18489-3;H1UUB1;P18489-2;P18489	2;2;2;2;2	2;2;2;2;2	2;2;2;2;2	Synaptobrevin	Syb-RA;Syb	>sp|P18489-4|SYB_DROME Isoform D of Synaptobrevin OS=Drosophila melanogaster GN=Syb;>sp|P18489-3|SYB_DROME Isoform A of Synaptobrevin OS=Drosophila melanogaster GN=Syb;>tr|H1UUB1|H1UUB1_DROME MIP33278p1 OS=Drosophila melanogaster GN=Syb-RA PE=2 SV=1;>sp|P1	5	2	2	2	0	0	2	2	0	0	2	2	0	0	2	2	23.9	23.9	23.9	12.234	109	109;129;129;132;152			2	2	3.5783e-11			11022000	6969900	0	2	CG12210	Synaptobrevin	Syb	VAMP1,VAMP2,VAMP3,ENSG00000263620,VAMP8	-	8995950	-
Q9VKV5;C4XVH8	Q9VKV5;C4XVH8	3;3	3;3	3;3	LIN1-like protein	CG5198;CG5198-RA	>sp|Q9VKV5|LIN1_DROME LIN1-like protein OS=Drosophila melanogaster GN=CG5198 PE=1 SV=1;>tr|C4XVH8|C4XVH8_DROME FI06493p OS=Drosophila melanogaster GN=CG5198-RA PE=2 SV=1	2	3	3	3	0	0	2	2	0	0	2	2	0	0	2	2	11.3	11.3	11.3	36.837	319	319;319			2	3	2.3194e-06			6047300	11882000	0	2	CG5198	hole-in-one	holn1	CD2BP2	-	8964650	-
Q9VEJ2	Q9VEJ2	5	5	5	Nucleolar protein 14 homolog	l(3)07882	>sp|Q9VEJ2|NOP14_DROME Nucleolar protein 14 homolog OS=Drosophila melanogaster GN=l(3)07882 PE=2 SV=2	1	5	5	5	0	0	3	3	0	0	3	3	0	0	3	3	7.3	7.3	7.3	97.55	852	852			3	3	6.1635e-11			8000300	9926700	0	2	CG5824	lethal (3) 07882	l(3)07882	NOP14	-	8963500	-
Q8MZ44;Q7KM04;Q94888;Q7KM08;Q7KM05;C8VUZ5;Q9XTK9;Q7KM03;C9QP46	Q8MZ44;Q7KM04;Q94888;Q7KM08;Q7KM05;C8VUZ5;Q9XTK9;Q7KM03;C9QP46	2;2;2;2;2;2;2;2;2	2;2;2;2;2;2;2;2;2	2;2;2;2;2;2;2;2;2		Eip63E;Eip63E-RF;Eip63E-RE	>tr|Q8MZ44|Q8MZ44_DROME LD27880p OS=Drosophila melanogaster GN=Eip63E PE=2 SV=1;>tr|Q7KM04|Q7KM04_DROME Ecdysone-induced protein 63E, isoform H OS=Drosophila melanogaster GN=Eip63E PE=2 SV=1;>tr|Q94888|Q94888_DROME Serine/threonine protein kinase OS=Drosop	9	2	2	2	0	0	0	2	0	0	0	2	0	0	0	2	6.8	6.8	6.8	42.309	367	367;501;509;509;509;509;522;522;522				2	4.1024e-05				8904100	0	1	CG10579	Ecdysone-induced protein 63E	Eip63E	CDK2,CDK3,CDK16,CDK5,CDK17,CDK14,CDK1,CDK18	-	8904100	-
O77434	O77434	2	2	2		Sec22	>tr|O77434|O77434_DROME EG:34F3.8 protein OS=Drosophila melanogaster GN=Sec22 PE=2 SV=2	1	2	2	2	0	0	2	2	0	0	2	2	0	0	2	2	12.3	12.3	12.3	24.646	211	211			2	2	1.3734e-12			7650200	10134000	0	2	CG7359	Sec22 ortholog (S. cerevisiae)	Sec22	SEC22B	-	8892100	-
P35875-2;P35875;P35875-3	P35875-2;P35875;P35875-3	4;4;3	4;4;3	4;4;3	Poly [ADP-ribose] polymerase	Parp	>sp|P35875-2|PARP_DROME Isoform I of Poly [ADP-ribose] polymerase OS=Drosophila melanogaster GN=Parp;>sp|P35875|PARP_DROME Poly [ADP-ribose] polymerase OS=Drosophila melanogaster GN=Parp PE=2 SV=1;>sp|P35875-3|PARP_DROME Isoform E of Poly [ADP-ribose] poly	3	4	4	4	0	0	4	1	0	0	4	1	0	0	4	1	6.7	6.7	6.7	92.302	804	804;994;613			4	1	1.8115e-11			13497000	4198000	0	2	CG40411	Poly-(ADP-ribose) polymerase	Parp	PARP1,PARP2	-	8847500	-
Q9V345;E1JH01	Q9V345;E1JH01	3;3	3;3	3;3	COP9 signalosome complex subunit 4	CSN4	>sp|Q9V345|CSN4_DROME COP9 signalosome complex subunit 4 OS=Drosophila melanogaster GN=CSN4 PE=1 SV=1;>tr|E1JH01|E1JH01_DROME COP9 complex homolog subunit 4, isoform B OS=Drosophila melanogaster GN=CSN4 PE=4 SV=1	2	3	3	3	0	0	1	3	0	0	1	3	0	0	1	3	10.6	10.6	10.6	46.473	407	407;407			1	3	1.8513e-19			3223800	14459000	0	2	CG8725	COP9 signalosome subunit 4	CSN4	COPS4	-	8841400	-
Q9W384;Q9BIW6	Q9W384;Q9BIW6	2;2	2;2	2;2		dalao	>tr|Q9W384|Q9W384_DROME DALAO protein OS=Drosophila melanogaster GN=dalao PE=2 SV=1;>tr|Q9BIW6|Q9BIW6_DROME Brahma-associated protein 111kD OS=Drosophila melanogaster GN=dalao PE=2 SV=1	2	2	2	2	0	0	1	2	0	0	1	2	0	0	1	2	3.9	3.9	3.9	78.671	749	749;749			1	3	5.6266e-09			6146100	11449000	0	2	CG7055	dalao	dalao	SMARCE1	-	8797550	-
Q8MS31;A8DYH1	Q8MS31;A8DYH1	1;1	1;1	1;1		mute	>tr|Q8MS31|Q8MS31_DROME CG34415, isoform D OS=Drosophila melanogaster GN=mute PE=2 SV=1;>tr|A8DYH1|A8DYH1_DROME CG34415, isoform C OS=Drosophila melanogaster GN=mute PE=4 SV=1	2	1	1	1	0	0	1	0	0	0	1	0	0	0	1	0	1.4	1.4	1.4	74.461	665	665;1739			1		0.0073344			8674800		0	1	CG34415	muscle wasted	mute	-	-	8674800	-
Q9VWP5;Q95TS6	Q9VWP5;Q95TS6	4;3	4;3	4;3			>tr|Q9VWP5|Q9VWP5_DROME CG34422, isoform A OS=Drosophila melanogaster GN=CG34422 PE=4 SV=3;>tr|Q95TS6|Q95TS6_DROME LD25641p OS=Drosophila melanogaster GN=CG34422 PE=2 SV=1	2	4	4	4	0	0	3	2	0	0	3	2	0	0	3	2	2.7	2.7	2.7	242.17	2307	2307;1472			4	3	1.0603e-28			10012000	7334800	0	2	CG34422	-	CG34422	RBM34,ARID4B,ARID3B,ARID3C,ARID4A,ARID3A	-	8673400	-
Q7YWB4;Q7K221;A1ZAA5;Q8IHB4	Q7YWB4;Q7K221;A1ZAA5;Q8IHB4	1;1;1;1	1;1;1;1	1;1;1;1		Got1	>tr|Q7YWB4|Q7YWB4_DROME Aminotransferase OS=Drosophila melanogaster GN=Got1 PE=2 SV=1;>tr|Q7K221|Q7K221_DROME Glutamate oxaloacetate transaminase 1, isoform A OS=Drosophila melanogaster GN=Got1 PE=2 SV=1;>tr|A1ZAA5|A1ZAA5_DROME Glutamate oxaloacetate trans	4	1	1	1	0	0	0	1	0	0	0	1	0	0	0	1	3.4	3.4	3.4	46.117	416	416;416;437;448				1	5.902e-10				8663000	0	1	CG8430	Glutamate oxaloacetate transaminase 1	Got1	GOT1,GOT2	-	8663000	-
Q9VJI9	Q9VJI9	2	2	2	Cytosolic Fe-S cluster assembly factor NUBP1 homolog	CG17904	>sp|Q9VJI9|NUBP1_DROME Cytosolic Fe-S cluster assembly factor NUBP1 homolog OS=Drosophila melanogaster GN=CG17904 PE=1 SV=1	1	2	2	2	0	0	2	1	0	0	2	1	0	0	2	1	8	8	8	33.07	311	311			2	1	9.398e-09			13626000	3698600	0	2	CG17904	-	CG17904	NUBP2,NUBP1,NUBPL	-	8662300	-
Q9VZF1	Q9VZF1	2	2	2			>tr|Q9VZF1|Q9VZF1_DROME CG1309 OS=Drosophila melanogaster GN=CG1309 PE=2 SV=1	1	2	2	2	0	0	0	2	0	0	0	2	0	0	0	2	5.2	5.2	5.2	58.402	524	524				2	2.9301e-06				8662200	0	1	CG1309	-	CG1309	ABHD16A,ABHD16B	-	8662200	-
Q9VWI2	Q9VWI2	5	5	5		Nat1	>tr|Q9VWI2|Q9VWI2_DROME Nat1 OS=Drosophila melanogaster GN=Nat1 PE=2 SV=1	1	5	5	5	0	0	1	5	0	0	1	5	0	0	1	5	6.7	6.7	6.7	103.09	890	890			1	6	2.2006e-20			2880300	14442000	0	2	CG12202	NAT1 ortholog (S. cerevisiae)	Nat1	LOC105377450,NAA16	-	8661150	-
Q9VZ23;A4V4A5	Q9VZ23;A4V4A5	3;3	3;3	3;3	GTP-binding nuclear protein Ran	ran	>sp|Q9VZ23|RAN_DROME GTP-binding nuclear protein Ran OS=Drosophila melanogaster GN=ran PE=1 SV=1;>tr|A4V4A5|A4V4A5_DROME Ran, isoform B OS=Drosophila melanogaster GN=ran PE=4 SV=1	2	3	3	3	0	0	0	3	0	0	0	3	0	0	0	3	17.6	17.6	17.6	24.708	216	216;216				3	8.1544e-07				8618200	0	1	CG1404	Ran	Ran	RAN	-	8618200	-
Q9W484;F6J3N8;F6J3P9;F6J3P1	Q9W484;F6J3N8;F6J3P9	5;3;3;2	5;3;3;2	5;3;3;2	Regulator of telomere elongation helicase 1 homolog	CG4078	>sp|Q9W484|RTEL1_DROME Regulator of telomere elongation helicase 1 homolog OS=Drosophila melanogaster GN=CG4078 PE=1 SV=1;>tr|F6J3N8|F6J3N8_DROME CG4078 (Fragment) OS=Drosophila melanogaster GN=CG4078 PE=4 SV=1;>tr|F6J3P9|F6J3P9_DROME CG4078 (Fragment) OS=	4	5	5	5	0	0	5	1	0	0	5	1	0	0	5	1	7.4	7.4	7.4	109.68	985	985;234;235;235			5	1	1.4287e-13			13099000	4130400	0	2	CG4078	-	CG4078	RTEL1,RTEL1	-	8614700	-
Q9VDC9;Q961J2	Q9VDC9;Q961J2	6;3	6;3	6;3		Oga	>tr|Q9VDC9|Q9VDC9_DROME CG5871 OS=Drosophila melanogaster GN=Oga PE=2 SV=1;>tr|Q961J2|Q961J2_DROME GH20986p OS=Drosophila melanogaster GN=Oga PE=2 SV=1	2	6	6	6	1	0	4	1	1	0	4	1	1	0	4	1	8.1	8.1	8.1	113.83	1019	1019;312	1		4	1	1.0544e-13			14717000	2323700	1	2	CG5871	O-GlcNAcase	Oga	MGEA5	-	8520350	-
P41042	P41042	2	2	2	40S ribosomal protein S4	RpS4	>sp|P41042|RS4_DROME 40S ribosomal protein S4 OS=Drosophila melanogaster GN=RpS4 PE=2 SV=2	1	2	2	2	0	0	1	2	0	0	1	2	0	0	1	2	7.3	7.3	7.3	29.134	261	261			1	3	0.00017634			4410800	12555000	0	2	CG11276	Ribosomal protein S4	RpS4	RPS4X,RPS4Y1,RPS4Y2,ENSG00000186008	-	8482900	-
Q6NNU5;P54362;D3DMP9;D6W4T4	Q6NNU5;P54362;D3DMP9;D6W4T4	3;3;2;2	3;3;2;2	3;3;2;2	AP-3 complex subunit delta	g;g-RB	>tr|Q6NNU5|Q6NNU5_DROME RE06749p OS=Drosophila melanogaster GN=g PE=2 SV=1;>sp|P54362|AP3D_DROME AP-3 complex subunit delta OS=Drosophila melanogaster GN=g PE=1 SV=4;>tr|D3DMP9|D3DMP9_DROME MIP16401p (Fragment) OS=Drosophila melanogaster GN=g-RB PE=2 SV=1;	4	3	3	3	0	0	2	3	0	0	2	3	0	0	2	3	3	3	3	114.81	1034	1034;1034;457;761			2	3	4.559e-07			5236900	11591000	0	2	CG10986	garnet	g	AP3D1	-	8413950	-
O18373	O18373	1	1	1	Selenide, water dikinase	SelD	>sp|O18373|SPS1_DROME Selenide, water dikinase OS=Drosophila melanogaster GN=SelD PE=1 SV=1	1	1	1	1	0	0	0	1	0	0	0	1	0	0	0	1	3.8	3.8	3.8	43.446	398	398				1	3.8568e-05				8359100	0	1	CG8553	Selenide,water dikinase	SelD	SEPHS1,SEPHS2	-	8359100	-
P27619;A4V4I8;E1JJA4;P27619-2;A4V4J0;E1JJA5;F6J732	P27619;A4V4I8;E1JJA4;P27619-2;A4V4J0;E1JJA5	3;3;3;2;2;2;1	3;3;3;2;2;2;1	3;3;3;2;2;2;1	Dynamin	shi	>sp|P27619|DYN_DROME Dynamin OS=Drosophila melanogaster GN=shi PE=1 SV=2;>tr|A4V4I8|A4V4I8_DROME Shibire, isoform F OS=Drosophila melanogaster GN=shi PE=3 SV=1;>tr|E1JJA4|E1JJA4_DROME Shibire, isoform L OS=Drosophila melanogaster GN=shi PE=3 SV=1;>sp|P2761	7	3	3	3	0	0	2	2	0	0	2	2	0	0	2	2	5.4	5.4	5.4	97.808	877	877;877;883;830;830;836;232			2	2	7.2388e-18			9841600	6855600	0	2	CG18102	shibire	shi	DNM3,DNM1,DNM2,DNM1L	-	8348600	-
Q9VB23	Q9VB23	5	5	5		wdb	>tr|Q9VB23|Q9VB23_DROME BcDNA.LD34343 OS=Drosophila melanogaster GN=wdb PE=2 SV=2	1	5	5	5	0	0	1	4	0	0	1	4	0	0	1	4	11.3	11.3	11.3	59.726	524	524			1	4	8.1968e-12			2816200	13871000	0	2	CG5643	widerborst	wdb	PPP2R5B,PPP2R5D,PPP2R5C,PPP2R5A,PPP2R5E	-	8343600	-
Q9VD98;Q8MRH8;E1JIS1;Q59DV6;Q0KI33;E1JIS2	Q9VD98;Q8MRH8;E1JIS1;Q59DV6;Q0KI33;E1JIS2	3;3;3;3;3;2	3;3;3;3;3;2	3;3;3;3;3;2		CG7956-RA;CG7956	>tr|Q9VD98|Q9VD98_DROME CG7956, isoform A OS=Drosophila melanogaster GN=CG7956-RA PE=2 SV=2;>tr|Q8MRH8|Q8MRH8_DROME LD42233p OS=Drosophila melanogaster GN=CG7956 PE=2 SV=1;>tr|E1JIS1|E1JIS1_DROME CG7956, isoform D OS=Drosophila melanogaster GN=CG7956 PE=4	6	3	3	3	0	0	1	2	0	0	1	2	0	0	1	2	3.3	3.3	3.3	112.17	1000	1000;1000;1070;1122;1192;662			1	2	6.1782e-07			4020200	12587000	0	2	CG7956	-	CG7956	INPP5F,SACM1L	-	8303600	-
Q9VKZ0;Q9BPQ1;Q95TF1	Q9VKZ0;Q9BPQ1	4;3;1	4;3;1	4;3;1		GATAd	>tr|Q9VKZ0|Q9VKZ0_DROME FI19405p1 OS=Drosophila melanogaster GN=GATAd PE=2 SV=2;>tr|Q9BPQ1|Q9BPQ1_DROME GATA factor d OS=Drosophila melanogaster GN=GATAd PE=2 SV=1	3	4	4	4	0	0	4	0	0	0	4	0	0	0	4	0	5.6	5.6	5.6	93.331	842	842;352;441			4		3.2608e-08			8274500		0	1	CG5034	GATAd	GATAd	GATA4	-	8274500	-
Q7K4B2	Q7K4B2	2	2	2			>tr|Q7K4B2|Q7K4B2_DROME CG7845 OS=Drosophila melanogaster GN=CG7845 PE=2 SV=1	1	2	2	2	0	0	2	2	0	0	2	2	0	0	2	2	5.7	5.7	5.7	46.674	419	419			2	2	2.4103e-07			7279700	9217900	0	2	CG7845	-	CG7845	WDR74,WDR61	-	8248800	-
Q9VDS5;B5RIZ2	Q9VDS5;B5RIZ2	6;6	6;6	6;6	Rho GTPase-activating protein 92B	RhoGAP92B;RhoGAP92B-RA	>sp|Q9VDS5|RG92B_DROME Rho GTPase-activating protein 92B OS=Drosophila melanogaster GN=RhoGAP92B PE=1 SV=1;>tr|B5RIZ2|B5RIZ2_DROME FI06314p OS=Drosophila melanogaster GN=RhoGAP92B-RA PE=2 SV=1	2	6	6	6	0	0	2	5	0	0	2	5	0	0	2	5	10.4	10.4	10.4	83.084	740	740;740			2	5	2.2969e-13			7266700	9211600	0	2	CG4755	Rho GTPase activating protein at 92B	RhoGAP92B	PDXP	-	8239150	-
Q9W2N0	Q9W2N0	2	2	2	F-actin-capping protein subunit alpha	cpa	>sp|Q9W2N0|CAPZA_DROME F-actin-capping protein subunit alpha OS=Drosophila melanogaster GN=cpa PE=2 SV=1	1	2	2	2	0	0	0	2	0	0	0	2	0	0	0	2	7.7	7.7	7.7	32.759	286	286				2	1.1561e-05				8215200	0	1	CG10540	capping protein alpha	cpa	CAPZA1	-	8215200	-
Q9VDV2	Q9VDV2	2	2	2			>tr|Q9VDV2|Q9VDV2_DROME AT06125p OS=Drosophila melanogaster GN=CG6195 PE=2 SV=1	1	2	2	2	0	0	2	1	0	0	2	1	0	0	2	1	5.5	5.5	5.5	40.636	363	363			2	1	0.00048434			8470200	7803700	0	2	CG6195	-	CG6195	DRG2,DRG1	-	8136950	-
B3DN33	B3DN33	3	1	1		CG14696-RA	>tr|B3DN33|B3DN33_DROME IP21677p (Fragment) OS=Drosophila melanogaster GN=CG14696-RA PE=2 SV=1	1	3	1	1	0	0	2	2	0	0	1	1	0	0	1	1	17.8	10.2	10.2	32.951	303	303			1	1	2.9938e-11			5532000	10694000	0	2	CG14696	-	CG14696	-	-	8113000	-
Q9VLL0;F0JAI7	Q9VLL0;F0JAI7	3;3	3;3	3;3	Acyl-CoA synthetase family member 4 homolog	U26;U26-RA	>sp|Q9VLL0|ACSF4_DROME Acyl-CoA synthetase family member 4 homolog OS=Drosophila melanogaster GN=U26 PE=2 SV=3;>tr|F0JAI7|F0JAI7_DROME LD40505p (Fragment) OS=Drosophila melanogaster GN=U26-RA PE=2 SV=1	2	3	3	3	0	0	3	2	0	0	3	2	0	0	3	2	3.8	3.8	3.8	113.08	1012	1012;1044			3	2	1.4921e-07			10735000	5411900	0	2	CG13401	U26	U26	AASDH	-	8073450	-
Q8T092	Q8T092	3	3	3			>tr|Q8T092|Q8T092_DROME CG4282 OS=Drosophila melanogaster GN=CG4282 PE=2 SV=1	1	3	3	3	0	0	2	1	0	0	2	1	0	0	2	1	6.9	6.9	6.9	75.232	652	652			2	1	7.4118e-19			9437900	6660700	0	2	CG4282	-	CG4282	BCL6	-	8049300	-
Q24451	Q24451	1	1	1	Alpha-mannosidase 2	alpha-Man-II	>sp|Q24451|MAN2_DROME Alpha-mannosidase 2 OS=Drosophila melanogaster GN=alpha-Man-II PE=1 SV=2	1	1	1	1	0	0	1	1	0	0	1	1	0	0	1	1	1.4	1.4	1.4	126.72	1108	1108			1	1	0.0093548			8935300	6972900	0	2	CG18802	alpha-Mannosidase class II a	alpha-Man-IIa	MAN2A1,MAN2A2,MAN2B1	-	7954100	-
A1Z6H4;Q7K1T1;A1Z6H3	A1Z6H4;Q7K1T1;A1Z6H3	3;3;3	3;3;3	3;3;3		vlc	>tr|A1Z6H4|A1Z6H4_DROME RE52822p OS=Drosophila melanogaster GN=vlc PE=2 SV=1;>tr|Q7K1T1|Q7K1T1_DROME LD44824p OS=Drosophila melanogaster GN=vlc PE=2 SV=1;>tr|A1Z6H3|A1Z6H3_DROME Vulcan, isoform D OS=Drosophila melanogaster GN=vlc PE=4 SV=1	3	3	3	3	0	0	1	2	0	0	1	2	0	0	1	2	5.5	5.5	5.5	63.597	583	583;605;634			1	3	1.1748e-05			8143600	7694200	0	2	CG8390	vulcan	vlc	DLGAP2,DLGAP5,DLGAP3,DLGAP1,DLGAP4	-	7918900	-
Q9W1E5;Q95TK2	Q9W1E5	5;2	5;2	5;2		mr	>tr|Q9W1E5|Q9W1E5_DROME Anaphase-promoting complex subunit 2 OS=Drosophila melanogaster GN=mr PE=2 SV=1	2	5	5	5	0	0	2	3	0	0	2	3	0	0	2	3	8.5	8.5	8.5	91.593	802	802;449			2	3	2.0388e-22			8109900	7693700	0	2	CG3060	morula	mr	ANAPC2	-	7901800	-
Q9VHI1	Q9VHI1	2	2	2		hyx	>tr|Q9VHI1|Q9VHI1_DROME Hyrax OS=Drosophila melanogaster GN=hyx PE=2 SV=1	1	2	2	2	0	0	2	0	0	0	2	0	0	0	2	0	4.5	4.5	4.5	61.384	538	538			2		2.8688e-05			7896800		0	1	CG11990	hyrax	hyx	CDC73	-	7896800	-
Q7JW01	Q7JW01	2	2	2			>tr|Q7JW01|Q7JW01_DROME CG15107 OS=Drosophila melanogaster GN=CG15107 PE=2 SV=1	1	2	2	2	0	0	2	2	0	0	2	2	0	0	2	2	12.1	12.1	12.1	28.107	239	239			2	3	5.0835e-05			7618800	8083700	0	2	CG15107	-	CG15107	-	-	7851250	-
Q0E8J0;Q8T078;Q3KN57	Q0E8J0;Q8T078;Q3KN57	4;3;3	4;3;3	4;3;3		MEP-1;CG42245-RA	>tr|Q0E8J0|Q0E8J0_DROME MEP-1, isoform A OS=Drosophila melanogaster GN=MEP-1 PE=1 SV=1;>tr|Q8T078|Q8T078_DROME LD22412p OS=Drosophila melanogaster GN=MEP-1 PE=2 SV=1;>tr|Q3KN57|Q3KN57_DROME RE60032p2 OS=Drosophila melanogaster GN=CG42245-RA PE=2 SV=1	3	4	4	4	0	0	1	4	0	0	1	4	0	0	1	4	4.4	4.4	4.4	124.06	1152	1152;509;1152			2	5	4.0407e-14			2893400	12645000	0	2	CG1244	-	MEP-1	-	-	7769200	-
Q9VBX2	Q9VBX2	2	2	2	Molybdopterin synthase catalytic subunit	Mocs2	>sp|Q9VBX2|MOC2B_DROME Molybdopterin synthase catalytic subunit OS=Drosophila melanogaster GN=Mocs2 PE=2 SV=2	1	2	2	2	0	0	2	2	0	0	2	2	0	0	2	2	7.4	7.4	7.4	41.89	367	367			2	2	8.6736e-10			5369800	10084000	0	2	CG10238	Molybdenum cofactor synthesis 2	Mocs2	MOCS2,NMRK2,NMRK1	-	7726900	-
P29327;H1ZYF1;D2NUH9;A8E700;P29327-2;Q95TP9	P29327;H1ZYF1;D2NUH9;A8E700;P29327-2;Q95TP9	2;2;2;1;1;1	2;2;2;1;1;1	2;2;2;1;1;1	40S ribosomal protein S6	RpS6;RpS6-RB	>sp|P29327|RS6_DROME 40S ribosomal protein S6 OS=Drosophila melanogaster GN=RpS6 PE=1 SV=1;>tr|H1ZYF1|H1ZYF1_DROME 40S ribosomal protein S6 OS=Drosophila melanogaster GN=RpS6 PE=3 SV=1;>tr|D2NUH9|D2NUH9_DROME 40S ribosomal protein S6 (Fragment) OS=Drosophi	6	2	2	2	0	0	2	0	0	0	2	0	0	0	2	0	7.3	7.3	7.3	28.407	248	248;248;275;182;200;217			2		5.6836e-05			7635300		0	1	CG10944	Ribosomal protein S6	RpS6	RPS6,HINFP	-	7635300	-
Q7K1U0;A1Z9P8	Q7K1U0;A1Z9P8	2;1	2;1	2;1		Arc1;CR10102	>tr|Q7K1U0|Q7K1U0_DROME Arc1 OS=Drosophila melanogaster GN=Arc1 PE=2 SV=1;>tr|A1Z9P8|A1Z9P8_DROME CG10102 OS=Drosophila melanogaster GN=CR10102 PE=4 SV=1	2	2	2	2	0	0	1	2	0	0	1	2	0	0	1	2	11.4	11.4	11.4	28.877	254	254;182			1	2	1.6828e-19			2606800	12627000	0	2	CG12505	Activity-regulated cytoskeleton associated protein 1	Arc1	ARC	-	7616900	-
Q9W236;E4NKK3	Q9W236;E4NKK3	3;3	3;3	3;3		Vps20;Vps20-RA	>tr|Q9W236|Q9W236_DROME Vacuolar protein sorting 20, isoform A OS=Drosophila melanogaster GN=Vps20 PE=2 SV=1;>tr|E4NKK3|E4NKK3_DROME RE19570p (Fragment) OS=Drosophila melanogaster GN=Vps20-RA PE=2 SV=1	2	3	3	3	0	0	2	1	0	0	2	1	0	0	2	1	15.6	15.6	15.6	24.073	212	212;214			2	1	9.386e-08			12363000	2854800	0	2	CG4071	Vacuolar protein sorting 20	Vps20	CHMP6	-	7608900	-
Q9W3C1;H0RNM5	Q9W3C1;H0RNM5	3;3	3;3	3;3	Polycomb protein l(1)G0020	l(1)G0020;l(1)G0020-RA	>sp|Q9W3C1|U202_DROME Polycomb protein l(1)G0020 OS=Drosophila melanogaster GN=l(1)G0020 PE=1 SV=2;>tr|H0RNM5|H0RNM5_DROME FI17323p1 OS=Drosophila melanogaster GN=l(1)G0020-RA PE=2 SV=1	2	3	3	3	0	0	2	3	0	0	2	3	0	0	2	3	3.9	3.9	3.9	112.87	1008	1008;1008			2	3	2.2192e-07			6378000	8739600	0	2	CG1994	lethal (1) G0020	l(1)G0020	NAT10	-	7558800	-
Q9W0D9;Q7K4C7	Q9W0D9;Q7K4C7	1;1	1;1	1;1		Cct2;Cct1	>tr|Q9W0D9|Q9W0D9_DROME CTP:phosphocholine cytidylyltransferase 2 OS=Drosophila melanogaster GN=Cct2 PE=2 SV=1;>tr|Q7K4C7|Q7K4C7_DROME CTP:phosphocholine cytidylyltransferase 1, isoform A OS=Drosophila melanogaster GN=Cct1 PE=2 SV=1	2	1	1	1	0	0	0	1	0	0	0	1	0	0	0	1	3.1	3.1	3.1	43.751	381	381;526				1	0.0071343				7506300	0	1	CG18330	CTP:phosphocholine cytidylyltransferase 2	Cct2	PCYT1A,PCYT1B	-	7506300	-
A1Z8D4;C6SV52;A1Z8D5	A1Z8D4;C6SV52;A1Z8D5	1;1;1	1;1;1	1;1;1		CG18004-RB;CG18004-RA	>tr|A1Z8D4|A1Z8D4_DROME AT13868p OS=Drosophila melanogaster GN=CG18004-RB PE=2 SV=1;>tr|C6SV52|C6SV52_DROME RE49814p OS=Drosophila melanogaster GN=CG18004-RA PE=2 SV=1;>tr|A1Z8D5|A1Z8D5_DROME CG18004, isoform A OS=Drosophila melanogaster GN=CG18004-RA PE=2	3	1	1	1	0	0	1	1	0	0	1	1	0	0	1	1	8.2	8.2	8.2	31.598	291	291;297;297			1	1	8.228e-30			7025300	7876600	0	2	CG18004	-	CG18004	-	-	7450950	-
Q8MS43;Q9VNI5	Q8MS43;Q9VNI5	3;3	3;3	3;3		CG10979	>tr|Q8MS43|Q8MS43_DROME RE09079p OS=Drosophila melanogaster GN=CG10979 PE=2 SV=1;>tr|Q9VNI5|Q9VNI5_DROME CG10979 OS=Drosophila melanogaster GN=CG10979 PE=2 SV=1	2	3	3	3	0	0	3	0	0	0	3	0	0	0	3	0	6.3	6.3	6.3	72.081	647	647;959			3		9.4088e-06			7389100		0	1	CG10979	-	CG10979	ZNF800	-	7389100	-
Q8MSQ2;A1ZAP1	Q8MSQ2;A1ZAP1	1;1	1;1	1;1		CG9646	>tr|Q8MSQ2|Q8MSQ2_DROME SD21944p OS=Drosophila melanogaster GN=CG9646 PE=2 SV=1;>tr|A1ZAP1|A1ZAP1_DROME CG9646 OS=Drosophila melanogaster GN=CG9646 PE=4 SV=1	2	1	1	1	0	0	0	1	0	0	0	1	0	0	0	1	1.2	1.2	1.2	99.121	889	889;889				1	0.0071669				7377200	0	1	CG9646	-	CG9646	KIAA0930	-	7377200	-
P91938-4;P91938-2;P91938-3;P91938	P91938-4;P91938-2;P91938-3;P91938	1;1;1;1	1;1;1;1	1;1;1;1	Thioredoxin reductase 1, mitochondrial	Trxr-1	>sp|P91938-4|TRXR1_DROME Isoform D of Thioredoxin reductase 1, mitochondrial OS=Drosophila melanogaster GN=Trxr-1;>sp|P91938-2|TRXR1_DROME Isoform A of Thioredoxin reductase 1, mitochondrial OS=Drosophila melanogaster GN=Trxr-1;>sp|P91938-3|TRXR1_DROME Iso	4	1	1	1	0	0	0	1	0	0	0	1	0	0	0	1	3.3	3.3	3.3	53.2	491	491;491;508;596				1	1.0033e-12				7359400	0	1	CG2151	Thioredoxin reductase-1	Trxr-1	TXNRD2,TXNRD1,TXNRD3	-	7359400	-
Q7JXF5	Q7JXF5	2	2	2		Nup62	>tr|Q7JXF5|Q7JXF5_DROME GH12838p OS=Drosophila melanogaster GN=Nup62 PE=2 SV=1	1	2	2	2	0	0	0	2	0	0	0	2	0	0	0	2	10.4	10.4	10.4	40.684	394	394				2	1.2061e-07				7299500	0	1	CG6251	Nucleoporin 62kD	Nup62	NUP62CL,NUP62,NUP98,NUP58	-	7299500	-
Q9W379	Q9W379	3	3	3		Zpr1	>tr|Q9W379|Q9W379_DROME LD37736p OS=Drosophila melanogaster GN=Zpr1 PE=2 SV=1	1	3	3	3	0	0	1	2	0	0	1	2	0	0	1	2	7.4	7.4	7.4	51.3	457	457			1	2	8.156e-07				7277800	0	2	CG9060	Zpr1	Zpr1	ZPR1	-	7277800	-
P48810;E1JIK0;P48810-2	P48810;E1JIK0;P48810-2	3;3;2	3;3;2	3;3;2	Heterogeneous nuclear ribonucleoprotein 87F	Hrb87F	>sp|P48810|RB87F_DROME Heterogeneous nuclear ribonucleoprotein 87F OS=Drosophila melanogaster GN=Hrb87F PE=2 SV=2;>tr|E1JIK0|E1JIK0_DROME Heterogeneous nuclear ribonucleoprotein at 87F, isoform C OS=Drosophila melanogaster GN=Hrb87F PE=2 SV=1;>sp|P48810-2|	3	3	3	3	0	0	2	2	0	0	2	2	0	0	2	2	14	14	14	39.499	385	385;385;325			2	2	3.797e-15			7639000	6835600	0	2	CG12749	Heterogeneous nuclear ribonucleoprotein at 87F	Hrb87F	HNRNPA0,DAZAP1,HNRNPA2B1,HNRNPAB,HNRNPD,MSI2,HNRNPA1L2,HNRNPA1,HNRNPA3,HNRNPDL,MSI1	-	7237300	-
Q8T9J2;Q8MZ30;Q7KW09;A8WHE2;Q9W554	Q8T9J2;Q8MZ30;Q7KW09;A8WHE2;Q9W554	2;2;2;2;2	2;2;2;2;2	2;2;2;2;2		EG:63B12.6;arm	>tr|Q8T9J2|Q8T9J2_DROME GM08325p OS=Drosophila melanogaster GN=EG:63B12.6 PE=2 SV=1;>tr|Q8MZ30|Q8MZ30_DROME EG:63B12.6 protein OS=Drosophila melanogaster GN=arm PE=2 SV=1;>tr|Q7KW09|Q7KW09_DROME CG14814, isoform A OS=Drosophila melanogaster GN=CG14814 PE=2	5	2	2	2	0	0	1	2	0	0	1	2	0	0	1	2	4.7	4.7	4.7	68.773	611	611;990;1030;1050;1052			1	3	1.0112e-06			6299500	8156000	0	2	CG14814	-	CG14814	ACRC	-	7227750	-
Q9VGP4;Q6NLJ0	Q9VGP4	3;1	3;1	3;1		Ranbp9	>tr|Q9VGP4|Q9VGP4_DROME LP08082p OS=Drosophila melanogaster GN=Ranbp9 PE=2 SV=1	2	3	3	3	0	0	3	1	0	0	3	1	0	0	3	1	3.6	3.6	3.6	114.41	1018	1018;372			3	1	3.9421e-08			10200000	4246400	0	2	CG5252	Ranbp9	Ranbp9	IPO9	-	7223200	-
P92030;Q9W1K4;Q7YU43	P92030;Q9W1K4;Q7YU43	4;4;4	4;4;4	4;4;4		egl	>tr|P92030|P92030_DROME Egalitarian OS=Drosophila melanogaster GN=egl PE=2 SV=2;>tr|Q9W1K4|Q9W1K4_DROME Egalitarian OS=Drosophila melanogaster GN=egl PE=2 SV=4;>tr|Q7YU43|Q7YU43_DROME RE33408p OS=Drosophila melanogaster GN=egl PE=2 SV=1	3	4	4	4	0	0	4	1	0	0	4	1	0	0	4	1	6.2	6.2	6.2	110.71	993	993;1004;1004			4	1	7.4028e-16			9871800	4483000	0	2	CG4051	egalitarian	egl	-	-	7177400	-
Q9V431	Q9V431	3	3	3	Apoptosis inhibitor 5 homolog	Aac11	>sp|Q9V431|API5_DROME Apoptosis inhibitor 5 homolog OS=Drosophila melanogaster GN=Aac11 PE=1 SV=1	1	3	3	3	0	0	1	3	0	0	1	3	0	0	1	3	7.3	7.3	7.3	59.929	536	536			1	3	7.8433e-13			2709400	11529000	0	2	CG6582	Aac11	Aac11	API5	-	7119200	-
Q8IH00	Q8IH00	4	4	4	Nucleolar protein 6	Mat89Ba	>sp|Q8IH00|NOL6_DROME Nucleolar protein 6 OS=Drosophila melanogaster GN=Mat89Ba PE=1 SV=1	1	4	4	4	0	0	3	2	0	0	3	2	0	0	3	2	4.2	4.2	4.2	136.38	1193	1193			3	2	4.2974e-08			6523900	7664700	0	2	CG12785	Maternal transcript 89Ba	Mat89Ba	NOL6	-	7094300	-
Q7K130	Q7K130	2	2	2			>tr|Q7K130|Q7K130_DROME CG12042 OS=Drosophila melanogaster GN=CG12042 PE=2 SV=1	1	2	2	2	0	0	1	2	0	0	1	2	0	0	1	2	3.9	3.9	3.9	57.925	514	514			1	2	7.7458e-05			3999000	10084000	0	2	CG12042	-	CG12042	DCTN4	-	7041500	-
Q9VIM5	Q9VIM5	5	5	5	Probable actin-related protein 2/3 complex subunit 2	Arc-p34	>sp|Q9VIM5|ARPC2_DROME Probable actin-related protein 2/3 complex subunit 2 OS=Drosophila melanogaster GN=Arc-p34 PE=2 SV=2	1	5	5	5	0	0	2	3	0	0	2	3	0	0	2	3	18.6	18.6	18.6	35.104	301	301			2	3	6.4548e-10			4169900	9796000	0	2	CG10954	Actin-related protein 2/3 complex, subunit 2	Arpc2	ARPC2	-	6982950	-
Q9VK33;B7YZV6;Q9VK33-2	Q9VK33;B7YZV6;Q9VK33-2	3;3;2	3;3;2	3;3;2	Polycomb protein Sfmbt	Sfmbt	>sp|Q9VK33|SMBT_DROME Polycomb protein Sfmbt OS=Drosophila melanogaster GN=Sfmbt PE=1 SV=2;>tr|B7YZV6|B7YZV6_DROME Scm-related gene containing four mbt domains, isoform C OS=Drosophila melanogaster GN=Sfmbt PE=4 SV=1;>sp|Q9VK33-2|SMBT_DROME Isoform A of Po	3	3	3	3	0	0	3	1	0	0	3	1	0	0	3	1	2.9	2.9	2.9	133.67	1220	1220;1243;868			3	1	4.0994e-07			11036000	2852100	0	2	CG16975	Scm-related gene containing four mbt domains	Sfmbt	-	-	6944050	-
P20028	P20028	5	5	5	DNA-directed RNA polymerase I subunit RPA2	RpI135	>sp|P20028|RPA2_DROME DNA-directed RNA polymerase I subunit RPA2 OS=Drosophila melanogaster GN=RpI135 PE=2 SV=2	1	5	5	5	0	0	3	3	0	0	3	3	0	0	3	3	5.6	5.6	5.6	128.44	1129	1129			3	3	4.9236e-24			8325600	5512300	0	2	CG4033	RNA polymerase I 135kD subunit	RpI135	POLR1B	-	6918950	-
Q9GT67;Q8WR09;A1ZA89;Q8STB9;Q8WR08	Q9GT67;Q8WR09;A1ZA89;Q8STB9;Q8WR08	2;2;2;2;2	2;2;2;2;2	2;2;2;2;2		Dg	>tr|Q9GT67|Q9GT67_DROME Dystroglycan-like protein DG (Fragment) OS=Drosophila melanogaster GN=Dg PE=2 SV=2;>tr|Q8WR09|Q8WR09_DROME Dystroglycan type III OS=Drosophila melanogaster GN=Dg PE=2 SV=1;>tr|A1ZA89|A1ZA89_DROME Dystroglycan, isoform B OS=Drosophil	5	2	2	2	0	0	2	1	0	0	2	1	0	0	2	1	3.5	3.5	3.5	72.836	649	649;914;914;997;1179			2	2	8.4586e-05			7815700	5980800	0	2	CG18250	Dystroglycan	Dg	DAG1	-	6898250	-
Q7JWU9	Q7JWU9	3	3	3			>tr|Q7JWU9|Q7JWU9_DROME AT07420p OS=Drosophila melanogaster GN=CG14480 PE=2 SV=1	1	3	3	3	0	0	2	3	0	0	2	3	0	0	2	3	18.1	18.1	18.1	28.376	249	249			2	3	1.5388e-08			6417500	7367300	0	2	CG14480	-	CG14480	FAM192A	-	6892400	-
Q9V877;B6UYA7;B6UYA6;B6UYA4;B6UYA3;B6UYA1;B6UY96;B6UY95;B6UYB4;B6UYB0;B6UYB7;B6UYB6;B6UYB5;B6UYB1;B6UYA5;B6UYA2;B6UYA0;B6UY99;B6UY98;B6UY97;B6UY94;B6UY93;B6UY92;B6UY91;B6UY86	Q9V877;B6UYA7;B6UYA6;B6UYA4;B6UYA3;B6UYA1;B6UY96;B6UY95	3;2;2;2;2;2;2;2;1;1;1;1;1;1;1;1;1;1;1;1;1;1;1;1;1	3;2;2;2;2;2;2;2;1;1;1;1;1;1;1;1;1;1;1;1;1;1;1;1;1	3;2;2;2;2;2;2;2;1;1;1;1;1;1;1;1;1;1;1;1;1;1;1;1;1	Kinesin-like protein subito	sub	>sp|Q9V877|SUB_DROME Kinesin-like protein subito OS=Drosophila melanogaster GN=sub PE=1 SV=1;>tr|B6UYA7|B6UYA7_DROME Subito (Fragment) OS=Drosophila melanogaster GN=sub PE=3 SV=1;>tr|B6UYA6|B6UYA6_DROME Subito (Fragment) OS=Drosophila melanogaster GN=sub P	25	3	3	3	0	0	2	3	0	0	2	3	0	0	2	3	5.6	5.6	5.6	71.386	628	628;523;523;523;523;523;523;523;406;522;523;523;523;523;523;523;523;523;523;523;523;523;523;523;523			2	3	7.6579e-08			5381800	8369900	0	2	CG12298	subito	sub	KIF23,KIF20B	-	6875850	-
Q8MMC4-2;H0RNI8;D2NUK5;Q8MMC4;H9XQA9	Q8MMC4-2;H0RNI8;D2NUK5;Q8MMC4;H9XQA9	2;2;2;2;2	2;2;2;2;2	2;2;2;2;2	Protein CDV3 homolog	CG3760-RB;CG3760;CG3760-RA	>sp|Q8MMC4-2|CDV3_DROME Isoform B of Protein CDV3 homolog OS=Drosophila melanogaster GN=CG3760;>tr|H0RNI8|H0RNI8_DROME FI17821p1 OS=Drosophila melanogaster GN=CG3760-RB PE=2 SV=1;>tr|D2NUK5|D2NUK5_DROME IP16103p OS=Drosophila melanogaster GN=CG3760-RB PE=2	5	2	2	2	0	0	2	0	0	0	2	0	0	0	2	0	14	14	14	28.991	265	265;265;265;271;271			2		6.04e-06			6861100		0	1	CG3760	-	CG3760	-	-	6861100	-
Q7JUN3	Q7JUN3	2	2	2			>tr|Q7JUN3|Q7JUN3_DROME CG2316, isoform A OS=Drosophila melanogaster GN=CG2316 PE=2 SV=1	1	2	2	2	0	0	0	2	0	0	0	2	0	0	0	2	3.2	3.2	3.2	82.638	730	730				2	0.0013148				6715600	0	1	CG2316	-	CG2316	ABCD1,ABCD2,ABCD3	-	6715600	-
Q9V426	Q9V426	2	2	2		vig	>tr|Q9V426|Q9V426_DROME LD07162p OS=Drosophila melanogaster GN=vig PE=2 SV=1	1	2	2	2	0	0	2	1	0	0	2	1	0	0	2	1	7.1	7.1	7.1	52.708	490	490			3	1	1.0987e-20			7917800	5492700	0	2	CG4170	vasa intronic gene	vig	SERBP1,HABP4	-	6705250	-
Q9VQK7	Q9VQK7	2	2	2			>tr|Q9VQK7|Q9VQK7_DROME CG3605 OS=Drosophila melanogaster GN=CG3605 PE=2 SV=2	1	2	2	2	0	0	2	1	0	0	2	1	0	0	2	1	2.4	2.4	2.4	84.78	749	749			2	1	2.0635e-05			9535200	3839900	0	2	CG3605	-	CG3605	SF3B2	-	6687550	-
Q9W590	Q9W590	3	3	3	Large subunit GTPase 1 homolog	ns3	>sp|Q9W590|LSG1_DROME Large subunit GTPase 1 homolog OS=Drosophila melanogaster GN=ns3 PE=1 SV=1	1	3	3	3	0	0	1	3	0	0	1	3	0	0	1	3	6.4	6.4	6.4	70.245	606	606			1	3	2.7396e-08			4061600	9284300	0	2	CG14788	Nucleostemin ortholog (H. sapiens) 3	Ns3	LSG1	-	6672950	-
Q9V597	Q9V597	1	1	1	60S ribosomal protein L31	RpL31	>sp|Q9V597|RL31_DROME 60S ribosomal protein L31 OS=Drosophila melanogaster GN=RpL31 PE=1 SV=1	1	1	1	1	0	0	1	1	0	0	1	1	0	0	1	1	11.3	11.3	11.3	14.532	124	124			1	1	0.00099681			4621200	8688300	0	2	CG1821	Ribosomal protein L31	RpL31	RPL31	-	6654750	-
Q9VGP9;O17048	Q9VGP9;O17048	2;1	2;1	2;1		KP78a	>tr|Q9VGP9|Q9VGP9_DROME KP78a OS=Drosophila melanogaster GN=KP78a PE=2 SV=1;>tr|O17048|O17048_DROME Putative KP78 protein kinase OS=Drosophila melanogaster GN=KP78a PE=2 SV=1	2	2	2	2	0	0	2	2	0	0	2	2	0	0	2	2	4.4	4.4	4.4	77.102	705	705;684			2	2	8.8687e-10			3921400	9360300	0	2	CG6715	KP78a	KP78a	SIK2,SIK1,SIK3,MARK1,MARK2,MARK4,MARK3	-	6640850	-
Q9VJZ5	Q9VJZ5	3	3	3		Tap42	>tr|Q9VJZ5|Q9VJZ5_DROME LD07294p OS=Drosophila melanogaster GN=Tap42 PE=2 SV=2	1	3	3	3	0	0	1	2	0	0	1	2	0	0	1	2	8.2	8.2	8.2	43.319	380	380			1	2	4.1915e-06			1673600	11595000	0	2	CG31852	Two A-associated protein of 42kDa	Tap42	IGBP1	-	6634300	-
Q9VDQ3	Q9VDQ3	2	2	2			>tr|Q9VDQ3|Q9VDQ3_DROME CG4936 OS=Drosophila melanogaster GN=CG4936 PE=2 SV=1	1	2	2	2	0	0	2	1	0	0	2	1	0	0	2	1	6	6	6	58.753	521	521			2	1	2.2786e-09			6076400	6807000	0	2	CG4936	-	CG4936	ZNF558,PRDM1,ZNF679,ZNF764,ZNF394,ZNF793,ZNF891,ZNF610,ZNF66,ZNF766	-	6441700	-
Q9W328;B4F5L6	Q9W328;B4F5L6	2;2	2;2	2;2	Protein LST8 homolog	CG3004	>sp|Q9W328|LST8_DROME Protein LST8 homolog OS=Drosophila melanogaster GN=CG3004 PE=2 SV=2;>tr|B4F5L6|B4F5L6_DROME CG3004-PA OS=Drosophila melanogaster GN=CG3004 PE=4 SV=1	2	2	2	2	0	0	0	2	0	0	0	2	0	0	0	2	9.9	9.9	9.9	35.347	313	313;313				2	8.1447e-05				6409500	0	1	CG3004	-	Lst8	MLST8,WDR55	-	6409500	-
Q86BY9	Q86BY9	4	4	4	Protein rigor mortis	rig	>sp|Q86BY9|RIG_DROME Protein rigor mortis OS=Drosophila melanogaster GN=rig PE=1 SV=1	1	4	4	4	0	0	2	3	0	0	2	3	0	0	2	3	3.6	3.6	3.6	137.83	1235	1235			2	4	1.0598e-07			4182500	8556800	0	2	CG30149	rigor mortis	rig	-	-	6369650	-
E3CTQ2;Q9W238	E3CTQ2;Q9W238	3;3	3;3	3;3		CG4294-RB	>tr|E3CTQ2|E3CTQ2_DROME LD07143p OS=Drosophila melanogaster GN=CG4294-RB PE=2 SV=1;>tr|Q9W238|Q9W238_DROME CG4294 OS=Drosophila melanogaster GN=CG4294 PE=2 SV=3	2	3	3	3	0	0	2	1	0	0	2	1	0	0	2	1	6.2	6.2	6.2	64.093	577	577;1333			2	1	3.3647e-10			4113900	8560000	0	2	CG4294	-	CG4294	-	-	6336950	-
Q9VIS0	Q9VIS0	2	2	2			>tr|Q9VIS0|Q9VIS0_DROME CG10466 OS=Drosophila melanogaster GN=CG10466 PE=2 SV=1	1	2	2	2	0	0	0	2	0	0	0	2	0	0	0	2	7.8	7.8	7.8	17.817	154	154				2	2.7129e-05				6333900	0	1	CG10466	-	CG10466	RBMX2	-	6333900	-
Q9VVC8;Q8IHE7;Q2PDZ3	Q9VVC8;Q8IHE7;Q2PDZ3	2;2;2	2;2;2	2;2;2		CG6664	>tr|Q9VVC8|Q9VVC8_DROME CG6664, isoform A OS=Drosophila melanogaster GN=CG6664 PE=2 SV=1;>tr|Q8IHE7|Q8IHE7_DROME AT08590p OS=Drosophila melanogaster GN=CG6664 PE=2 SV=1;>tr|Q2PDZ3|Q2PDZ3_DROME CG6664, isoform D OS=Drosophila melanogaster GN=CG6664 PE=2 SV=	3	2	2	2	0	0	0	2	0	0	0	2	0	0	0	2	4.5	4.5	4.5	57.806	532	532;571;571				2	0.00018619				6275900	0	1	CG6664	-	CG6664	CCDC6	-	6275900	-
Q9VEV1;Q8IGZ0;Q8INB3;Q95SL7	Q9VEV1;Q8IGZ0;Q8INB3	4;4;3;1	4;4;3;1	4;4;3;1		Pak3	>tr|Q9VEV1|Q9VEV1_DROME LD10376p OS=Drosophila melanogaster GN=Pak3 PE=2 SV=1;>tr|Q8IGZ0|Q8IGZ0_DROME RE01659p OS=Drosophila melanogaster GN=Pak3 PE=2 SV=1;>tr|Q8INB3|Q8INB3_DROME Pak3, isoform B OS=Drosophila melanogaster GN=Pak3 PE=2 SV=1	4	4	4	4	1	0	1	3	1	0	1	3	1	0	1	3	11.6	11.6	11.6	64.146	569	569;569;405;155	1		1	3	5.6715e-29			5088400	7450600	1	2	CG14895	Pak3	Pak3	PAK2,PAK1,PAK3,PAK4,PAK6,PAK7	-	6269500	-
E1JIZ7	E1JIZ7	2	2	2			>tr|E1JIZ7|E1JIZ7_DROME CG42487 OS=Drosophila melanogaster GN=CG42487 PE=4 SV=1	1	2	2	2	0	0	0	2	0	0	0	2	0	0	0	2	7.4	7.4	7.4	34.925	309	309				2	3.0597e-05				6246200	0	1	CG42487	-	CG42487	-	-	6246200	-
P21525-2;C4JC86;P21525-3;P21525	P21525-2;C4JC86;P21525-3;P21525	11;11;10;10	1;1;0;0	1;1;0;0	Transcription factor kayak, isoforms A/B/F	kay-RA;kay	>sp|P21525-2|FOSLA_DROME Isoform A of Transcription factor kayak, isoforms A/B/F OS=Drosophila melanogaster GN=kay;>tr|C4JC86|C4JC86_DROME LD16083p OS=Drosophila melanogaster GN=kay-RA PE=2 SV=1;>sp|P21525-3|FOSLA_DROME Isoform B of Transcription factor ka	4	11	1	1	0	0	9	7	0	0	0	1	0	0	0	1	20.8	2.4	2.4	62.811	595	595;595;546;755				1	6.5271e-213				6187900	0	2	CG33956	kayak	kay	CREB5,ATF2	-	6187900	-
Q8IRJ8-1;Q8IRJ8	Q8IRJ8-1;Q8IRJ8	2;2	2;2	2;2	THO complex protein 7	thoc7	>sp|Q8IRJ8-1|THOC7_DROME Isoform B of THO complex protein 7 OS=Drosophila melanogaster GN=thoc7;>sp|Q8IRJ8|THOC7_DROME THO complex protein 7 OS=Drosophila melanogaster GN=thoc7 PE=1 SV=2	2	2	2	2	0	0	1	2	0	0	1	2	0	0	1	2	8.7	8.7	8.7	32.922	287	287;288			1	2	2.8859e-05			2798700	9575200	0	2	CG17143	thoc7	thoc7	THOC7	-	6186950	-
Q9VJZ3;Q6NNW3	Q9VJZ3;Q6NNW3	2;2	2;2	2;2		CG9305-RA;CG9305	>tr|Q9VJZ3|Q9VJZ3_DROME CG9305 OS=Drosophila melanogaster GN=CG9305-RA PE=2 SV=2;>tr|Q6NNW3|Q6NNW3_DROME GH09630p (Fragment) OS=Drosophila melanogaster GN=CG9305 PE=2 SV=1	2	2	2	2	0	0	2	1	0	0	2	1	0	0	2	1	4.5	4.5	4.5	78.254	695	695;727			2	1	1.0447e-07			6867800	5492900	0	2	CG9305	-	CG9305	BDP1	-	6180350	-
Q9VAX8;Q86NS3	Q9VAX8;Q86NS3	4;2	4;2	4;2		CG4849	>tr|Q9VAX8|Q9VAX8_DROME CG4849 OS=Drosophila melanogaster GN=CG4849 PE=2 SV=1;>tr|Q86NS3|Q86NS3_DROME RE71343p OS=Drosophila melanogaster GN=CG4849 PE=2 SV=1	2	4	4	4	0	0	3	1	0	0	3	1	0	0	3	1	5.2	5.2	5.2	110.65	975	975;674			3	1	1.3194e-10			9303900	3055900	0	2	CG4849	-	CG4849	EFTUD2,EEF2	-	6179900	-
Q9VZZ9-2;Q9VZZ9;L7RZC6	Q9VZZ9-2;Q9VZZ9;L7RZC6	4;4;4	4;4;4	4;4;4	Protein daughter of sevenless	dos	>sp|Q9VZZ9-2|DOS_DROME Isoform 2 of Protein daughter of sevenless OS=Drosophila melanogaster GN=dos;>sp|Q9VZZ9|DOS_DROME Protein daughter of sevenless OS=Drosophila melanogaster GN=dos PE=1 SV=1;>tr|L7RZC6|L7RZC6_DROME LD26592p1 OS=Drosophila melanogaster	3	4	4	4	0	0	3	3	0	0	3	3	0	0	3	3	8.5	8.5	8.5	85.559	798	798;878;878			3	3	3.0732e-21			6843100	5513300	0	2	CG1044	daughter of sevenless	dos	-	-	6178200	-
Q9VUL8	Q9VUL8	1	1	1			>tr|Q9VUL8|Q9VUL8_DROME CG6859 OS=Drosophila melanogaster GN=Pex3 PE=2 SV=1	1	1	1	1	0	0	1	0	0	0	1	0	0	0	1	0	3.4	3.4	3.4	43.693	385	385			1		0.0014702			6081700		0	1	CG6859	Peroxin 3	Pex3	PEX3,RUNX2,LOC101928269,RUNX3	-	6081700	-
P32234	P32234	2	2	2	GTP-binding protein 128up	128up	>sp|P32234|128UP_DROME GTP-binding protein 128up OS=Drosophila melanogaster GN=128up PE=2 SV=2	1	2	2	2	0	0	1	1	0	0	1	1	0	0	1	1	7.3	7.3	7.3	41.131	368	368			2	1	6.2098e-07			9495100	2600500	0	2	CG8340	upstream of RpIII128	128up	DRG2,DRG1	-	6047800	-
Q7K4B4	Q7K4B4	2	2	2		dgt5	>tr|Q7K4B4|Q7K4B4_DROME Dim gamma-tubulin 5 OS=Drosophila melanogaster GN=dgt5 PE=2 SV=1	1	2	2	2	0	0	2	1	0	0	2	1	0	0	2	1	3.4	3.4	3.4	77.977	685	685			2	2	1.6425e-05			5397800	6674000	0	2	CG8828	dim gamma-tubulin 5	dgt5	-	-	6035900	-
Q9VIG1;Q95RG7	Q9VIG1;Q95RG7	3;3	3;3	3;3		CG12050-RB;CG12050	>tr|Q9VIG1|Q9VIG1_DROME CG12050 OS=Drosophila melanogaster GN=CG12050-RB PE=2 SV=2;>tr|Q95RG7|Q95RG7_DROME LD30416p OS=Drosophila melanogaster GN=CG12050 PE=2 SV=1	2	3	3	3	0	0	1	2	0	0	1	2	0	0	1	2	4.1	4.1	4.1	120.01	1071	1071;1071			1	2	1.1891e-12			6958000	4980700	0	2	CG12050	-	CG12050	WDR75	-	5969350	-
Q9VNF7;B7Z0T5;Q6AWS2;Q9VNF6;Q95RR0;Q95TP6;Q9U6X3	Q9VNF7;B7Z0T5;Q6AWS2;Q9VNF6;Q95RR0;Q95TP6;Q9U6X3	3;3;3;3;2;2;2	3;3;3;3;2;2;2	3;3;3;3;2;2;2		MTA1-like	>tr|Q9VNF7|Q9VNF7_DROME MTA1-like, isoform B OS=Drosophila melanogaster GN=MTA1-like PE=4 SV=2;>tr|B7Z0T5|B7Z0T5_DROME MTA1-like, isoform C OS=Drosophila melanogaster GN=MTA1-like PE=4 SV=1;>tr|Q6AWS2|Q6AWS2_DROME SD15071p OS=Drosophila melanogaster GN=MTA	7	3	3	3	0	0	3	1	0	0	3	1	0	0	3	1	5.8	5.8	5.8	92.773	844	844;853;857;880;192;576;841			3	1	7.8562e-06			9085600	2818700	0	2	CG2244	MTA1-like	MTA1-like	MTA1,MTA3,MTA2	-	5952150	-
Q9VTY2	Q9VTY2	1	1	1			>tr|Q9VTY2|Q9VTY2_DROME CG10638, isoform A OS=Drosophila melanogaster GN=CG10638 PE=2 SV=1	1	1	1	1	0	0	1	1	0	0	1	1	0	0	1	1	4.4	4.4	4.4	35.796	317	317			2	1	0.0025044			6561500	5329400	0	2	CG10638	-	CG10638	AKR1C2,AKR1C3,AKR1C4,AKR1A1,AKR1E2,AKR1C1,AKR1B10,AKR1B1,AKR1D1	-	5945450	-
Q9I7N6;Q4U2Q5;Q4U2Q3;Q4U2Q2;Q4LDP6;Q6AWP2;Q4U2H8	Q9I7N6;Q4U2Q5;Q4U2Q3;Q4U2Q2;Q4LDP6;Q6AWP2	4;4;4;4;4;3;1	4;4;4;4;4;3;1	4;4;4;4;4;3;1		mus201	>tr|Q9I7N6|Q9I7N6_DROME DNA repair endonuclease OS=Drosophila melanogaster GN=mus201 PE=2 SV=2;>tr|Q4U2Q5|Q4U2Q5_DROME Mutagen-sensitive 201, isoform B OS=Drosophila melanogaster GN=mus201 PE=2 SV=1;>tr|Q4U2Q3|Q4U2Q3_DROME XPG OS=Drosophila melanogaster GN	7	4	4	4	0	0	2	2	0	0	2	2	0	0	2	2	3.6	3.6	3.6	138.84	1236	1236;1236;1236;1257;1257;932;378			2	2	1.5516e-07			5335200	6552900	0	2	CG10890	mutagen-sensitive 201	mus201	ERCC5,BIVM-ERCC5	-	5944050	-
Q9VF39;Q960C8;Q5U1C9	Q9VF39;Q960C8;Q5U1C9	3;2;2	3;2;2	3;2;2		CG9590	>tr|Q9VF39|Q9VF39_DROME CG9590 OS=Drosophila melanogaster GN=CG9590 PE=2 SV=1;>tr|Q960C8|Q960C8_DROME SD07605p OS=Drosophila melanogaster GN=CG9590 PE=2 SV=1;>tr|Q5U1C9|Q5U1C9_DROME RH39848p OS=Drosophila melanogaster PE=2 SV=1	3	3	3	3	0	0	2	3	0	0	2	3	0	0	2	3	7.8	7.8	7.8	50.67	460	460;280;280			2	3	1.7286e-07			2503700	9324700	0	2	CG9590	-	CG9590	FAM114A1,FAM114A2	-	5914200	-
Q8T8Q2;Q6NN55	Q8T8Q2;Q6NN55	2;2	2;2	2;2		oys	>tr|Q8T8Q2|Q8T8Q2_DROME SD07362p OS=Drosophila melanogaster GN=oys PE=2 SV=1;>tr|Q6NN55|Q6NN55_DROME CG18445 OS=Drosophila melanogaster GN=oys PE=2 SV=1	2	2	2	2	0	0	1	1	0	0	1	1	0	0	1	1	5.3	5.3	5.3	50.54	451	451;722			2	1	4.5583e-08			5952400	5848100	0	2	CG18445	oysgedart	oys	MBOAT1,MBOAT2	-	5900250	-
A1Z9L2;A1Z9L0;Q8T076;G2J5V2	A1Z9L2;A1Z9L0;Q8T076;G2J5V2	3;3;3;2	3;3;3;2	3;3;3;2		Rcd1;Rcd1-RC	>tr|A1Z9L2|A1Z9L2_DROME Reduction in Cnn dots 1, isoform C OS=Drosophila melanogaster GN=Rcd1 PE=4 SV=1;>tr|A1Z9L0|A1Z9L0_DROME LD05087p OS=Drosophila melanogaster GN=Rcd1 PE=2 SV=1;>tr|Q8T076|Q8T076_DROME LD22513p OS=Drosophila melanogaster GN=Rcd1 PE=2 S	4	3	3	3	0	0	2	3	0	0	2	3	0	0	2	3	4.5	4.5	4.5	100.8	934	934;1001;1066;523			2	3	8.0595e-09			4230500	7478200	0	2	CG8233	Reduction in Cnn dots 1	Rcd1	KANSL3	-	5854350	-
Q9VDC1;Q95TA7	Q9VDC1;Q95TA7	3;3	3;3	3;3		CG3308	>tr|Q9VDC1|Q9VDC1_DROME CG3308 OS=Drosophila melanogaster GN=CG3308 PE=2 SV=1;>tr|Q95TA7|Q95TA7_DROME GH08045p OS=Drosophila melanogaster GN=CG3308 PE=2 SV=1	2	3	3	3	0	0	1	3	0	0	1	3	0	0	1	3	12.9	12.9	12.9	35.979	319	319;319			2	3	1.6417e-08			3750900	7954000	0	2	CG3308	-	CG3308	TATDN1	-	5852450	-
E5KYT3;E5KYS9;Q9VUN7	E5KYT3;E5KYS9;Q9VUN7	2;2;2	2;2;2	2;2;2			>tr|E5KYT3|E5KYT3_DROME CG7275 (Fragment) OS=Drosophila melanogaster PE=4 SV=1;>tr|E5KYS9|E5KYS9_DROME CG7275 (Fragment) OS=Drosophila melanogaster PE=4 SV=1;>tr|Q9VUN7|Q9VUN7_DROME CG7275 OS=Drosophila melanogaster GN=CG7275 PE=2 SV=2	3	2	2	2	0	0	2	1	0	0	2	1	0	0	2	1	7.6	7.6	7.6	46.752	408	408;408;446			2	1	2.389e-16			5992300	5712100	0	2	CG7275	-	CG7275	DCAF13,DCAF5	-	5852200	-
B7YZQ7;B9EQY3;O77460;I0DHK6	B7YZQ7;B9EQY3;O77460;I0DHK6	2;1;1;1	2;1;1;1	2;1;1;1	Inorganic pyrophosphatase	Nurf-38;Nurf-38-RB;Nurf-38-RA	>tr|B7YZQ7|B7YZQ7_DROME Nucleosome remodeling factor-38kD, isoform B OS=Drosophila melanogaster GN=Nurf-38 PE=4 SV=1;>tr|B9EQY3|B9EQY3_DROME MIP03147p (Fragment) OS=Drosophila melanogaster GN=Nurf-38-RB PE=2 SV=1;>sp|O77460|IPYR_DROME Inorganic pyrophospha	4	2	2	2	0	0	1	2	0	0	1	2	0	0	1	2	7.6	7.6	7.6	32.646	290	290;330;338;347			2	2	4.1714e-05			5150100	6545900	0	2	CG4634	Nucleosome remodeling factor - 38kD	Nurf-38	PPA2,PPA1	-	5848000	-
Q9VTE5	Q9VTE5	3	3	3	Probable prefoldin subunit 2	l(3)01239	>sp|Q9VTE5|PFD2_DROME Probable prefoldin subunit 2 OS=Drosophila melanogaster GN=l(3)01239 PE=2 SV=1	1	3	3	3	0	0	1	3	0	0	1	3	0	0	1	3	17.5	17.5	17.5	16.203	143	143			2	4	2.3246e-08			1714200	9847400	0	2	CG6302	lethal (3) 01239	l(3)01239	PFDN2	-	5780800	-
Q9VJ73	Q9VJ73	2	2	2		Atac2	>tr|Q9VJ73|Q9VJ73_DROME CG10414 OS=Drosophila melanogaster GN=Atac2 PE=2 SV=1	1	2	2	2	0	0	1	2	0	0	1	2	0	0	1	2	4	4	4	89.174	774	774			1	2	2.6653e-06			4068500	7415800	0	2	CG10414	Ada2a-containing complex component 2	Atac2	CSRP2BP,PET117	-	5742150	-
Q7K126	Q7K126	2	2	2		l(2)NC136	>tr|Q7K126|Q7K126_DROME LD13864p OS=Drosophila melanogaster GN=l(2)NC136 PE=2 SV=1	1	2	2	2	0	0	2	1	0	0	2	1	0	0	2	1	3	3	3	92.367	844	844			3	1	1.4704e-05			5734500		0	2	CG8426	-	Not3	CNOT3,ENSG00000262138	-	5734500	-
Q8IN81-9;Q8IN81-8;Q8IN81-7;Q8IN81-10;Q8IN81-15;Q8IN81-6;Q8IN81-12;Q8IN81-4;Q8IN81-13;Q8IN81-14;Q8IN81;E1JIP5;Q8IN81-3;Q8IN81-2	Q8IN81-9;Q8IN81-8;Q8IN81-7;Q8IN81-10;Q8IN81-15;Q8IN81-6;Q8IN81-12;Q8IN81-4;Q8IN81-13;Q8IN81-14;Q8IN81;E1JIP5;Q8IN81-3;Q8IN81-2	2;2;2;2;2;2;2;2;2;2;2;2;1;1	2;2;2;2;2;2;2;2;2;2;2;2;1;1	2;2;2;2;2;2;2;2;2;2;2;2;1;1	Sex determination protein fruitless	fru	>sp|Q8IN81-9|FRU_DROME Isoform Type-D of Sex determination protein fruitless OS=Drosophila melanogaster GN=fru;>sp|Q8IN81-8|FRU_DROME Isoform Type-C of Sex determination protein fruitless OS=Drosophila melanogaster GN=fru;>sp|Q8IN81-7|FRU_DROME Isoform Fem	14	2	2	2	0	0	1	1	0	0	1	1	0	0	1	1	6.6	6.6	6.6	55.085	516	516;665;688;695;705;789;796;854;870;906;955;960;675;776			1	1	1.4872e-33			4331200	7073600	0	2	CG14307	fruitless	fru	ZBTB17	-	5702400	-
Q9W4N2	Q9W4N2	3	3	3	Cap-specific mRNA (nucleoside-2-O-)-methyltransferase 1	CG6379	>sp|Q9W4N2|MTR1_DROME Cap-specific mRNA (nucleoside-2-O-)-methyltransferase 1 OS=Drosophila melanogaster GN=CG6379 PE=2 SV=1	1	3	3	3	0	0	2	2	0	0	2	2	0	0	2	2	4.3	4.3	4.3	90.555	788	788			2	2	7.5101e-06			5486000	5918300	0	2	CG6379	-	CG6379	CMTR1	-	5702150	-
Q9GU73;Q9VAN7;A5XD88;A5XD87;A5XD89;A5XD86;A5XD83	Q9GU73;Q9VAN7;A5XD88;A5XD87;A5XD89;A5XD86;A5XD83	3;3;3;3;2;2;2	3;3;3;3;2;2;2	3;3;3;3;2;2;2	Phosphoglycerate mutase	Pglym78	>tr|Q9GU73|Q9GU73_DROME Phosphoglycerate mutase (Fragment) OS=Drosophila melanogaster GN=Pglym78 PE=2 SV=1;>tr|Q9VAN7|Q9VAN7_DROME GH13304p OS=Drosophila melanogaster GN=Pglym78 PE=2 SV=2;>tr|A5XD88|A5XD88_DROME Phosphoglycerate mutase (Fragment) OS=Drosop	7	3	3	3	0	0	2	3	0	0	2	3	0	0	2	3	16.8	16.8	16.8	24.499	220	220;255;255;255;255;255;255			2	3	5.7981e-09			2568000	8770400	0	2	CG1721	Phosphoglyceromutase	Pglym78	PGAM2,BPGM,PGAM4,PGAM1	-	5669200	-
A1ZAW6;Q8IGW9	A1ZAW6;Q8IGW9	1;1	1;1	1;1		CG30105	>tr|A1ZAW6|A1ZAW6_DROME CG30105 OS=Drosophila melanogaster GN=CG30105 PE=4 SV=1;>tr|Q8IGW9|Q8IGW9_DROME RE11282p (Fragment) OS=Drosophila melanogaster GN=CG30105 PE=2 SV=1	2	1	1	1	0	0	1	1	0	0	1	1	0	0	1	1	9.7	9.7	9.7	17.425	155	155;165			1	1	4.5892e-06			7271900	3992800	0	2	CG30105	-	CG30105	RNASEH2C	-	5632350	-
Q9VBH7	Q9VBH7	2	2	2			>tr|Q9VBH7|Q9VBH7_DROME CG14544 OS=Drosophila melanogaster GN=CG14544 PE=2 SV=1	1	2	2	2	0	0	1	1	0	0	1	1	0	0	1	1	10.1	10.1	10.1	35.1	317	317			1	1	6.7968e-06			9274300	1962000	0	2	CG14544	-	CG14544	TRMT61A	-	5618150	-
Q7KQZ4;P42284-1;P42284-3;Q867Z4-3;P42284;Q867Z4-2;Q867Z4-5;Q9V5M3-5;Q9V5M3-4;Q9V5M6-3;D3DMG1;Q7KQZ4-4;Q9V5M6-5;Q9V5M3-2;Q7KQZ4-2;Q9V5M6-4;Q7KQZ4-3;Q9V5M6-2;Q9V5M3-3;Q9V5M3;P42283;Q9V5M6;Q7JPL9	Q7KQZ4;P42284-1;P42284-3;Q867Z4-3;P42284;Q867Z4-2;Q867Z4-5;Q9V5M3-5;Q9V5M3-4;Q9V5M6-3;D3DMG1;Q7KQZ4-4;Q9V5M6-5;Q9V5M3-2;Q7KQZ4-2;Q9V5M6-4;Q7KQZ4-3;Q9V5M6-2;Q9V5M3-3;Q9V5M3;P42283;Q9V5M6	9;7;7;7;7;7;7;7;7;7;7;7;7;7;7;7;7;7;7;7;7;7;2	2;0;0;0;0;0;0;0;0;0;0;0;0;0;0;0;0;0;0;0;0;0;0	2;0;0;0;0;0;0;0;0;0;0;0;0;0;0;0;0;0;0;0;0;0;0	Longitudinals lacking protein, isoforms A/B/D/L;Longitudinals lacking protein, isoforms H/M/V;Longitudinals lacking protein, isoforms N/O/W/X/Y;Longitudinals lacking protein, isoform G;Longitudinals lacking protein, isoforms J/P/Q/S/Z	lola;lola-RQ	>sp|Q7KQZ4|LOLA3_DROME Longitudinals lacking protein, isoforms A/B/D/L OS=Drosophila melanogaster GN=lola PE=1 SV=1;>sp|P42284-1|LOLA2_DROME Isoform M of Longitudinals lacking protein, isoforms H/M/V OS=Drosophila melanogaster GN=lola;>sp|P42284-3|LOLA2_DR	23	9	2	2	0	0	7	7	0	0	1	2	0	0	1	2	14.7	3.2	3.2	82.172	787	787;465;518;546;549;565;575;577;602;603;603;608;665;668;706;720;748;757;771;878;891;963;115			1	2	1.5959e-194			3010400	8216800	0	2	CG12052	longitudinals lacking	lola	-	-	5613600	-
B7Z0N0;Q8T479	B7Z0N0;Q8T479	1;1	1;1	1;1			>tr|B7Z0N0|B7Z0N0_DROME CG5180, isoform B OS=Drosophila melanogaster GN=CG5180 PE=4 SV=1;>tr|Q8T479|Q8T479_DROME AT12489p OS=Drosophila melanogaster GN=CG5180 PE=2 SV=1	2	1	1	1	0	0	1	1	0	0	1	1	0	0	1	1	3.7	3.7	3.7	39.79	355	355;411			1	1	0.0035009			6554300	4629700	0	2	CG5180	-	CG5180	-	-	5592000	-
Q8MSX2;E1JIH5	Q8MSX2;E1JIH5	3;3	3;3	3;3	Mediator of RNA polymerase II transcription subunit 6	MED6	>sp|Q8MSX2|MED6_DROME Mediator of RNA polymerase II transcription subunit 6 OS=Drosophila melanogaster GN=MED6 PE=1 SV=1;>tr|E1JIH5|E1JIH5_DROME Mediator of RNA polymerase II transcription subunit 6 OS=Drosophila melanogaster GN=MED6 PE=3 SV=1	2	3	3	3	0	0	1	2	0	0	1	2	0	0	1	2	12.4	12.4	12.4	28.374	249	249;249			1	2	2.9311e-06			869810	10233000	0	2	CG9473	Mediator complex subunit 6	MED6	MED6	-	5551405	-
Q9V460;Q9V460-2	Q9V460	3;1	3;1	3;1	Transcription elongation factor SPT5	Spt5	>sp|Q9V460|SPT5H_DROME Transcription elongation factor SPT5 OS=Drosophila melanogaster GN=Spt5 PE=1 SV=1	2	3	3	3	0	0	1	3	0	0	1	3	0	0	1	3	3.3	3.3	3.3	119.44	1078	1078;962			1	3	8.8986e-14			2325400	8702700	0	2	CG7626	Spt5	Spt5	SUPT5H	-	5514050	-
J9XXX0;Q9VF02;Q71V44;K4MNB1;Q86NV8;Q8IG93	J9XXX0;Q9VF02;Q71V44	5;5;4;2;2;1	5;5;4;2;2;1	5;5;4;2;2;1		Hel89B	>tr|J9XXX0|J9XXX0_DROME SD05972p1 (Fragment) OS=Drosophila melanogaster GN=Hel89B-RB PE=2 SV=1;>tr|Q9VF02|Q9VF02_DROME Helicase 89B OS=Drosophila melanogaster GN=Hel89B PE=4 SV=3;>tr|Q71V44|Q71V44_DROME 89B helicase OS=Drosophila melanogaster GN=Hel89B PE=	6	5	5	5	0	0	1	5	0	0	1	5	0	0	1	5	4.1	4.1	4.1	207.07	1869	1869;1923;1924;647;1221;673			1	5	4.6684e-11			1616000	9330600	0	2	CG4261	Helicase 89B	Hel89B	BTAF1	-	5473300	-
Q9VF37;B6UVQ5;B6UVQ4;B6UVQ1;B6UVP8;B6UVP5;B6UVP2;B6UVN6;B6UVN4;B6UVN3;B6UVN2;B6UVN1;Q8SXH0;Q8MQK7;B6UVQ3;B6UVQ2;B6UVQ0;B6UVP9;B6UVP6;B6UVP4;B6UVP1;B6UVP0;B6UVN8;B6UVN5;B6UVM9	Q9VF37;B6UVQ5;B6UVQ4;B6UVQ1;B6UVP8;B6UVP5;B6UVP2;B6UVN6;B6UVN4;B6UVN3;B6UVN2;B6UVN1;Q8SXH0;Q8MQK7;B6UVQ3;B6UVQ2;B6UVQ0;B6UVP9;B6UVP6;B6UVP4;B6UVP1;B6UVP0;B6UVN8;B6UVN5;B6UVM9	2;2;2;2;2;2;2;2;2;2;2;2;1;1;1;1;1;1;1;1;1;1;1;1;1	2;2;2;2;2;2;2;2;2;2;2;2;1;1;1;1;1;1;1;1;1;1;1;1;1	2;2;2;2;2;2;2;2;2;2;2;2;1;1;1;1;1;1;1;1;1;1;1;1;1		c(3)G	>tr|Q9VF37|Q9VF37_DROME Crossover suppressor on 3 of Gowen OS=Drosophila melanogaster GN=c(3)G PE=2 SV=1;>tr|B6UVQ5|B6UVQ5_DROME Crossover suppressor on 3 of Gowen OS=Drosophila melanogaster GN=c(3)G PE=4 SV=1;>tr|B6UVQ4|B6UVQ4_DROME Crossover suppressor o	25	2	2	2	0	0	2	0	0	0	2	0	0	0	2	0	2.7	2.7	2.7	85.769	744	744;744;744;744;744;744;744;744;744;744;744;744;595;744;744;744;744;744;744;744;744;744;744;744;744			2		0.00024265			5448100		0	1	CG17604	crossover suppressor on 3 of Gowen	c(3)G	-	-	5448100	-
Q8I0A0;Q9VCF8	Q8I0A0;Q9VCF8	2;2	2;2	2;2			>tr|Q8I0A0|Q8I0A0_DROME CG5854, isoform B OS=Drosophila melanogaster GN=CG5854 PE=2 SV=1;>tr|Q9VCF8|Q9VCF8_DROME CG5854, isoform A OS=Drosophila melanogaster GN=CG5854 PE=2 SV=1	2	2	2	2	0	0	2	2	0	0	2	2	0	0	2	2	8.2	8.2	8.2	37.232	329	329;371			2	2	2.0825e-06			2587800	8242800	0	2	CG5854	-	CG5854	-	-	5415300	-
Q8IP64;Q9VJW1	Q8IP64;Q9VJW1	1;1	1;1	1;1		sec71	>tr|Q8IP64|Q8IP64_DROME Sec71, isoform B OS=Drosophila melanogaster GN=sec71 PE=2 SV=1;>tr|Q9VJW1|Q9VJW1_DROME LD29171p OS=Drosophila melanogaster GN=sec71 PE=2 SV=2	2	1	1	1	0	0	1	0	0	0	1	0	0	0	1	0	0.7	0.7	0.7	183.35	1614	1614;1653			1		0.021467			5399900		0	1	CG7578	Sec71 ortholog (S. cerevisiae)	Sec71	ARFGEF1,ARFGEF2	-	5399900	-
Q9VIZ3	Q9VIZ3	2	2	2		l(2)37Cb	>tr|Q9VIZ3|Q9VIZ3_DROME LD25692p OS=Drosophila melanogaster GN=l(2)37Cb PE=2 SV=1	1	2	2	2	0	0	1	2	0	0	1	2	0	0	1	2	2.7	2.7	2.7	102.83	894	894			1	2	0.00038795			4454300	6317500	0	2	CG10689	lethal (2) 37Cb	l(2)37Cb	DHX8,DHX16,DHX38,DHX15	-	5385900	-
Q8MT36	Q8MT36	4	4	4	Probable histone-lysine N-methyltransferase Mes-4	Mes-4	>sp|Q8MT36|MES4_DROME Probable histone-lysine N-methyltransferase Mes-4 OS=Drosophila melanogaster GN=Mes-4 PE=1 SV=2	1	4	4	4	0	0	3	1	0	0	3	1	0	0	3	1	5.1	5.1	5.1	159.03	1427	1427			3	1	1.3245e-16			7841100	2862000	0	2	CG4976	Mes-4	Mes-4	KMT2E,ASH1L,SETD2,SETD5,SETBP1	-	5351550	-
O46307;Q8MR29	O46307;Q8MR29	3;3	3;3	3;3		fs(1)N;EG:8D8.4	>tr|O46307|O46307_DROME CG11417 OS=Drosophila melanogaster GN=fs(1)N PE=4 SV=1;>tr|Q8MR29|Q8MR29_DROME LD23562p (Fragment) OS=Drosophila melanogaster GN=EG:8D8.4 PE=2 SV=1	2	3	3	3	0	0	1	3	0	0	1	3	0	0	1	3	4.7	4.7	4.7	88.529	771	771;785			1	4	1.6983e-07				5333500	0	2	CG11411	female sterile (1) Nasrat	fs(1)N	-	-	5333500	-
P22265-2;P22265	P22265-2;P22265	2;2	2;2	2;2	Protein teashirt	tsh	>sp|P22265-2|TSH_DROME Isoform B of Protein teashirt OS=Drosophila melanogaster GN=tsh;>sp|P22265|TSH_DROME Protein teashirt OS=Drosophila melanogaster GN=tsh PE=1 SV=2	2	2	2	2	0	0	2	1	0	0	2	1	0	0	2	1	2.8	2.8	2.8	93.652	885	885;954			2	1	2.9095e-05			7358600	3232000	0	2	CG1374	teashirt	tsh	-	-	5295300	-
Q9VLQ9	Q9VLQ9	2	2	2		Snx6	>tr|Q9VLQ9|Q9VLQ9_DROME LD22082p OS=Drosophila melanogaster GN=Snx6 PE=2 SV=2	1	2	2	2	0	0	1	2	0	0	1	2	0	0	1	2	4.9	4.9	4.9	50.128	449	449			1	2	8.8826e-05			3605700	6931200	0	2	CG8282	Sorting nexin 6	Snx6	SNX32,SNX5,SNX6	-	5268450	-
Q9V3E7	Q9V3E7	2	2	2		Ref1	>tr|Q9V3E7|Q9V3E7_DROME Aly OS=Drosophila melanogaster GN=Ref1 PE=2 SV=1	1	2	2	2	0	0	0	2	0	0	0	2	0	0	0	2	9.8	9.8	9.8	27.851	266	266				2	7.1713e-07				5261800	0	1	CG1101	RNA and export factor binding protein 1	Ref1	ALYREF,POLDIP3	-	5261800	-
Q95RC5	Q95RC5	6	6	6			>tr|Q95RC5|Q95RC5_DROME CG5745 OS=Drosophila melanogaster GN=CG5745 PE=2 SV=1	1	6	6	6	1	0	3	3	1	0	3	3	1	0	3	3	14.3	14.3	14.3	61.511	546	546	1		3	3	2.9997e-13			5706100	4816200	1	2	CG5745	-	CG5745	TBC1D22A,TBC1D22B	-	5261150	-
Q961D9	Q961D9	2	2	2	Protein BCL9 homolog	lgs	>sp|Q961D9|BCL9_DROME Protein BCL9 homolog OS=Drosophila melanogaster GN=lgs PE=1 SV=1	1	2	2	2	0	0	1	1	0	0	1	1	0	0	1	1	1.8	1.8	1.8	153.76	1469	1469			1	1	3.3399e-05			8462100	2026800	0	2	CG2041	legless	lgs	-	-	5244450	-
Q9VLN6;B3DN70;Q8T9B4	Q9VLN6;B3DN70;Q8T9B4	6;6;5	2;2;2	2;2;2		CG7627-RA;CG7627	>tr|Q9VLN6|Q9VLN6_DROME CG7627 OS=Drosophila melanogaster GN=CG7627-RA PE=2 SV=2;>tr|B3DN70|B3DN70_DROME RE10805p OS=Drosophila melanogaster GN=CG7627-RA PE=2 SV=1;>tr|Q8T9B4|Q8T9B4_DROME SD08921p OS=Drosophila melanogaster GN=CG7627 PE=2 SV=1	3	6	2	2	0	0	5	6	0	0	1	2	0	0	1	2	5.2	1.6	1.6	152.31	1355	1355;1355;985			1	3	4.2516e-29			2388700	8082900	0	2	CG7627	-	CG7627	ABCC4,ABCC8,ABCC2,ABCC12,ABCC9,ABCC6,ABCC1,ABCC10,ABCC5,ABCC11	-	5235800	-
Q95RI2;Q9VU07	Q95RI2;Q9VU07	4;3	4;3	4;3			>tr|Q95RI2|Q95RI2_DROME CG10973, isoform B OS=Drosophila melanogaster GN=CG10973 PE=2 SV=1;>tr|Q9VU07|Q9VU07_DROME CG10973, isoform A OS=Drosophila melanogaster GN=CG10973 PE=2 SV=1	2	4	4	4	0	0	3	2	0	0	3	2	0	0	3	2	14.4	14.4	14.4	34.018	306	306;255			3	2	3.9876e-08			5528100	4932800	0	2	CG10973	-	CG10973	HSPBP1,SIL1	-	5230450	-
Q8IRF0;Q9W013;Q960Y7;E1JIC0;E1JIB9;Q6NNW7;Q7KV98;D0IQG5;Q9W016	Q8IRF0;Q9W013;Q960Y7;E1JIC0;E1JIB9;Q6NNW7;Q7KV98;D0IQG5;Q9W016	1;1;1;1;1;1;1;1;1	1;1;1;1;1;1;1;1;1	1;1;1;1;1;1;1;1;1		CG32306-RC;CG32306-RA;CG12790;CG32306;CG32306-RD	>tr|Q8IRF0|Q8IRF0_DROME CG32306, isoform C OS=Drosophila melanogaster GN=CG32306-RC PE=2 SV=1;>tr|Q9W013|Q9W013_DROME AT15596p OS=Drosophila melanogaster GN=CG32306-RA PE=2 SV=2;>tr|Q960Y7|Q960Y7_DROME LD29569p OS=Drosophila melanogaster GN=CG12790 PE=2 SV	9	1	1	1	0	0	1	1	0	0	1	1	0	0	1	1	3.4	3.4	3.4	45.797	416	416;475;763;1400;1702;1796;1851;1877;2197			2	1	0.00026332			6482500	3929400	0	2	CG45186	-	CG45186	SVIL	-	5205950	-
E8NH55;Q9W5A0;Q8IRX7;Q8IRX8;Q9W599;C6TPB8;F0JAP5;Q8IRX6	E8NH55;Q9W5A0;Q8IRX7;Q8IRX8;Q9W599;C6TPB8;F0JAP5;Q8IRX6	1;1;1;1;1;1;1;1	1;1;1;1;1;1;1;1	1;1;1;1;1;1;1;1		CG32813-RD;CG14771;CG32813-RE;CG32813-RC	>tr|E8NH55|E8NH55_DROME RE10571p OS=Drosophila melanogaster GN=CG32813-RD PE=2 SV=1;>tr|Q9W5A0|Q9W5A0_DROME CG32813, isoform B OS=Drosophila melanogaster GN=CG32813 PE=4 SV=2;>tr|Q8IRX7|Q8IRX7_DROME CG32813, isoform C OS=Drosophila melanogaster GN=CG32813	8	1	1	1	0	0	1	0	0	0	1	0	0	0	1	0	2.6	2.6	2.6	33.887	342	342;572;626;628;629;644;657;665			1		0.0082616			5196600		0	1	CG32813	-	CG32813	MSANTD3	-	5196600	-
Q8SZY9	Q8SZY9	2	2	2		CG6316	>tr|Q8SZY9|Q8SZY9_DROME CG32075 OS=Drosophila melanogaster GN=CG6316 PE=2 SV=1	1	2	2	2	0	0	1	2	0	0	1	2	0	0	1	2	3.5	3.5	3.5	61.785	541	541			1	2	8.4951e-05			5881500	4504800	0	2	CG32075	-	CG32075	LAS1L	-	5193150	-
Q9W1I8	Q9W1I8	1	1	1	Synaptosomal-associated protein	usnp	>tr|Q9W1I8|Q9W1I8_DROME Synaptosomal-associated protein OS=Drosophila melanogaster GN=usnp PE=2 SV=1	1	1	1	1	0	0	1	0	0	0	1	0	0	0	1	0	4.6	4.6	4.6	31.595	284	284			2		0.0031146			5192300		0	1	CG11173	Synaptosomal-associated protein 29kDa	Snap29	SNAP29,VTI1A	-	5192300	-
Q9W3F6;A8JV22	Q9W3F6;A8JV22	1;1	1;1	1;1		CG1440-RC	>tr|Q9W3F6|Q9W3F6_DROME CG1440, isoform A OS=Drosophila melanogaster GN=CG1440 PE=2 SV=2;>tr|A8JV22|A8JV22_DROME AT08049p OS=Drosophila melanogaster GN=CG1440-RC PE=2 SV=1	2	1	1	1	0	0	1	0	0	0	1	0	0	0	1	0	2.9	2.9	2.9	55.156	488	488;511			1		0.00097407			5184500		0	1	CG1440	-	CG1440	BLMH	-	5184500	-
Q8T094;Q9VV82;Q8SWQ9;Q9I7R5;B5RIL6	Q8T094;Q9VV82;Q8SWQ9;Q9I7R5;B5RIL6	1;1;1;1;1	1;1;1;1;1	1;1;1;1;1		CG18861;CG32164-RA	>tr|Q8T094|Q8T094_DROME LD20554p OS=Drosophila melanogaster GN=CG18861 PE=2 SV=1;>tr|Q9VV82|Q9VV82_DROME CG32164 OS=Drosophila melanogaster GN=CG32164 PE=4 SV=2;>tr|Q8SWQ9|Q8SWQ9_DROME RE37107p OS=Drosophila melanogaster GN=CG18861 PE=2 SV=1;>tr|Q9I7R5|Q9I	5	1	1	1	0	0	0	1	0	0	0	1	0	0	0	1	1.6	1.6	1.6	69.487	617	617;1079;1079;1080;1120				1	0.0028039				5179200	0	1	CG32165	-	CG32165	IPO4	-	5179200	-
Q9W290;Q9NFP0;Q9W289;Q8IGK8;Q960J1	Q9W290;Q9NFP0;Q9W289;Q8IGK8;Q960J1	5;5;5;5;3	5;5;5;5;3	5;5;5;5;3		GM130	>tr|Q9W290|Q9W290_DROME GM130, isoform B OS=Drosophila melanogaster GN=GM130 PE=4 SV=2;>tr|Q9NFP0|Q9NFP0_DROME Putative GM130 protein OS=Drosophila melanogaster GN=GM130 PE=2 SV=1;>tr|Q9W289|Q9W289_DROME GM130, isoform A OS=Drosophila melanogaster GN=GM130	5	5	5	5	0	0	4	2	0	0	4	2	0	0	4	2	7.9	7.9	7.9	86.914	755	755;790;795;840;379			4	2	2.2752e-09			6659200	3552800	0	2	CG11061	Golgi matrix protein 130 kD ortholog	GM130	GOLGA6L4,GOLGA8M,GOLGA8J,GOLGA2,ENSG00000270142,GOLGA8IP,GOLGA8N,GOLGA6L9,ENSG00000261739,GOLGA8A,GOLGA6L1,ENSG00000259455,ENSG00000178115,GOLGA6L6,GOLGA6L10,GOLGA8F,GOLGA8B,GOLGA6L19,GOLGA6A,GOLGA6L3,GOLGA8G,GOLGA6D,GOLGA6B,GOLGA6L2,GOLGA6C	-	5106000	-
Q9U010;Q8IMG6;O77069;Q7KPL1;O61458;O76259;O62609	Q9U010;Q8IMG6;O77069;Q7KPL1;O61458;O76259;O62609	1;1;1;1;1;1;1	1;1;1;1;1;1;1	1;1;1;1;1;1;1		Med	>tr|Q9U010|Q9U010_DROME Medea-A (Fragment) OS=Drosophila melanogaster GN=Med PE=2 SV=1;>tr|Q8IMG6|Q8IMG6_DROME Medea, isoform B OS=Drosophila melanogaster GN=Med PE=2 SV=1;>tr|O77069|O77069_DROME Medea-B OS=Drosophila melanogaster GN=Med PE=2 SV=1;>tr|Q7KP	7	1	1	1	0	0	1	1	0	0	1	1	0	0	1	1	2.8	2.8	2.8	72.199	682	682;697;697;745;745;771;771			1	1	1.7375e-14			4049900	6149800	0	2	CG1775	Medea	Med	SMAD4	-	5099850	-
Q9VFX8	Q9VFX8	1	1	1		Ravus	>tr|Q9VFX8|Q9VFX8_DROME FI14740p OS=Drosophila melanogaster GN=Ravus PE=2 SV=1	1	1	1	1	0	0	1	1	0	0	1	1	0	0	1	1	3.1	3.1	3.1	39.465	359	359			2	2	0.011718			4115900	6037000	0	2	CG15889	Ravus	Ravus	-	-	5076450	-
Q7K3L1;E1JH57	Q7K3L1;E1JH57	1;1	1;1	1;1	Guanylate kinase-associated protein mars	mars	>sp|Q7K3L1|MARS_DROME Guanylate kinase-associated protein mars OS=Drosophila melanogaster GN=mars PE=1 SV=1;>tr|E1JH57|E1JH57_DROME Mars, isoform B OS=Drosophila melanogaster GN=mars PE=4 SV=1	2	1	1	1	0	0	1	0	0	0	1	0	0	0	1	0	1.4	1.4	1.4	101.94	921	921;921			1		0.006856			5064300		0	1	CG17064	mars	mars	DLGAP3,DLGAP2,DLGAP5,DLGAP1,DLGAP4	-	5064300	-
Q9VG73	Q9VG73	1	1	1	Interleukin enhancer-binding factor 2 homolog	CG5641	>sp|Q9VG73|ILF2_DROME Interleukin enhancer-binding factor 2 homolog OS=Drosophila melanogaster GN=CG5641 PE=2 SV=1	1	1	1	1	0	0	1	1	0	0	1	1	0	0	1	1	2.8	2.8	2.8	43.657	396	396			1	1	0.005499			3485600	6636400	0	2	CG5641	-	CG5641	ILF2	-	5061000	-
Q9VVI2;C6TP77	Q9VVI2;C6TP77	2;2	2;2	2;2	Enhancer of mRNA-decapping protein 3	Edc3;Edc3-RB	>sp|Q9VVI2|EDC3_DROME Enhancer of mRNA-decapping protein 3 OS=Drosophila melanogaster GN=Edc3 PE=1 SV=1;>tr|C6TP77|C6TP77_DROME LD04327p OS=Drosophila melanogaster GN=Edc3-RB PE=2 SV=1	2	2	2	2	0	0	2	1	0	0	2	1	0	0	2	1	4.3	4.3	4.3	73.414	680	680;680			3	2	3.2638e-09			6419800	3667600	0	2	CG6311	Enhancer of decapping 3	Edc3	EDC3	-	5043700	-
O01368;Q9W321	O01368;Q9W321	2;2	2;2	2;2		nej	>tr|O01368|O01368_DROME CREB-binding protein homolog OS=Drosophila melanogaster GN=nej PE=2 SV=1;>tr|Q9W321|Q9W321_DROME Nejire OS=Drosophila melanogaster GN=nej PE=4 SV=2	2	2	2	2	0	0	1	1	0	0	1	1	0	0	1	1	0.6	0.6	0.6	331.87	3190	3190;3276			1	1	0.00013938			3957600	6105800	0	2	CG15319	nejire	nej	CREBBP,EP300	-	5031700	-
Q9VGN9	Q9VGN9	1	1	1	Probable ribosome biogenesis protein RLP24	RpL24-like	>sp|Q9VGN9|RLP24_DROME Probable ribosome biogenesis protein RLP24 OS=Drosophila melanogaster GN=RpL24-like PE=1 SV=1	1	1	1	1	0	0	1	1	0	0	1	1	0	0	1	1	6.3	6.3	6.3	22.436	191	191			1	1	0.0027929			4304900	5725800	0	2	CG6764	Ribosomal protein L24-like	RpL24-like	RSL24D1	-	5015350	-
Q8T0S6	Q8T0S6	1	1	1	Serine/threonine-protein kinase hippo	hpo	>sp|Q8T0S6|HIPPO_DROME Serine/threonine-protein kinase hippo OS=Drosophila melanogaster GN=hpo PE=1 SV=1	1	1	1	1	0	0	1	1	0	0	1	1	0	0	1	1	1.9	1.9	1.9	75.109	669	669			2	1	0.00031034			5593700	4381700	0	2	CG11228	hippo	hpo	STK3,STK4,STK24,STK26,STK25	-	4987700	-
Q8MSI5;Q9Y139;Q9VKJ6	Q8MSI5;Q9Y139;Q9VKJ6	2;2;2	2;2;2	2;2;2		BcDNA:GH06032;BcDNA.GH06032;CG6230-RA	>tr|Q8MSI5|Q8MSI5_DROME GH13756p OS=Drosophila melanogaster GN=BcDNA:GH06032 PE=2 SV=1;>tr|Q9Y139|Q9Y139_DROME BcDNA.GH06032 OS=Drosophila melanogaster GN=BcDNA.GH06032 PE=2 SV=1;>tr|Q9VKJ6|Q9VKJ6_DROME CG6230 OS=Drosophila melanogaster GN=CG6230-RA PE=2 S	3	2	2	2	0	0	2	0	0	0	2	0	0	0	2	0	2.9	2.9	2.9	110.82	993	993;1225;1225			2		0.00012576			4966500		0	1	CG6230	-	CG6230	ATP13A1	-	4966500	-
Q7K2G1;B7YZG7;Q7K2G1-2;B7YZG8	Q7K2G1;B7YZG7;Q7K2G1-2;B7YZG8	2;2;1;1	2;2;1;1	2;2;1;1	Proteasomal ubiquitin receptor ADRM1 homolog	CG13349	>sp|Q7K2G1|ADRM1_DROME Proteasomal ubiquitin receptor ADRM1 homolog OS=Drosophila melanogaster GN=CG13349 PE=1 SV=1;>tr|B7YZG7|B7YZG7_DROME CG13349, isoform B OS=Drosophila melanogaster GN=CG13349 PE=4 SV=1;>sp|Q7K2G1-2|ADRM1_DROME Isoform 2 of Proteasomal	4	2	2	2	0	0	2	0	0	0	2	0	0	0	2	0	12.1	12.1	12.1	42.012	389	389;389;424;424			2		1.4548e-05			4934600		0	1	CG13349	Regulatory particle non-ATPase 13	Rpn13	ADRM1	-	4934600	-
P49735	P49735	4	4	4	DNA replication licensing factor Mcm2	Mcm2	>sp|P49735|MCM2_DROME DNA replication licensing factor Mcm2 OS=Drosophila melanogaster GN=Mcm2 PE=1 SV=1	1	4	4	4	0	0	2	2	0	0	2	2	0	0	2	2	6	6	6	100.41	887	887			2	2	3.7738e-09			5152100	4695800	0	2	CG7538	Minichromosome maintenance 2	Mcm2	MCM2	-	4923950	-
Q8IQV5;Q8IQV6;Q9VWA0;Q95SV7	Q8IQV5;Q8IQV6;Q9VWA0;Q95SV7	2;2;2;1	2;2;2;1	2;2;2;1		CG17233	>tr|Q8IQV5|Q8IQV5_DROME CG17233, isoform D OS=Drosophila melanogaster GN=CG17233 PE=2 SV=2;>tr|Q8IQV6|Q8IQV6_DROME CG17233, isoform A OS=Drosophila melanogaster GN=CG17233 PE=2 SV=1;>tr|Q9VWA0|Q9VWA0_DROME CG17233, isoform C OS=Drosophila melanogaster GN=C	4	2	2	2	0	0	2	1	0	0	2	1	0	0	2	1	3.1	3.1	3.1	83.51	772	772;1173;1465;626			2	1	0.00061821			4829800	5017700	0	2	CG17233	-	CG17233	-	-	4923750	-
Q9VZU8;Q95SA2	Q9VZU8;Q95SA2	2;2	2;2	2;2		CG1291	>tr|Q9VZU8|Q9VZU8_DROME CG1291 OS=Drosophila melanogaster GN=CG1291 PE=2 SV=1;>tr|Q95SA2|Q95SA2_DROME GM04690p OS=Drosophila melanogaster GN=CG1291 PE=2 SV=1	2	2	2	2	0	0	1	2	0	0	1	2	0	0	1	2	5.7	5.7	5.7	48.598	424	424;424			1	2	4.326e-06			2939200	6839300	0	2	CG1291	-	CG1291	ALG2	-	4889250	-
Q24324	Q24324	1	1	1	Dual specificity mitogen-activated protein kinase kinase dSOR1	Dsor1	>sp|Q24324|DSOR1_DROME Dual specificity mitogen-activated protein kinase kinase dSOR1 OS=Drosophila melanogaster GN=Dsor1 PE=2 SV=2	1	1	1	1	0	0	1	0	0	0	1	0	0	0	1	0	3.8	3.8	3.8	43.869	396	396			1		0.00045729			4882700		0	1	CG15793	Downstream of raf1	Dsor1	MAP2K5,MAP2K1,MAP2K2,MAP2K6,MAP2K4	-	4882700	-
P54359	P54359	3	3	3	Septin-2	Septin-2	>sp|P54359|SEPT2_DROME Septin-2 OS=Drosophila melanogaster GN=Sep2 PE=2 SV=2	1	3	3	3	0	0	1	3	0	0	1	3	0	0	1	3	9.1	9.1	9.1	48.474	419	419			1	4	1.7172e-14			1895700	7823200	0	2	CG4173	Septin 2	sep2	SEPT11,SEPT6,SEPT8,SEPT10,SEPT14,SEPT4,SEPT7,SEPT2,SEPT5-GP1BB	-	4859450	-
Q9VRV3;A8JNL9	Q9VRV3;A8JNL9	1;1	1;1	1;1			>tr|Q9VRV3|Q9VRV3_DROME CG10274, isoform A OS=Drosophila melanogaster GN=CG10274 PE=2 SV=2;>tr|A8JNL9|A8JNL9_DROME CG10274, isoform B OS=Drosophila melanogaster GN=CG10274 PE=4 SV=1	2	1	1	1	0	0	1	1	0	0	1	1	0	0	1	1	3.7	3.7	3.7	59.029	514	514;863			1	1	1.8399e-30			4944500	4765400	0	2	CG10274	-	CG10274	ZNF471	-	4854950	-
Q8IR50;B6VQA0;Q0IGS9	Q8IR50;B6VQA0;Q0IGS9	1;1;1	1;1;1	1;1;1		betaNACtes6;betaNACtes3	>tr|Q8IR50|Q8IR50_DROME CG32598 OS=Drosophila melanogaster GN=betaNACtes6 PE=2 SV=1;>tr|B6VQA0|B6VQA0_DROME CG32601 OS=Drosophila melanogaster GN=betaNACtes3 PE=2 SV=1;>tr|Q0IGS9|Q0IGS9_DROME RT01104p (Fragment) OS=Drosophila melanogaster GN=betaNACtes3 PE	3	1	1	1	0	0	1	0	0	0	1	0	0	0	1	0	4.2	4.2	4.2	28.862	262	262;262;267			2		0.015473			4854300		0	1	CG32598	-	betaNACtes6	-	-	4854300	-
Q9V3Y5;F6J3J2;A9YIQ1;A9YIQ0;A9YIP7;A9YIP6;A9YIP1;A9YIP0;F6JAQ2;F6JAP6;F6JAN6	Q9V3Y5;F6J3J2;A9YIQ1;A9YIQ0;A9YIP7;A9YIP6;A9YIP1;A9YIP0;F6JAQ2;F6JAP6;F6JAN6	2;1;1;1;1;1;1;1;1;1;1	2;1;1;1;1;1;1;1;1;1;1	2;1;1;1;1;1;1;1;1;1;1		BcDNA.LD23634;CG4119	>tr|Q9V3Y5|Q9V3Y5_DROME BcDNA.LD23634 OS=Drosophila melanogaster GN=BcDNA.LD23634 PE=2 SV=1;>tr|F6J3J2|F6J3J2_DROME CG4119 (Fragment) OS=Drosophila melanogaster GN=CG4119 PE=4 SV=1;>tr|A9YIQ1|A9YIQ1_DROME CG4119 (Fragment) OS=Drosophila melanogaster GN=CG4	11	2	2	2	0	0	2	0	0	0	2	0	0	0	2	0	3.2	3.2	3.2	112.7	998	998;243;243;243;243;243;243;243;244;244;244			2		5.257e-08			4853300		0	1	CG4119	-	CG4119	RBM25	-	4853300	-
Q9VCN9	Q9VCN9	3	3	3		wda	>tr|Q9VCN9|Q9VCN9_DROME LD16387p OS=Drosophila melanogaster GN=wda PE=2 SV=1	1	3	3	3	0	0	1	3	0	0	1	3	0	0	1	3	4.4	4.4	4.4	83.727	743	743			1	3	1.3944e-06			2947400	6747600	0	2	CG4448	will decrease acetylation	wda	TAF5L,TAF5,EGLN3,EGLN1,POC1B,RAB4B-EGLN2	-	4847500	-
Q9V438	Q9V438	2	2	2		CaBP1	>tr|Q9V438|Q9V438_DROME CaBP1 OS=Drosophila melanogaster GN=CaBP1 PE=2 SV=1	1	2	2	2	0	0	1	1	0	0	1	1	0	0	1	1	4.4	4.4	4.4	46.751	433	433			1	1	0.0013801			3215700	6477200	0	2	CG5809	calcium-binding protein 1	CaBP1	PDIA6,TMX1	-	4846450	-
Q9VBW0;Q4QQ08	Q9VBW0;Q4QQ08	2;1	2;1	2;1			>tr|Q9VBW0|Q9VBW0_DROME CG13663 OS=Drosophila melanogaster GN=CG13663 PE=2 SV=1;>tr|Q4QQ08|Q4QQ08_DROME IP06461p (Fragment) OS=Drosophila melanogaster PE=2 SV=1	2	2	2	2	0	0	2	1	0	0	2	1	0	0	2	1	9.6	9.6	9.6	20.804	177	177;193			2	1	0.00022037			7669900	1974300	0	2	CG13663	-	CG13663	SAYSD1	-	4822100	-
Q9V437	Q9V437	2	2	2		Prp18	>tr|Q9V437|Q9V437_DROME LD21120p OS=Drosophila melanogaster GN=Prp18 PE=2 SV=1	1	2	2	2	0	0	2	0	0	0	2	0	0	0	2	0	7.4	7.4	7.4	39.652	340	340			2		0.00050545			4803400		0	1	CG6011	Prp18	Prp18	PRPF18	-	4803400	-
Q9VPH4;Q8SXR2;O76926	Q9VPH4;Q8SXR2;O76926	2;2;1	2;2;1	2;2;1		kin17	>tr|Q9VPH4|Q9VPH4_DROME FI03293p OS=Drosophila melanogaster GN=kin17 PE=2 SV=1;>tr|Q8SXR2|Q8SXR2_DROME RE65257p OS=Drosophila melanogaster GN=kin17 PE=2 SV=1;>tr|O76926|O76926_DROME KIN17 protein (Fragment) OS=Drosophila melanogaster GN=kin17 PE=2 SV=1	3	2	2	2	0	0	1	1	0	0	1	1	0	0	1	1	5.4	5.4	5.4	45.354	390	390;390;244			2	1	0.0011071			7669600	1910700	0	2	CG5649	kin17	kin17	KIN	-	4790150	-
Q9VKR2	Q9VKR2	1	1	1		CG17118	>tr|Q9VKR2|Q9VKR2_DROME CG6443 OS=Drosophila melanogaster GN=CG17118 PE=2 SV=1	1	1	1	1	0	0	0	1	0	0	0	1	0	0	0	1	7.7	7.7	7.7	33.654	299	299				1	2.8498e-19				4780800	0	1	CG17118	-	CG17118	CFAP20	-	4780800	-
Q8T0D1	Q8T0D1	1	1	1		CG4639	>tr|Q8T0D1|Q8T0D1_DROME CG31457 OS=Drosophila melanogaster GN=CG4639 PE=2 SV=1	1	1	1	1	0	0	1	1	0	0	1	1	0	0	1	1	3.6	3.6	3.6	38.166	337	337			1	1	0.0039353			5747300	3766200	0	2	CG31457	-	CG31457	-	-	4756750	-
Q7YU84;P09956	Q7YU84;P09956	1;1	1;1	1;1	Regulatory protein zeste	z	>tr|Q7YU84|Q7YU84_DROME SD07933p OS=Drosophila melanogaster GN=z PE=2 SV=1;>sp|P09956|ZEST_DROME Regulatory protein zeste OS=Drosophila melanogaster GN=z PE=1 SV=3	2	1	1	1	0	0	1	0	0	0	1	0	0	0	1	0	1.7	1.7	1.7	61.96	575	575;575			1		0.0029544			4748500		0	1	CG7803	zeste	z	RB1	-	4748500	-
Q9VUB7	Q9VUB7	1	1	1		ptip	>tr|Q9VUB7|Q9VUB7_DROME Ptip OS=Drosophila melanogaster GN=ptip PE=2 SV=3	1	1	1	1	0	0	1	1	0	0	1	1	0	0	1	1	0.6	0.6	0.6	262.47	2294	2294			1	1	0.0087632			5665800	3816800	0	2	CG32133	-	ptip	SFTPA2,COLEC10,PRR21,COLEC11,LUZP4,ZNF106,SFTPA1,WDR86,SFTPD,CLEC4F,PAXIP1,ENSG00000235878,SPN,MDC1	-	4741300	-
Q9VPT4;F0JAP2	Q9VPT4;F0JAP2	3;3	3;3	3;3		Saf6;Saf6-RA	>tr|Q9VPT4|Q9VPT4_DROME CG3883 OS=Drosophila melanogaster GN=Saf6 PE=2 SV=2;>tr|F0JAP2|F0JAP2_DROME SD14859p (Fragment) OS=Drosophila melanogaster GN=Saf6-RA PE=2 SV=1	2	3	3	3	0	0	3	1	0	0	3	1	0	0	3	1	4.9	4.9	4.9	79.288	717	717;741			3	1	1.329e-05			7154300	2297400	0	2	CG3883	SAGA factor-like TAF6	Saf6	-	-	4725850	-
Q0KHU5-2;Q0KHU5	Q0KHU5-2;Q0KHU5	3;3	3;3	3;3	1-acylglycerophosphocholine O-acyltransferase 1	CG32699	>sp|Q0KHU5-2|PCAT1_DROME Isoform A of 1-acylglycerophosphocholine O-acyltransferase 1 OS=Drosophila melanogaster GN=CG32699;>sp|Q0KHU5|PCAT1_DROME 1-acylglycerophosphocholine O-acyltransferase 1 OS=Drosophila melanogaster GN=CG32699 PE=2 SV=1	2	3	3	3	0	0	2	2	0	0	2	2	0	0	2	2	7.3	7.3	7.3	50.62	452	452;533			2	2	5.2326e-07			3848100	5595100	0	2	CG32699	-	CG32699	LPCAT4,LPCAT1,LPCAT2	-	4721600	-
Q9VXT2	Q9VXT2	2	2	2	DnaJ homolog subfamily C member 25 homolog	CG7872	>sp|Q9VXT2|DJC25_DROME DnaJ homolog subfamily C member 25 homolog OS=Drosophila melanogaster GN=CG7872 PE=2 SV=1	1	2	2	2	0	0	2	0	0	0	2	0	0	0	2	0	7.2	7.2	7.2	39.887	333	333			2		3.3825e-05			4687700		0	1	CG7872	-	CG7872	DNAJC25	-	4687700	-
Q9VFS6	Q9VFS6	3	3	3		omd	>tr|Q9VFS6|Q9VFS6_DROME AT14917p OS=Drosophila melanogaster GN=omd PE=2 SV=2	1	3	3	3	0	0	2	1	0	0	2	1	0	0	2	1	4	4	4	112.97	994	994			2	1	8.7505e-08			4212400	5143900	0	2	CG9591	oocyte maintenance defects	omd	INTS5	-	4678150	-
Q9VD26;Q8T9J8	Q9VD26;Q8T9J8	2;1	2;1	2;1	Zinc finger protein-like 1 homolog	CG5382	>sp|Q9VD26|ZFPL1_DROME Zinc finger protein-like 1 homolog OS=Drosophila melanogaster GN=CG5382 PE=1 SV=1;>tr|Q8T9J8|Q8T9J8_DROME GM05688p OS=Drosophila melanogaster GN=CG5382 PE=2 SV=1	2	2	2	2	0	0	2	1	0	0	2	1	0	0	2	1	7.7	7.7	7.7	33.503	299	299;276			2	1	8.8777e-05			5113500	4156600	0	2	CG5382	-	CG5382	-	-	4635050	-
Q9W414;Q9U7A2;Q8SZ19;C1C3F8	Q9W414;Q9U7A2;Q8SZ19;C1C3F8	2;2;2;2	2;2;2;2	2;2;2;2		Rpt4;Rpt4-RA	>tr|Q9W414|Q9W414_DROME Rpt4 OS=Drosophila melanogaster GN=Rpt4 PE=2 SV=2;>tr|Q9U7A2|Q9U7A2_DROME 26S proteasome regulatory complex subunit p42D OS=Drosophila melanogaster GN=Rpt4 PE=2 SV=1;>tr|Q8SZ19|Q8SZ19_DROME RE23388p OS=Drosophila melanogaster GN=Rpt	4	2	2	2	0	0	2	1	0	0	2	1	0	0	2	1	6.7	6.7	6.7	44.209	390	390;390;397;406			2	1	4.75e-06			6314000	2943200	0	2	CG3455	Regulatory particle triple-A ATPase 4	Rpt4	PSMC2,PSMC5,PSMC6,WDR12	-	4628600	-
Q9VKB4	Q9VKB4	1	1	1	Probable ribosome production factor 1	CG6712	>sp|Q9VKB4|RPF1_DROME Probable ribosome production factor 1 OS=Drosophila melanogaster GN=CG6712 PE=2 SV=1	1	1	1	1	0	0	1	1	0	0	1	1	0	0	1	1	3	3	3	45.999	394	394			1	1	0.0062324			4077700	5125200	0	2	CG6712	-	CG6712	RPF1	-	4601450	-
B4F5J7;Q9V3R3	B4F5J7;Q9V3R3	1;1	1;1	1;1		CG3704;EG:BACR7A4.17	>tr|B4F5J7|B4F5J7_DROME CG3704-PA (Fragment) OS=Drosophila melanogaster GN=CG3704 PE=4 SV=1;>tr|Q9V3R3|Q9V3R3_DROME CG3704 OS=Drosophila melanogaster GN=EG:BACR7A4.17 PE=2 SV=1	2	1	1	1	0	0	0	1	0	0	0	1	0	0	0	1	3.5	3.5	3.5	34.914	312	312;382				1	0.0047368				4579200	0	1	CG3704	-	CG3704	GPN1	-	4579200	-
Q9W1C5;Q8IGA9	Q9W1C5;Q8IGA9	2;2	2;2	2;2		IntS1	>tr|Q9W1C5|Q9W1C5_DROME CG3173 OS=Drosophila melanogaster GN=IntS1 PE=2 SV=2;>tr|Q8IGA9|Q8IGA9_DROME SD05534p OS=Drosophila melanogaster GN=IntS1 PE=2 SV=1	2	2	2	2	0	0	2	1	0	0	2	1	0	0	2	1	1	1	1	235.1	2053	2053;2053			2	1	2.4714e-05			5886500	3242400	0	2	CG3173	Integrator 1	IntS1	INTS1	-	4564450	-
O18413	O18413	2	2	2	26S protease regulatory subunit 8	Pros45	>sp|O18413|PRS8_DROME 26S protease regulatory subunit 8 OS=Drosophila melanogaster GN=Pros45 PE=1 SV=2	1	2	2	2	0	0	2	1	0	0	2	1	0	0	2	1	5.9	5.9	5.9	45.857	405	405			2	1	5.3352e-05			5957300	3066100	0	2	CG1489	Regulatory particle triple-A ATPase 6	Rpt6	PSMC2,PSMC5,PSMC6,WDR12	-	4511700	-
Q9VKU1;E1JHE4;Q9W1W0;Q7KVJ6	Q9VKU1;E1JHE4	3;3;1;1	3;3;1;1	3;3;1;1		Fatp	>tr|Q9VKU1|Q9VKU1_DROME Fatty acid (Long chain) transport protein, isoform A OS=Drosophila melanogaster GN=Fatp PE=2 SV=2;>tr|E1JHE4|E1JHE4_DROME Fatty acid (Long chain) transport protein, isoform C OS=Drosophila melanogaster GN=Fatp PE=4 SV=1	4	3	3	3	0	0	2	1	0	0	2	1	0	0	2	1	5.3	5.3	5.3	70.162	626	626;705;703;714			2	1	3.7178e-05			7708300	1247000	0	2	CG46149	Fatty acid (long chain) transport protein	Fatp	SLC27A1,SLC27A2,SLC27A5,SLC27A6,SLC27A3,SLC27A4	-	4477650	-
Q8SZ63	Q8SZ63	1	1	1	Golgin-84	Golgin84	>sp|Q8SZ63|GOGA5_DROME Golgin-84 OS=Drosophila melanogaster GN=Golgin84 PE=1 SV=2	1	1	1	1	0	0	0	1	0	0	0	1	0	0	0	1	2.7	2.7	2.7	58.679	516	516				1	0.0032257				4477500	0	1	CG17785	Golgin-84 ortholog (H. sapiens)	Golgin84	GOLGA5	-	4477500	-
Q9VW56	Q9VW56	2	2	2	Probable prefoldin subunit 6	CG7770	>sp|Q9VW56|PFD6_DROME Probable prefoldin subunit 6 OS=Drosophila melanogaster GN=CG7770 PE=2 SV=1	1	2	2	2	0	0	1	1	0	0	1	1	0	0	1	1	19.2	19.2	19.2	14.428	125	125			1	1	3.0458e-05			3776900	5172700	0	2	CG7770	-	CG7770	PFDN6	-	4474800	-
P39736	P39736	1	1	1	Puff-specific protein Bx42	Bx42	>sp|P39736|BX42_DROME Puff-specific protein Bx42 OS=Drosophila melanogaster GN=Bx42 PE=1 SV=1	1	1	1	1	0	0	1	0	0	0	1	0	0	0	1	0	3.3	3.3	3.3	61.156	547	547			2		3.1411e-05			4474700		0	1	CG8264	Bx42	Bx42	SNW1	-	4474700	-
Q8IPN8;Q4ABH3;Q7KNC5;C6TPB0;Q8MSQ5;Q8IPN9;B7Z0T3;A4V2F2;Q9VNA1;Q0KIB9;C8VUZ6;Q9VNA2;B7Z0T6;Q8IPN6;Q7KTR7;Q8IPN7;F3YD53;Q7KTR8;F3YDK0;C6TPC2	Q8IPN8;Q4ABH3;Q7KNC5;C6TPB0;Q8MSQ5;Q8IPN9;B7Z0T3;A4V2F2;Q9VNA1;Q0KIB9;C8VUZ6;Q9VNA2;B7Z0T6	3;3;3;3;3;3;3;3;3;3;2;2;2;1;1;1;1;1;1;1	3;3;3;3;3;3;3;3;3;3;2;2;2;1;1;1;1;1;1;1	3;3;3;3;3;3;3;3;3;3;2;2;2;1;1;1;1;1;1;1		l(3)82Fd;l(3)82Fd-RM;l(3)82Fd-RG	>tr|Q8IPN8|Q8IPN8_DROME L(3)82Fd, isoform F OS=Drosophila melanogaster GN=mtd PE=2 SV=1;>tr|Q4ABH3|Q4ABH3_DROME L(3)82Fd, isoform M OS=Drosophila melanogaster GN=mtd PE=2 SV=1;>tr|Q7KNC5|Q7KNC5_DROME L(3)82Fd, isoform O OS=Drosophila melanogaster GN=mtd PE	20	3	3	3	0	0	3	1	0	0	3	1	0	0	3	1	6.1	6.1	6.1	94.449	869	869;1012;1025;1026;1033;1055;1106;1246;1270;1314;665;678;789;192;210;213;233;267;641;821			3	1	1.9661e-18			4437800		0	2	CG32464	mustard	mtd	TLDC2,NCOA7,OXR1	-	4437800	-
Q9VW37;Q24146	Q9VW37;Q24146	2;2	2;2	2;2		HLH106	>tr|Q9VW37|Q9VW37_DROME Helix loop helix protein 106, isoform A OS=Drosophila melanogaster GN=HLH106 PE=2 SV=1;>tr|Q24146|Q24146_DROME HLH106 OS=Drosophila melanogaster GN=HLH106 PE=2 SV=1	2	2	2	2	0	0	0	2	0	0	0	2	0	0	0	2	1.9	1.9	1.9	124.45	1113	1113;1113				2	0.00089083				4436600	0	1	CG8522	Sterol regulatory element binding protein	SREBP	SREBF1,SREBF2,MITF,TFEB	-	4436600	-
P55162	P55162	3	3	3	Membrane-associated protein Hem	Hem	>sp|P55162|HEM_DROME Membrane-associated protein Hem OS=Drosophila melanogaster GN=Hem PE=2 SV=1	1	3	3	3	0	0	3	1	0	0	3	1	0	0	3	1	2.9	2.9	2.9	129.38	1126	1126			3	1	2.6826e-05			6557000	2267000	0	2	CG5837	HEM-protein	Hem	NCKAP1,NCKAP1L,HSPA5,HSPA6,HSPA1A,HSPA8,HSPA2,HSPA1L,HSPA1B	-	4412000	-
Q461Q5;P35820;D0Z760	Q461Q5;P35820;D0Z760	3;3;3	3;3;3	3;3;3	Polycomb group protein Psc	Psc;Psc-RA	>tr|Q461Q5|Q461Q5_DROME Posterior sex combs OS=Drosophila melanogaster GN=Psc PE=2 SV=1;>sp|P35820|PSC_DROME Polycomb group protein Psc OS=Drosophila melanogaster GN=Psc PE=1 SV=2;>tr|D0Z760|D0Z760_DROME MIP14548p OS=Drosophila melanogaster GN=Psc-RA PE=2	3	3	3	3	0	0	2	2	0	0	2	2	0	0	2	2	2.4	2.4	2.4	169.89	1601	1601;1601;1601			2	2	1.5289e-08			3922200	4866200	0	2	CG3886	Posterior sex combs	Psc	PCGF2,COMMD3-BMI1,PCGF5	-	4394200	-
Q8IQJ9;Q9VU85	Q8IQJ9;Q9VU85	1;1	1;1	1;1			>tr|Q8IQJ9|Q8IQJ9_DROME CG10741, isoform B OS=Drosophila melanogaster GN=CG10741 PE=2 SV=1;>tr|Q9VU85|Q9VU85_DROME CG10741, isoform A OS=Drosophila melanogaster GN=CG10741 PE=2 SV=1	2	1	1	1	0	0	1	0	0	0	1	0	0	0	1	0	3.1	3.1	3.1	41.082	382	382;535			1		0.0076946			4368500		0	1	CG10741	Tondu-domain-containing Growth Inhibitor	Tgi	-	-	4368500	-
A8VEM8;A8VEM3;Q9W4S7	A8VEM8;A8VEM3;Q9W4S7	1;1;1	1;1;1	1;1;1	Myc protein	dm	>tr|A8VEM8|A8VEM8_DROME Diminutive (Fragment) OS=Drosophila melanogaster GN=dm PE=4 SV=1;>tr|A8VEM3|A8VEM3_DROME Diminutive (Fragment) OS=Drosophila melanogaster GN=dm PE=4 SV=1;>sp|Q9W4S7|MYC_DROME Myc protein OS=Drosophila melanogaster GN=dm PE=1 SV=2	3	1	1	1	0	0	1	1	0	0	1	1	0	0	1	1	3.2	3.2	3.2	45.203	408	408;409;717			1	1	0.0023207			4864800	3844100	0	2	CG10798	Myc	Myc	-	-	4354450	-
Q04688	Q04688	2	2	2	DNA-binding protein Ets97D	Ets97D	>sp|Q04688|ELG_DROME DNA-binding protein Ets97D OS=Drosophila melanogaster GN=Ets97D PE=1 SV=2	1	2	2	2	0	0	1	2	0	0	1	2	0	0	1	2	6.7	6.7	6.7	52.644	464	464			1	2	7.1028e-06			2477100	6230600	0	2	CG6338	Ets at 97D	Ets97D	GABPA,ERG	-	4353850	-
Q8IMU9;Q9VC08	Q8IMU9;Q9VC08	3;3	3;3	3;3			>tr|Q8IMU9|Q8IMU9_DROME CG11120, isoform B OS=Drosophila melanogaster GN=CG11120 PE=4 SV=2;>tr|Q9VC08|Q9VC08_DROME CG11120, isoform A OS=Drosophila melanogaster GN=CG11120 PE=2 SV=2	2	3	3	3	0	0	2	2	0	0	2	2	0	0	2	2	6.7	6.7	6.7	81.28	726	726;754			2	2	5.8452e-11			4672200	4008100	0	2	CG11120	Mitotic spindle and nuclear protein	Mink	-	-	4340150	-
Q9W0B3;Q29QY8	Q9W0B3;Q29QY8	2;1	2;1	2;1			>tr|Q9W0B3|Q9W0B3_DROME CG7967 OS=Drosophila melanogaster GN=CG7967 PE=2 SV=1;>tr|Q29QY8|Q29QY8_DROME IP15869p OS=Drosophila melanogaster PE=2 SV=1	2	2	2	2	0	0	1	1	0	0	1	1	0	0	1	1	5.4	5.4	5.4	34.457	316	316;358			1	1	0.00027699			6121200	2545700	0	2	CG7967	-	CG7967	VTA1	-	4333450	-
Q8SXT6;A1Z7K2	Q8SXT6;A1Z7K2	3;3	3;3	3;3		CG2396;CG30349-RA	>tr|Q8SXT6|Q8SXT6_DROME RE25260p OS=Drosophila melanogaster GN=CG2396 PE=2 SV=1;>tr|A1Z7K2|A1Z7K2_DROME CG30349 OS=Drosophila melanogaster GN=CG30349-RA PE=2 SV=1	2	3	3	3	0	0	2	1	0	0	2	1	0	0	2	1	5.2	5.2	5.2	68.338	620	620;620			2	1	5.406e-07			1144200	7421500	0	2	CG30349	-	CG30349	WDR43	-	4282850	-
G7H833;Q7KUZ0;Q7KUZ1;H1UUK4;C7LAI2;P83094	G7H833;Q7KUZ0;Q7KUZ1;H1UUK4;C7LAI2;P83094	2;2;2;2;2;2	2;2;2;2;2;2	2;2;2;2;2;2	Stromal interaction molecule homolog	Stim-RB;Stim;Stim-RD;Stim-RA	>tr|G7H833|G7H833_DROME SD21962p1 OS=Drosophila melanogaster GN=Stim-RB PE=2 SV=1;>tr|Q7KUZ0|Q7KUZ0_DROME Stromal interaction molecule, isoform B OS=Drosophila melanogaster GN=Stim PE=4 SV=1;>tr|Q7KUZ1|Q7KUZ1_DROME HL01465p OS=Drosophila melanogaster GN=St	6	2	2	2	0	0	1	2	0	0	1	2	0	0	1	2	5.4	5.4	5.4	50.831	445	445;454;477;561;561;570			1	2	0.00012898				4259400	0	2	CG9126	Stromal interaction molecule	Stim	RANBP17,XPO7	-	4259400	-
Q53YG3;P04197	Q53YG3;P04197	2;2	2;2	2;2	Myb protein	Myb	>tr|Q53YG3|Q53YG3_DROME LD22943p OS=Drosophila melanogaster GN=Myb PE=2 SV=1;>sp|P04197|MYB_DROME Myb protein OS=Drosophila melanogaster GN=Myb PE=1 SV=2	2	2	2	2	0	0	2	1	0	0	2	1	0	0	2	1	3.7	3.7	3.7	74.044	657	657;657			2	1	0.00046109			5939700	2573700	0	2	CG9045	Myb oncogene-like	Myb	SNAPC4	-	4256700	-
Q95RI6;Q9W4C4;Q7KVW1	Q95RI6;Q9W4C4;Q7KVW1	1;1;1	1;1;1	1;1;1		yu	>tr|Q95RI6|Q95RI6_DROME LD28079p OS=Drosophila melanogaster GN=spoon PE=2 SV=1;>tr|Q9W4C4|Q9W4C4_DROME GM14014p OS=Drosophila melanogaster GN=spoon PE=2 SV=2;>tr|Q7KVW1|Q7KVW1_DROME RE73736p OS=Drosophila melanogaster GN=spoon PE=2 SV=1	3	1	1	1	0	0	1	1	0	0	1	1	0	0	1	1	5.5	5.5	5.5	26.693	236	236;585;607			2	2	0.0027784			2342000	6111500	0	2	CG3249	spoonbill	spoon	AKAP1	-	4226750	-
Q8IH15;Q9VID9	Q8IH15;Q9VID9	1;1	1;1	1;1		BEST:LD14959	>tr|Q8IH15|Q8IH15_DROME LD19244p (Fragment) OS=Drosophila melanogaster GN=BEST:LD14959 PE=2 SV=1;>tr|Q9VID9|Q9VID9_DROME CG8677 OS=Drosophila melanogaster GN=CG8677 PE=2 SV=2	2	1	1	1	0	0	1	0	0	0	1	0	0	0	1	0	1.5	1.5	1.5	69.108	607	607;2759			1		0.0064015			4161800		0	1	CG8677	-	CG8677	RSF1,CECR2	-	4161800	-
Q7YU58;Q9W3X1	Q7YU58;Q9W3X1	2;2	2;2	2;2		CG14440;CG14440-RA	>tr|Q7YU58|Q7YU58_DROME RE55548p OS=Drosophila melanogaster GN=CG14440 PE=2 SV=1;>tr|Q9W3X1|Q9W3X1_DROME CG14440 OS=Drosophila melanogaster GN=CG14440-RA PE=2 SV=1	2	2	2	2	0	0	0	2	0	0	0	2	0	0	0	2	18.1	18.1	18.1	19.72	171	171;318				2	1.325e-09				4122100	0	1	CG14440	-	CG14440	-	-	4122100	-
Q8SYS2;Q8IPA2;Q9VKE5;A9UND4	Q8SYS2;Q8IPA2;Q9VKE5;A9UND4	1;1;1;1	1;1;1;1	1;1;1;1		Mal-B2;CG14935	>tr|Q8SYS2|Q8SYS2_DROME RE38869p OS=Drosophila melanogaster GN=Mal-B2 PE=2 SV=1;>tr|Q8IPA2|Q8IPA2_DROME CG14935, isoform A OS=Drosophila melanogaster GN=Mal-B2 PE=2 SV=1;>tr|Q9VKE5|Q9VKE5_DROME CG14935, isoform B OS=Drosophila melanogaster GN=Mal-B2 PE=2 S	4	1	1	1	0	0	0	1	0	0	0	1	0	0	0	1	3.7	3.7	3.7	64.886	564	564;564;583;583				1	0.00066404				4121400	0	1	CG14935	Maltase B2	Mal-B2	SLC3A2	-	4121400	-
P23128;P23128-2	P23128;P23128-2	2;1	2;1	2;1	Putative ATP-dependent RNA helicase me31b	me31B	>sp|P23128|DDX6_DROME Putative ATP-dependent RNA helicase me31b OS=Drosophila melanogaster GN=me31B PE=1 SV=3;>sp|P23128-2|DDX6_DROME Isoform B of Putative ATP-dependent RNA helicase me31b OS=Drosophila melanogaster GN=me31B	2	2	2	2	0	0	1	1	0	0	1	1	0	0	1	1	5.9	5.9	5.9	51.945	459	459;428			1	1	7.2284e-07			1222400	7000900	0	2	CG4916	maternal expression at 31B	me31B	DDX6	-	4111650	-
Q9V773	Q9V773	1	1	1	Probable cytochrome P450 6a20	Cyp6a20	>sp|Q9V773|C6A20_DROME Probable cytochrome P450 6a20 OS=Drosophila melanogaster GN=Cyp6a20 PE=2 SV=2	1	1	1	1	0	0	0	1	0	0	0	1	0	0	0	1	3	3	3	57.728	501	501				1	0.0091798				4099700	0	1	CG10245	Cyp6a20	Cyp6a20	CYP3A5,TBXAS1,CYP4F11,CYP4F12,CYP4F3,CYP3A4,CYP3A7-CYP3A51P,CYP3A43,CYP4F22,CYP4F2	-	4099700	-
Q8SXF3;Q9W403	Q8SXF3;Q9W403	2;2	2;2	2;2		CG3847	>tr|Q8SXF3|Q8SXF3_DROME RH38929p OS=Drosophila melanogaster GN=CG3847 PE=2 SV=1;>tr|Q9W403|Q9W403_DROME CG3847 OS=Drosophila melanogaster GN=CG3847 PE=2 SV=1	2	2	2	2	0	0	2	1	0	0	2	1	0	0	2	1	3.1	3.1	3.1	37.149	321	321;380			2	1	0.00030094			5182900	3015000	0	2	CG3847	-	CG3847	-	-	4098950	-
P15619	P15619	1	1	1	Serendipity locus protein H-1	wdn	>sp|P15619|SRYC_DROME Serendipity locus protein H-1 OS=Drosophila melanogaster GN=wdn PE=1 SV=2	1	1	1	1	0	0	0	1	0	0	0	1	0	0	0	1	3.1	3.1	3.1	95.313	869	869				1	9.9519e-09				4098700	0	1	CG1454	wings down	wdn	ZNF780A,ZNF23	-	4098700	-
O02373	O02373	2	2	2	UDP-glucose 6-dehydrogenase	sgl	>sp|O02373|UGDH_DROME UDP-glucose 6-dehydrogenase OS=Drosophila melanogaster GN=sgl PE=1 SV=1	1	2	2	2	0	0	2	1	0	0	2	1	0	0	2	1	4.6	4.6	4.6	52.874	476	476			2	1	0.00033116			5281500	2898900	0	2	CG10072	sugarless	sgl	UGDH	-	4090200	-
Q9VND2	Q9VND2	2	2	2		Snm1	>tr|Q9VND2|Q9VND2_DROME LD28027p OS=Drosophila melanogaster GN=Snm1 PE=2 SV=1	1	2	2	2	0	0	2	1	0	0	2	1	0	0	2	1	3.4	3.4	3.4	85.386	763	763			2	1	2.0713e-06			5439100	2712500	0	2	CG10018	Snm1	Snm1	DCLRE1A,DCLRE1B	-	4075800	-
B7FNP5;Q9U450;Q8MRI9;Q9VGZ5;A0AVW7	B7FNP5;Q9U450;Q8MRI9;Q9VGZ5;A0AVW7	1;1;1;1;1	1;1;1;1;1	1;1;1;1;1		cwo-RA;cwo;stich1;CG17100-RA	>tr|B7FNP5|B7FNP5_DROME RE11081p OS=Drosophila melanogaster GN=cwo-RA PE=2 SV=1;>tr|Q9U450|Q9U450_DROME Sticky ch1 (Fragment) OS=Drosophila melanogaster GN=cwo PE=2 SV=1;>tr|Q8MRI9|Q8MRI9_DROME LD15411p OS=Drosophila melanogaster GN=stich1 PE=2 SV=1;>tr|Q9	5	1	1	1	0	0	1	0	0	0	1	0	0	0	1	0	2.2	2.2	2.2	44.168	406	406;610;621;698;704			1		0.041859			4068300		0	1	CG17100	clockwork orange	cwo	-	-	4068300	-
Q23979-2;Q23979;Q23979-3;H8F4R0	Q23979-2;Q23979;Q23979-3;H8F4R0	3;3;3;3	3;3;3;3	3;3;3;3	Myosin-IB	Myo61F;Myo61F-RA	>sp|Q23979-2|MY61F_DROME Isoform B of Myosin-IB OS=Drosophila melanogaster GN=Myo61F;>sp|Q23979|MY61F_DROME Myosin-IB OS=Drosophila melanogaster GN=Myo61F PE=1 SV=3;>sp|Q23979-3|MY61F_DROME Isoform D of Myosin-IB OS=Drosophila melanogaster GN=Myo61F;>tr|H8	4	3	3	3	0	0	2	2	0	0	2	2	0	0	2	2	4.6	4.6	4.6	117.98	1026	1026;1035;1052;1073			2	2	2.0889e-10			4039100	4093400	0	2	CG9155	Myosin 61F	Myo61F	MYO1G,MYO1A,MYO1H,MYO1C,MYO1F,MYO1B,MYO1D,MYO1E	-	4066250	-
Q8MSW9	Q8MSW9	2	2	2		U3-55K	>tr|Q8MSW9|Q8MSW9_DROME CG33505 OS=Drosophila melanogaster GN=U3-55K PE=2 SV=1	1	2	2	2	0	0	0	2	0	0	0	2	0	0	0	2	4.1	4.1	4.1	53.285	484	484				2	0.00011689				4043900	0	1	CG33505	U3 small nuclear riboprotein factor 55K	U3-55K	RRP9,WDR44	-	4043900	-
Q9VEK8;Q9U3W5	Q9VEK8;Q9U3W5	2;2	2;2	2;2		sds22	>tr|Q9VEK8|Q9VEK8_DROME GH07711p OS=Drosophila melanogaster GN=sds22 PE=2 SV=1;>tr|Q9U3W5|Q9U3W5_DROME Putative mitotic protein phosphatase 1 regulator OS=Drosophila melanogaster GN=sds22 PE=2 SV=1	2	2	2	2	0	0	1	1	0	0	1	1	0	0	1	1	7.1	7.1	7.1	37.79	326	326;326			1	1	0.00033349			1133900	6934700	0	2	CG5851	sds22	sds22	PPP1R7	-	4034300	-
Q5BI36;Q8SY24;A8Y583;Q7PLP4;A8Y582;Q7PLP5	Q5BI36;Q8SY24;A8Y583;Q7PLP4;A8Y582;Q7PLP5	4;4;4;4;4;4	4;4;4;4;4;4	4;4;4;4;4;4		CG41099;CG17419	>tr|Q5BI36|Q5BI36_DROME LD32875p OS=Drosophila melanogaster GN=CG41099 PE=2 SV=1;>tr|Q8SY24|Q8SY24_DROME RE06111p OS=Drosophila melanogaster GN=CG17419 PE=2 SV=1;>tr|A8Y583|A8Y583_DROME CG41099, isoform A OS=Drosophila melanogaster GN=CG41099 PE=4 SV=1;>tr	6	4	4	4	0	0	2	2	0	0	2	2	0	0	2	2	6.5	6.5	6.5	92.897	843	843;861;861;1111;1122;1124			2	2	8.9337e-21			4350500	3600100	0	2	CG41099	-	CG41099	ANKFY1,ANK1,ANK3,ANK2	-	3975300	-
Q9VWQ6;Q9VWQ3;A9UN96	Q9VWQ6;Q9VWQ3;A9UN96	1;1;1	1;1;1	1;1;1		CG18259-RA;CG18259	>tr|Q9VWQ6|Q9VWQ6_DROME CG18259 OS=Drosophila melanogaster GN=CG18259-RA PE=2 SV=2;>tr|Q9VWQ3|Q9VWQ3_DROME CG6961 OS=Drosophila melanogaster GN=CG6961 PE=2 SV=2;>tr|A9UN96|A9UN96_DROME LD25519p OS=Drosophila melanogaster GN=CG18259 PE=2 SV=1	3	1	1	1	0	0	1	1	0	0	1	1	0	0	1	1	3.4	3.4	3.4	53.082	474	474;474;474			1	1	0.0023682			2506700	5384800	0	2	CG18259	-	CG18259	POLDIP3	-	3945750	-
Q7JVH6	Q7JVH6	1	1	1			>tr|Q7JVH6|Q7JVH6_DROME CG9436 OS=Drosophila melanogaster GN=CG9436 PE=2 SV=1	1	1	1	1	0	0	1	1	0	0	1	1	0	0	1	1	4.5	4.5	4.5	35.418	311	311			1	1	0.00081905			3455800	4410100	0	2	CG9436	-	CG9436	AKR1C2,AKR1C3,AKR1C4,AKR1A1,AKR1E2,AKR1C1,AKR1B10,AKR1B1,AKR1D1	-	3932950	-
Q9VG16;Q9V3D8;Q9NHV8;Q8IH82	Q9VG16;Q9V3D8;Q9NHV8;Q8IH82	2;2;2;2	2;2;2;2	2;2;2;2		grsm	>tr|Q9VG16|Q9VG16_DROME Granny smith, isoform D OS=Drosophila melanogaster GN=grsm PE=4 SV=3;>tr|Q9V3D8|Q9V3D8_DROME GH27579p OS=Drosophila melanogaster GN=grsm PE=2 SV=1;>tr|Q9NHV8|Q9NHV8_DROME Putative cytoplasmic aminopeptidase OS=Drosophila melanogaste	4	2	2	2	0	0	1	1	0	0	1	1	0	0	1	1	5.3	5.3	5.3	57.211	533	533;558;558;655			1	1	0.00021191			3909800		0	2	CG7340	granny smith	grsm	LOC100652930	-	3909800	-
A8Y516	A8Y516	2	2	2		uex	>tr|A8Y516|A8Y516_DROME Unextended, isoform E OS=Drosophila melanogaster GN=uex PE=4 SV=2	1	2	2	2	0	0	1	1	0	0	1	1	0	0	1	1	2.5	2.5	2.5	93.282	834	834			1	1	0.00018537			4708700	3039200	0	2	CG42595	unextended	uex	CNNM2,CNNM3,CNNM1,CNNM4	-	3873950	-
Q9W240;Q8T8U7;F5XVG2;A8E6Z7;Q9TZN6;O44434;Q9W2D0;A8E6G6;Q95TJ8;A8E737;I7DBA0;Q9W224	Q9W240;Q8T8U7;F5XVG2;A8E6Z7;Q9TZN6;O44434;Q9W2D0;A8E6G6;Q95TJ8;A8E737;I7DBA0;Q9W224	1;1;1;1;1;1;1;1;1;1;1;1	1;1;1;1;1;1;1;1;1;1;1;1	1;1;1;1;1;1;1;1;1;1;1;1		CG3927;CG3927-RA;CG4021;qkr58E-3;CG3875;nsr	>tr|Q9W240|Q9W240_DROME CG3927 OS=Drosophila melanogaster GN=CG3927 PE=2 SV=2;>tr|Q8T8U7|Q8T8U7_DROME AT29209p OS=Drosophila melanogaster GN=CG3927 PE=2 SV=1;>tr|F5XVG2|F5XVG2_DROME MIP05687p (Fragment) OS=Drosophila melanogaster GN=CG3927-RA PE=2 SV=1;>tr	12	1	1	1	0	0	0	1	0	0	0	1	0	0	0	1	3.3	3.3	3.3	31.395	270	270;275;288;312;317;317;319;319;320;331;334;340				1	0.0060542				3862100	0	1	CG3927	-	CG3927	QKI,KHDRBS1,KHDRBS3,KHDRBS2,SF1	-	3862100	-
Q9XZU1	Q9XZU1	4	4	4	Exportin-2	Cas	>sp|Q9XZU1|XPO2_DROME Exportin-2 OS=Drosophila melanogaster GN=Cas PE=2 SV=2	1	4	4	4	0	0	2	2	0	0	2	2	0	0	2	2	4.4	4.4	4.4	110.17	975	975			2	2	1.2009e-07			3598700	4107700	0	2	CG13281	CAS/CSE1 segregation protein	Cas	CSE1L	-	3853200	-
Q9VND7	Q9VND7	1	1	1			>tr|Q9VND7|Q9VND7_DROME CG2931 OS=Drosophila melanogaster GN=CG2931 PE=2 SV=1	1	1	1	1	0	0	1	1	0	0	1	1	0	0	1	1	4.3	4.3	4.3	33.644	302	302			1	1	1.0849e-06			4302300	3331700	0	2	CG2931	-	CG2931	RBM42	-	3817000	-
Q9VIF6;Q8MRB7	Q9VIF6;Q8MRB7	2;2	2;2	2;2		CG9253-RA;CG9253	>tr|Q9VIF6|Q9VIF6_DROME CG9253 OS=Drosophila melanogaster GN=CG9253-RA PE=2 SV=1;>tr|Q8MRB7|Q8MRB7_DROME RE27528p OS=Drosophila melanogaster GN=CG9253 PE=2 SV=1	2	2	2	2	0	0	0	2	0	0	0	2	0	0	0	2	4.3	4.3	4.3	56.486	507	507;507				2	0.00080266				3809200	0	1	CG9253	-	CG9253	DDX47,DDX49	-	3809200	-
Q7JUY7;E2QC90;E0R983	Q7JUY7;E2QC90;E0R983	2;2;2	2;2;2	2;2;2	PTB domain-containing adapter protein ced-6	ced-6;ced-6-RC	>sp|Q7JUY7|CED6_DROME PTB domain-containing adapter protein ced-6 OS=Drosophila melanogaster GN=ced-6 PE=1 SV=1;>tr|E2QC90|E2QC90_DROME Ced-6, isoform B OS=Drosophila melanogaster GN=ced-6 PE=4 SV=1;>tr|E0R983|E0R983_DROME RE47146p OS=Drosophila melanogast	3	2	2	2	0	0	1	1	0	0	1	1	0	0	1	1	4.4	4.4	4.4	56.14	517	517;517;533			1	1	0.00019944			4021300	3553100	0	2	CG11804	ced-6	ced-6	GULP1	-	3787200	-
P45888;A8JV17;F0JAK9	P45888;A8JV17;F0JAK9	2;2;1	2;2;1	2;2;1	Actin-related protein 2	Arp14D;Arp14D-RB	>sp|P45888|ARP2_DROME Actin-related protein 2 OS=Drosophila melanogaster GN=Arp14D PE=2 SV=2;>tr|A8JV17|A8JV17_DROME Actin-related protein 14D, isoform B OS=Drosophila melanogaster GN=Arp2 PE=3 SV=1;>tr|F0JAK9|F0JAK9_DROME LD44850p OS=Drosophila melanogast	3	2	2	2	0	0	2	1	0	0	2	1	0	0	2	1	6.1	6.1	6.1	44.702	394	394;394;399			2	1	8.1413e-05			4782500	2785400	0	2	CG9901	Actin-related protein 2	Arp2	ACTR2	-	3783950	-
Q968K4;Q95U54	Q968K4;Q95U54	2;2	2;2	2;2		Mms19	>tr|Q968K4|Q968K4_DROME MMS19 OS=Drosophila melanogaster GN=Mms19 PE=2 SV=1;>tr|Q95U54|Q95U54_DROME GH06271p OS=Drosophila melanogaster GN=Mms19 PE=2 SV=1	2	2	2	2	0	0	1	2	0	0	1	2	0	0	1	2	2.3	2.3	2.3	106.95	959	959;959			1	2	7.9848e-05			3485100	4047700	0	2	CG12005	Mms19	Mms19	MMS19	-	3766400	-
Q9W081	Q9W081	1	1	1		CG13923	>tr|Q9W081|Q9W081_DROME AT01075p OS=Drosophila melanogaster GN=CG13923 PE=2 SV=3	1	1	1	1	0	0	0	1	0	0	0	1	0	0	0	1	2.6	2.6	2.6	50.139	427	427				1	0.028069				3755100	0	1	CG42676	-	CG42676	-	-	3755100	-
Q8MRC0;Q9W1R4	Q8MRC0;Q9W1R4	1;1	1;1	1;1		CG13550	>tr|Q8MRC0|Q8MRC0_DROME RE18651p OS=Drosophila melanogaster GN=Ice1 PE=2 SV=1;>tr|Q9W1R4|Q9W1R4_DROME CG13550 OS=Drosophila melanogaster GN=Ice1 PE=4 SV=2	2	1	1	1	0	0	1	0	0	0	1	0	0	0	1	0	1.4	1.4	1.4	72.435	639	639;1395			1		0.0016274			3692400		0	1	CG13550	Interacts with the C terminus of ELL 1	Ice1	-	-	3692400	-
Q7JW61;Q8MSP3	Q7JW61;Q8MSP3	2;2	2;2	2;2	Ubiquitin carboxyl-terminal hydrolase	CG8494	>tr|Q7JW61|Q7JW61_DROME Ubiquitin carboxyl-terminal hydrolase OS=Drosophila melanogaster GN=CG8494 PE=2 SV=1;>tr|Q8MSP3|Q8MSP3_DROME Ubiquitin carboxyl-terminal hydrolase OS=Drosophila melanogaster GN=CG8494 PE=2 SV=1	2	2	2	2	0	0	2	2	0	0	2	2	0	0	2	2	2.5	2.5	2.5	109.67	975	975;990			2	2	2.034e-05			1432500	5947500	0	2	CG8494	Ubiquitin specific protease 20/33	Usp20-33	USP33,USP20	-	3690000	-
Q9VDL1	Q9VDL1	4	4	4	UPF0483 protein CG5412	CG5412	>sp|Q9VDL1|U483_DROME UPF0483 protein CG5412 OS=Drosophila melanogaster GN=CG5412 PE=2 SV=1	1	4	4	4	0	0	1	3	0	0	1	3	0	0	1	3	21.1	21.1	21.1	30.634	279	279			1	3	4.4521e-11			3153500	4187100	0	2	CG5412	-	CG5412	OVCA2,DHFR	-	3670300	-
Q6NQY9	Q6NQY9	3	3	3			>tr|Q6NQY9|Q6NQY9_DROME CG9143 OS=Drosophila melanogaster GN=CG9143 PE=2 SV=1	1	3	3	3	0	0	3	1	0	0	3	1	0	0	3	1	5.4	5.4	5.4	91.574	813	813			3	1	9.1884e-12			4845000	2490400	0	2	CG9143	-	CG9143	DDX24	-	3667700	-
P91891	P91891	2	2	2	Protein Mo25	Mo25	>sp|P91891|MO25_DROME Protein Mo25 OS=Drosophila melanogaster GN=Mo25 PE=2 SV=2	1	2	2	2	0	0	1	2	0	0	1	2	0	0	1	2	5.6	5.6	5.6	39.385	339	339			1	2	0.00039779			2454700	4869600	0	2	CG4083	Mo25	Mo25	CAB39,CAB39L	-	3662150	-
Q9VGR7	Q9VGR7	2	2	2	J domain-containing protein CG6693	CG6693	>sp|Q9VGR7|Y6693_DROME J domain-containing protein CG6693 OS=Drosophila melanogaster GN=CG6693 PE=1 SV=1	1	2	2	2	0	0	2	1	0	0	2	1	0	0	2	1	6.7	6.7	6.7	34.889	299	299			2	1	0.00028372			5815200	1436100	0	2	CG6693	-	CG6693	DNAJC9	-	3625650	-
K7ZI00;P41572	K7ZI00;P41572	2;2	2;2	2;2	6-phosphogluconate dehydrogenase, decarboxylating	Pgd	>tr|K7ZI00|K7ZI00_DROME 6-phosphogluconate dehydrogenase, decarboxylating (Fragment) OS=Drosophila melanogaster GN=PGD PE=3 SV=1;>sp|P41572|6PGD_DROME 6-phosphogluconate dehydrogenase, decarboxylating OS=Drosophila melanogaster GN=Pgd PE=2 SV=1	2	2	2	2	0	0	1	1	0	0	1	1	0	0	1	1	7	7	7	28.914	258	258;481			1	1	0.00019622			3318200	3899900	0	2	CG3724	Phosphogluconate dehydrogenase	Pgd	PGD	-	3609050	-
Q9VEP9	Q9VEP9	3	3	3			>tr|Q9VEP9|Q9VEP9_DROME CG16941 OS=Drosophila melanogaster GN=CG16941 PE=2 SV=1	1	3	3	3	0	0	3	1	0	0	3	1	0	0	3	1	5.4	5.4	5.4	88.075	784	784			3	1	4.721e-13			3605600		0	2	CG16941	-	CG16941	SF3A1	-	3605600	-
Q7K0Q2;A2RVD5	Q7K0Q2;A2RVD5	3;2	3;2	3;2		Ranbp11	>tr|Q7K0Q2|Q7K0Q2_DROME LD41918p OS=Drosophila melanogaster GN=Ranbp11 PE=2 SV=1;>tr|A2RVD5|A2RVD5_DROME IP06983p (Fragment) OS=Drosophila melanogaster GN=Ranbp11 PE=2 SV=1	2	3	3	3	0	0	3	1	0	0	3	1	0	0	3	1	4.1	4.1	4.1	122.04	1075	1075;563			3	1	5.7447e-09			4576000	2618600	0	2	CG33139	Ranbp11	Ranbp11	IPO11	-	3597300	-
Q9XZ61	Q9XZ61	1	1	1		Uch-L3	>tr|Q9XZ61|Q9XZ61_DROME 26S proteasome regulatory complex subunit p37A OS=Drosophila melanogaster GN=Uch-L5 PE=2 SV=1	1	1	1	1	0	0	1	1	0	0	1	1	0	0	1	1	3.4	3.4	3.4	37.672	324	324			1	1	0.0080865			4547500	2626100	0	2	CG3431	Ubiquitin carboxy-terminal hydrolase L5 ortholog	Uch-L5	UCHL5,BAP1	-	3586800	-
C6SUU2	C6SUU2	1	1	1		CG14935-RB	>tr|C6SUU2|C6SUU2_DROME MIP12805p (Fragment) OS=Drosophila melanogaster GN=CG14935-RB PE=2 SV=1	1	1	1	1	0	0	0	1	0	0	0	1	0	0	0	1	5	5	5	39.032	341	341				1	8.7309e-05				3582400	0	1	CG14935	Maltase B2	Mal-B2	SLC3A2	-	3582400	-
B4YXB0;B4YXA9;B4YXA5;B4YXA2;B4YXA1;Q2XY62;Q9VAM5;Q8T9B8	B4YXB0;B4YXA9;B4YXA5;B4YXA2;B4YXA1;Q2XY62;Q9VAM5;Q8T9B8	1;1;1;1;1;1;1;1	1;1;1;1;1;1;1;1	1;1;1;1;1;1;1;1		CG14514;Brd8	>tr|B4YXB0|B4YXB0_DROME Putative uncharacterized protein (Fragment) OS=Drosophila melanogaster GN=CG14514 PE=4 SV=1;>tr|B4YXA9|B4YXA9_DROME Putative uncharacterized protein (Fragment) OS=Drosophila melanogaster GN=CG14514 PE=4 SV=1;>tr|B4YXA5|B4YXA5_DROME	8	1	1	1	0	0	1	1	0	0	1	1	0	0	1	1	9.1	9.1	9.1	19.505	186	186;186;186;186;186;861;872;874			1	1	0.0011288			3602200	3542600	0	2	CG14514	Brd8	Brd8	BRD8	-	3572400	-
Q7KUB0;Q8IQA7;Q9VSI6;B7Z0E0;Q7KUB1;C8VV61	Q7KUB0;Q8IQA7;Q9VSI6;B7Z0E0;Q7KUB1;C8VV61	2;2;2;2;2;1	2;2;2;2;2;1	2;2;2;2;2;1	Isocitrate dehydrogenase [NADP]	Idh;Idh-RC	>tr|Q7KUB0|Q7KUB0_DROME Isocitrate dehydrogenase [NADP] OS=Drosophila melanogaster GN=Idh PE=3 SV=1;>tr|Q8IQA7|Q8IQA7_DROME Isocitrate dehydrogenase [NADP] OS=Drosophila melanogaster GN=Idh PE=2 SV=1;>tr|Q9VSI6|Q9VSI6_DROME Isocitrate dehydrogenase [NADP]	6	2	2	2	0	0	1	2	0	0	1	2	0	0	1	2	5.3	5.3	5.3	46.66	416	416;437;450;464;469;469			2	2	0.00032315			4674600	2453100	0	2	CG7176	Isocitrate dehydrogenase	Idh	IDH1,IDH2	-	3563850	-
Q86D36;Q9W2Z4;E8NH96;Q8IRL9	Q86D36;Q9W2Z4;E8NH96;Q8IRL9	1;1;1;1	1;1;1;1	1;1;1;1		CG2990;CG2990-RC;CG2990-RB	>tr|Q86D36|Q86D36_DROME LD18775p OS=Drosophila melanogaster GN=CG2990 PE=2 SV=1;>tr|Q9W2Z4|Q9W2Z4_DROME CG2990, isoform C OS=Drosophila melanogaster GN=CG2990 PE=4 SV=2;>tr|E8NH96|E8NH96_DROME RE16268p OS=Drosophila melanogaster GN=CG2990-RC PE=2 SV=1;>tr|	4	1	1	1	0	0	1	1	0	0	1	1	0	0	1	1	1	1	1	118.96	1054	1054;1099;1099;1100			1	1	0.0024584			3526200		0	2	CG2990	-	CG2990	DNA2	-	3526200	-
Q9NB71	Q9NB71	1	1	1	E3 ubiquitin-protein ligase highwire	hiw	>sp|Q9NB71|HIW_DROME E3 ubiquitin-protein ligase highwire OS=Drosophila melanogaster GN=hiw PE=1 SV=2	1	1	1	1	0	0	1	1	0	0	1	1	0	0	1	1	0.2	0.2	0.2	565.62	5233	5233			1	1	0.0056945			3555700	3449400	0	2	CG32592	highwire	hiw	MYCBP2	-	3502550	-
Q86DS7;Q53ZT0;Q24133	Q86DS7;Q53ZT0;Q24133	1;1;1	1;1;1	1;1;1	DnaJ protein homolog 1	DnaJ-1	>tr|Q86DS7|Q86DS7_DROME DNAJ-1 OS=Drosophila melanogaster GN=DnaJ-1 PE=2 SV=1;>tr|Q53ZT0|Q53ZT0_DROME DNAJ-1 OS=Drosophila melanogaster GN=DnaJ-1 PE=4 SV=1;>sp|Q24133|DNAJ1_DROME DnaJ protein homolog 1 OS=Drosophila melanogaster GN=DnaJ-1 PE=1 SV=3	3	1	1	1	0	0	1	1	0	0	1	1	0	0	1	1	3	3	3	37.058	334	334;334;334			2	1	0.0040393			3971600	3028600	0	2	CG10578	DnaJ-like-1	DnaJ-1	DNAJB5,DNAJB13,DNAJB1,DNAJB4	-	3500100	-
Q9W2U6	Q9W2U6	1	1	1			>tr|Q9W2U6|Q9W2U6_DROME AT09679p OS=Drosophila melanogaster GN=CG2889 PE=2 SV=1	1	1	1	1	0	0	1	1	0	0	1	1	0	0	1	1	2.8	2.8	2.8	66.486	581	581			1	1	5.5184e-07			3752100	3204200	0	2	CG2889	-	CG2889	ZNF197,ZNF677	-	3478150	-
P08879;A8E6J4	P08879;A8E6J4	2;2	2;2	2;2	Nucleoside diphosphate kinase	awd	>sp|P08879|NDKA_DROME Nucleoside diphosphate kinase OS=Drosophila melanogaster GN=awd PE=1 SV=3;>tr|A8E6J4|A8E6J4_DROME FI01455p OS=Drosophila melanogaster GN=awd PE=2 SV=1	2	2	2	2	0	0	1	1	0	0	1	1	0	0	1	1	20.3	20.3	20.3	17.17	153	153;172			1	1	9.1e-12			3667700	3283500	0	2	CG2210	abnormal wing discs	awd	NME4,NME1-NME2,NME3,NME2,NME1	-	3475600	-
Q9VVL7	Q9VVL7	2	2	2	Dihydrolipoyl dehydrogenase		>tr|Q9VVL7|Q9VVL7_DROME Dihydrolipoyl dehydrogenase OS=Drosophila melanogaster GN=CG7430 PE=2 SV=1	1	2	2	2	0	0	2	0	0	0	2	0	0	0	2	0	4.4	4.4	4.4	53.084	504	504			2		0.0011091			3473400		0	1	CG7430	-	CG7430	DLD	-	3473400	-
D1Z399;P48608;D2NUK4	D1Z399;P48608;D2NUK4	1;1;1	1;1;1	1;1;1	Protein diaphanous	dia-RA;dia	>tr|D1Z399|D1Z399_DROME MIP15814p OS=Drosophila melanogaster GN=dia-RA PE=2 SV=1;>sp|P48608|DIA_DROME Protein diaphanous OS=Drosophila melanogaster GN=dia PE=2 SV=2;>tr|D2NUK4|D2NUK4_DROME MIP15714p OS=Drosophila melanogaster GN=dia-RA PE=2 SV=1	3	1	1	1	0	0	1	0	0	0	1	0	0	0	1	0	9.2	9.2	9.2	14.528	130	130;1091;1098			1		0.023492			3403500		0	1	CG1768	diaphanous	dia	DAAM2,INF2,DAAM1	-	3403500	-
Q8IRW8-2;Q8IRW8	Q8IRW8-2;Q8IRW8	1;1	1;1	1;1	Histone-lysine N-methyltransferase trr	trr	>sp|Q8IRW8-2|TRR_DROME Isoform 2 of Histone-lysine N-methyltransferase trr OS=Drosophila melanogaster GN=trr;>sp|Q8IRW8|TRR_DROME Histone-lysine N-methyltransferase trr OS=Drosophila melanogaster GN=trr PE=1 SV=2	2	1	1	1	0	0	0	1	0	0	0	1	0	0	0	1	0.7	0.7	0.7	257.4	2410	2410;2431				1	8.1674e-08				3395700	0	1	CG3848	trithorax-related	trr	TBRG1,KMT2E,SETD5,ASH1L,SETD2	-	3395700	-
Q7K1Q7	Q7K1Q7	1	1	1		RpLP0-like	>tr|Q7K1Q7|Q7K1Q7_DROME CG1381 OS=Drosophila melanogaster GN=RpLP0-like PE=2 SV=1	1	1	1	1	0	0	1	0	0	0	1	0	0	0	1	0	4.7	4.7	4.7	29.441	256	256			1		0.0041359			3372300		0	1	CG1381	Ribosomal protein LP0-like	RpLP0-like	MRTO4	-	3372300	-
Q9W228	Q9W228	2	2	2		Ugt58Fa	>tr|Q9W228|Q9W228_DROME RE07815p OS=Drosophila melanogaster GN=Ugt58Fa PE=2 SV=3	1	2	2	2	0	0	1	2	0	0	1	2	0	0	1	2	5.3	5.3	5.3	59.127	529	529			1	2	8.6121e-05			1483800	5168400	0	2	CG4414	Ugt58Fa	Ugt58Fa	UGT1A10,UGT1A3,UGT2B11,UGT2B15,UGT2B28	-	3326100	-
C3KGI3;A1Z9G2	C3KGI3;A1Z9G2	3;3	3;3	3;3		CG6197-RA	>tr|C3KGI3|C3KGI3_DROME RE06860p OS=Drosophila melanogaster GN=CG6197-RA PE=2 SV=1;>tr|A1Z9G2|A1Z9G2_DROME CG6197 OS=Drosophila melanogaster GN=CG6197-RA PE=2 SV=1	2	3	3	3	0	0	1	2	0	0	1	2	0	0	1	2	3.4	3.4	3.4	103.35	883	883;883			1	3	1.6836e-05			1138700	5510900	0	2	CG6197	fandango	fand	XAB2	-	3324800	-
Q9VIS5	Q9VIS5	1	1	1			>tr|Q9VIS5|Q9VIS5_DROME CG10631 OS=Drosophila melanogaster GN=CG10631 PE=2 SV=1	1	1	1	1	0	0	1	1	0	0	1	1	0	0	1	1	0.3	0.3	0.3	434.77	3781	3781			2	1	0.0023669			3455700	3179200	0	2	CG10631	-	CG10631	PRKRIR	-	3317450	-
Q9XZ11;Q86NY0;Q9I7P7	Q9XZ11;Q86NY0;Q9I7P7	4;2;2	4;2;2	4;2;2		BcDNA:LD21293	>tr|Q9XZ11|Q9XZ11_DROME CG7139, isoform A OS=Drosophila melanogaster GN=CG7139 PE=2 SV=1;>tr|Q86NY0|Q86NY0_DROME LD18312p (Fragment) OS=Drosophila melanogaster GN=BcDNA:LD21293 PE=2 SV=1;>tr|Q9I7P7|Q9I7P7_DROME CG7139, isoform B OS=Drosophila melanogaster	3	4	4	4	0	0	2	2	0	0	2	2	0	0	2	2	5.4	5.4	5.4	109.36	969	969;760;767			2	2	1.4054e-13			1063700	5564400	0	2	CG7139	-	CG7139	-	-	3314050	-
O97182	O97182	1	1	1		Sop2	>tr|O97182|O97182_DROME Actin related complex p41 subunit OS=Drosophila melanogaster GN=Arpc1 PE=2 SV=1	1	1	1	1	0	0	1	1	0	0	1	1	0	0	1	1	5.3	5.3	5.3	41.601	377	377			1	1	4.1132e-10			2536300	4025400	0	2	CG8978	Actin-related protein 2/3 complex, subunit 1	Arpc1	ARPC1B	-	3280850	-
Q24314;B5RJG2	Q24314;B5RJG2	1;1	1;1	1;1	Vacuolar protein sorting-associated protein 18 homolog	dor;dor-RA	>sp|Q24314|VPS18_DROME Vacuolar protein sorting-associated protein 18 homolog OS=Drosophila melanogaster GN=dor PE=1 SV=3;>tr|B5RJG2|B5RJG2_DROME FI09617p (Fragment) OS=Drosophila melanogaster GN=dor-RA PE=2 SV=1	2	1	1	1	0	0	1	1	0	0	1	1	0	0	1	1	0.9	0.9	0.9	115.33	1002	1002;1023			1	1	0.0043235			3628000	2908800	0	2	CG3093	deep orange	dor	VPS18	-	3268400	-
P00522;A8JNU2	P00522;A8JNU2	2;2	2;2	2;2	Tyrosine-protein kinase Abl	Abl	>sp|P00522|ABL_DROME Tyrosine-protein kinase Abl OS=Drosophila melanogaster GN=Abl PE=1 SV=3;>tr|A8JNU2|A8JNU2_DROME Abl tyrosine kinase, isoform B OS=Drosophila melanogaster GN=Abl PE=4 SV=1	2	2	2	2	0	0	1	1	0	0	1	1	0	0	1	1	1.5	1.5	1.5	171.59	1620	1620;1638			1	1	4.2417e-06			3093800	3423300	0	2	CG4032	Abl tyrosine kinase	Abl	FYN,ABL1,FRK,LCK,YES1,FGR,BLK,ABL2,HCK,SRC,MATK,CSK	-	3258550	-
Q8MQY2	Q8MQY2	1	1	1		Fcp1	>tr|Q8MQY2|Q8MQY2_DROME SD01014p (Fragment) OS=Drosophila melanogaster GN=Fcp1 PE=2 SV=1	1	1	1	1	0	0	1	1	0	0	1	1	0	0	1	1	2.6	2.6	2.6	99.33	896	896			1	1	3.7618e-19			2630400	3878900	0	2	CG12252	-	Fcp1	CTDP1	-	3254650	-
P25167	P25167	2	2	2	DNA-directed RNA polymerase III subunit RPC2	RpIII128	>sp|P25167|RPC2_DROME DNA-directed RNA polymerase III subunit RPC2 OS=Drosophila melanogaster GN=RpIII128 PE=2 SV=2	1	2	2	2	0	0	1	1	0	0	1	1	0	0	1	1	1.7	1.7	1.7	128.51	1137	1137			1	1	0.00012298			4115900	2295700	0	2	CG8344	RNA polymerase III 128kD subunit	RpIII128	POLR3B,POLR2B	-	3205800	-
Q1LZ07;P29747	Q1LZ07;P29747	1;1	1;1	1;1	Cyclic AMP response element-binding protein A	CrebA	>tr|Q1LZ07|Q1LZ07_DROME Cyclic-AMP response element binding protein A, isoform B OS=Drosophila melanogaster GN=CrebA PE=2 SV=1;>sp|P29747|CREBA_DROME Cyclic AMP response element-binding protein A OS=Drosophila melanogaster GN=CrebA PE=1 SV=2	2	1	1	1	0	0	1	1	0	0	1	1	0	0	1	1	3.1	3.1	3.1	56.341	516	516;516			1	1	3.6805e-06			3234800	3169800	0	2	CG7450	Cyclic-AMP response element binding protein A	CrebA	-	-	3202300	-
Q8T9I8;Q9W0P2;A9UNE7	Q8T9I8;Q9W0P2;A9UNE7	1;1;1	1;1;1	1;1;1		Rev1	>tr|Q8T9I8|Q8T9I8_DROME GM09636p OS=Drosophila melanogaster GN=Rev1 PE=2 SV=1;>tr|Q9W0P2|Q9W0P2_DROME DREV1 OS=Drosophila melanogaster GN=Rev1 PE=1 SV=1;>tr|A9UNE7|A9UNE7_DROME GH11153p (Fragment) OS=Drosophila melanogaster PE=2 SV=1	3	1	1	1	0	0	1	0	0	0	1	0	0	0	1	0	4.3	4.3	4.3	35.156	305	305;995;1012			1		0.0040141			3181900		0	1	CG12189	Rev1	Rev1	REV1,POLI	-	3181900	-
Q9W137	Q9W137	1	1	1			>tr|Q9W137|Q9W137_DROME CG4707 OS=Drosophila melanogaster GN=CG4707 PE=2 SV=1	1	1	1	1	0	0	0	1	0	0	0	1	0	0	0	1	2.2	2.2	2.2	77.119	673	673				1	2.2925e-05				3180000	0	1	CG4707	-	CG4707	BCL6,ZBTB48	-	3180000	-
Q9VWE6	Q9VWE6	3	3	3	Protein ELYS homolog	CG14215	>sp|Q9VWE6|ELYS_DROME Protein ELYS homolog OS=Drosophila melanogaster GN=CG14215 PE=1 SV=2	1	3	3	3	0	0	1	2	0	0	1	2	0	0	1	2	2.1	2.1	2.1	235.18	2111	2111			1	2	3.2492e-06			2378800	3970600	0	2	CG14215	-	CG14215	AHCTF1	-	3174700	-
Q24535	Q24535	1	1	1	Serum response factor homolog	bs	>sp|Q24535|SRF_DROME Serum response factor homolog OS=Drosophila melanogaster GN=bs PE=1 SV=2	1	1	1	1	0	0	1	0	0	0	1	0	0	0	1	0	3.6	3.6	3.6	47.621	449	449			1		5.725e-06			3130600		0	1	CG3411	blistered	bs	SRF	-	3130600	-
B6IDK3;Q24312-4	B6IDK3;Q24312-4	2;2	2;2	2;2		ewg-RB	>tr|B6IDK3|B6IDK3_DROME FI03251p OS=Drosophila melanogaster GN=ewg-RB PE=2 SV=1;>sp|Q24312-4|EWG_DROME Isoform B of DNA-binding protein Ewg OS=Drosophila melanogaster GN=ewg	2	2	2	2	0	0	1	1	0	0	1	1	0	0	1	1	4.4	4.4	4.4	80.302	754	754;840			1	1	0.0001486				3070500	0	2	CG3114	erect wing	ewg	NRF1	-	3070500	-
Q9VAH7	Q9VAH7	1	1	1		yata	>tr|Q9VAH7|Q9VAH7_DROME RE62393p OS=Drosophila melanogaster GN=yata PE=2 SV=1	1	1	1	1	0	0	1	0	0	0	1	0	0	0	1	0	1.4	1.4	1.4	97.159	873	873			1		0.0015404			3052600		0	1	CG1973	yata	yata	SCYL1	-	3052600	-
P20385-2;P20385	P20385-2;P20385	1;1	1;1	1;1	Chorion transcription factor Cf2	Cf2	>sp|P20385-2|CF2_DROME Isoform II of Chorion transcription factor Cf2 OS=Drosophila melanogaster GN=Cf2;>sp|P20385|CF2_DROME Chorion transcription factor Cf2 OS=Drosophila melanogaster GN=Cf2 PE=2 SV=3	2	1	1	1	0	0	1	0	0	0	1	0	0	0	1	0	1.9	1.9	1.9	53.524	482	482;510			1		0.0069188			3048200		0	1	CG11924	Chorion factor 2	Cf2	ZNF77,ZNF343,ZNF263,ZNF197,ZNF563,ZNF433,ZNF442,ZNF560	-	3048200	-
Q86B87-24;C7LAE7;Q86B87-21;Q86B87-19;Q86B87-20;Q86B87-18;Q86B87-17;Q86B87-16;Q86B87-29;Q86B87-28;Q86B87-27;Q86B87-23;Q86B87-14;Q86B87-13;Q86B87-31;Q86B87-12;Q86B87-11;Q86B87-10;Q86B87-25;Q86B87-9;Q86B87-8;Q86B87-7;Q86B87-30;Q86B87-6;Q86B87-5;Q86B87-4;Q86B87-3;Q86B87-2;Q86B87-22	Q86B87-24;C7LAE7;Q86B87-21;Q86B87-19;Q86B87-20;Q86B87-18;Q86B87-17;Q86B87-16;Q86B87-29;Q86B87-28;Q86B87-27;Q86B87-23;Q86B87-14;Q86B87-13;Q86B87-31;Q86B87-12;Q86B87-11;Q86B87-10;Q86B87-25;Q86B87-9;Q86B87-8;Q86B87-7;Q86B87-30;Q86B87-6;Q86B87-5;Q86B87-4;Q86B87-3;Q86B87-2;Q86B87-22	10;10;9;9;9;9;9;9;9;9;9;9;9;9;9;9;9;9;9;9;9;9;9;9;9;9;9;9;8	1;1;0;0;0;0;0;0;0;0;0;0;0;0;0;0;0;0;0;0;0;0;0;0;0;0;0;0;0	1;1;0;0;0;0;0;0;0;0;0;0;0;0;0;0;0;0;0;0;0;0;0;0;0;0;0;0;0		mod(mdg4)-RD	>sp|Q86B87-24|MMD4_DROME Isoform D of Modifier of mdg4 OS=Drosophila melanogaster GN=mod(mdg4);>tr|C7LAE7|C7LAE7_DROME MIP06802p OS=Drosophila melanogaster GN=mod(mdg4)-RD PE=2 SV=1;>sp|Q86B87-21|MMD4_DROME Isoform Q of Modifier of mdg4 OS=Drosophila melan	29	10	1	1	0	0	7	8	0	0	0	1	0	0	0	1	28.5	2.3	2.3	57.399	520	520;520;430;473;475;476;485;486;488;490;498;500;503;505;506;506;510;514;526;534;536;539;540;541;545;567;580;603;520				1	1.0555e-141				3001700	0	2	CG32491	modifier of mdg4	mod(mdg4)	ZBTB17	-	3001700	-
O61491;O61491-2	O61491;O61491-2	2;2	2;2	2;2	Flotillin-1	Flo	>sp|O61491|FLOT1_DROME Flotillin-1 OS=Drosophila melanogaster GN=Flo PE=2 SV=1;>sp|O61491-2|FLOT1_DROME Isoform Long of Flotillin-1 OS=Drosophila melanogaster GN=Flo	2	2	2	2	0	0	1	1	0	0	1	1	0	0	1	1	6.1	6.1	6.1	47.135	426	426;430			1	1	4.839e-05				2968800	0	2	CG8200	Flotillin 1	Flo1	FLOT2,FLOT1	-	2968800	-
Q961G1	Q961G1	4	4	4	Conserved oligomeric Golgi complex subunit 3	Cog3	>sp|Q961G1|COG3_DROME Conserved oligomeric Golgi complex subunit 3 OS=Drosophila melanogaster GN=Cog3 PE=1 SV=1	1	4	4	4	0	0	3	1	0	0	3	1	0	0	3	1	5.3	5.3	5.3	101.24	905	905			3	1	5.6197e-09			4479100	1444700	0	2	CG3248	Cog3	Cog3	COG3	-	2961900	-
Q8IRB5	Q8IRB5	1	1	1	Claspin homolog	CG32251	>sp|Q8IRB5|CLSPN_DROME Claspin homolog OS=Drosophila melanogaster GN=CG32251 PE=1 SV=1	1	1	1	1	0	0	1	1	0	0	1	1	0	0	1	1	1.1	1.1	1.1	165.28	1465	1465			1	1	0.0087669			4434500	1473800	0	2	CG32251	Claspin	Claspin	-	-	2954150	-
Q9VXK6	Q9VXK6	1	1	1	Eukaryotic translation initiation factor 5	eIF5	>sp|Q9VXK6|IF5_DROME Eukaryotic translation initiation factor 5 OS=Drosophila melanogaster GN=eIF5 PE=1 SV=1	1	1	1	1	0	0	0	1	0	0	0	1	0	0	0	1	2.2	2.2	2.2	51.699	464	464				1	0.0025476				2951800	0	1	CG9177	eIF5	eIF5	EIF5	-	2951800	-
Q9Y1H2;Q9V433;Q9U5E0;B3DN71;Q95U81;Q9UA31;Q59E27;Q9UA32;Q7YZ98	Q9Y1H2;Q9V433;Q9U5E0;B3DN71;Q95U81	3;3;3;3;2;1;1;1;1	3;3;3;3;2;1;1;1;1	3;3;3;3;2;1;1;1;1		RecQ5;CG4879-RB	>tr|Q9Y1H2|Q9Y1H2_DROME Recq helicase 5 OS=Drosophila melanogaster GN=RecQ5 PE=2 SV=1;>tr|Q9V433|Q9V433_DROME DNA helicase RECQE OS=Drosophila melanogaster GN=RecQ5 PE=2 SV=1;>tr|Q9U5E0|Q9U5E0_DROME DNA helicase RECQE OS=Drosophila melanogaster GN=RecQ5 PE	9	3	3	3	0	0	1	2	0	0	1	2	0	0	1	2	4.2	4.2	4.2	120.97	1057	1057;1058;1058;1058;561;468;468;470;470			1	2	3.628e-09			3494100	2402900	0	2	CG4879	RecQ5 helicase	RecQ5	RECQL5,BLM,WRN	-	2948500	-
Q9VYT2;Q8IR85;Q8SX17	Q9VYT2;Q8IR85;Q8SX17	2;2;1	2;2;1	2;2;1		CG1847	>tr|Q9VYT2|Q9VYT2_DROME CG1847, isoform A OS=Drosophila melanogaster GN=CG1847 PE=2 SV=1;>tr|Q8IR85|Q8IR85_DROME CG1847, isoform B OS=Drosophila melanogaster GN=CG1847 PE=2 SV=1;>tr|Q8SX17|Q8SX17_DROME RH09640p OS=Drosophila melanogaster GN=CG1847 PE=2 SV=	3	2	2	2	0	0	2	0	0	0	2	0	0	0	2	0	8.1	8.1	8.1	37.171	320	320;331;214			3		1.2424e-07			2942200		0	1	CG1847	-	CG1847	AIPL1,AIP,TOMM34,SPAG1,TOMM70A	-	2942200	-
P45889	P45889	1	1	1	Actin-like protein 87C	Arp87C	>sp|P45889|ACTZ_DROME Actin-like protein 87C OS=Drosophila melanogaster GN=Arp87C PE=2 SV=2	1	1	1	1	0	0	0	1	0	0	0	1	0	0	0	1	5.9	5.9	5.9	42.719	376	376				1	2.3869e-07				2884200	0	1	CG6174	Actin-related protein 1	Arp1	ACTR1A,ACTR1B	-	2884200	-
Q9VPP5;C0MJN7;C0MJN5;C0MJN4;C0MJM8;A0APA1;A0APA0;A0AP98;A0AP95;A0AP93;A0AP92	Q9VPP5;C0MJN7;C0MJN5;C0MJN4;C0MJM8;A0APA1;A0APA0;A0AP98;A0AP95;A0AP93;A0AP92	1;1;1;1;1;1;1;1;1;1;1	1;1;1;1;1;1;1;1;1;1;1	1;1;1;1;1;1;1;1;1;1;1	Ribonuclease H2 subunit A;Ribonuclease	CG13690	>sp|Q9VPP5|RNH2A_DROME Ribonuclease H2 subunit A OS=Drosophila melanogaster GN=CG13690 PE=2 SV=1;>tr|C0MJN7|C0MJN7_DROME Ribonuclease OS=Drosophila melanogaster GN=CG13690 PE=3 SV=1;>tr|C0MJN5|C0MJN5_DROME Ribonuclease OS=Drosophila melanogaster GN=CG13690	11	1	1	1	0	0	0	1	0	0	0	1	0	0	0	1	4.3	4.3	4.3	38.75	347	347;347;347;347;347;347;347;347;347;347;347				1	0.00013965				2880300	0	1	CG13690	-	CG13690	RNASEH2A	-	2880300	-
Q8T9G1;B8A415;Q9W3D1	Q8T9G1;B8A415;Q9W3D1	1;1;1	1;1;1	1;1;1		Caf1-180;Caf1-180-RB	>tr|Q8T9G1|Q8T9G1_DROME SD02526p OS=Drosophila melanogaster GN=Caf1-180 PE=2 SV=1;>tr|B8A415|B8A415_DROME RE47545p OS=Drosophila melanogaster GN=Caf1-180-RB PE=2 SV=1;>tr|Q9W3D1|Q9W3D1_DROME Caf1-180 OS=Drosophila melanogaster GN=Caf1-180 PE=2 SV=1	3	1	1	1	0	0	1	1	0	0	1	1	0	0	1	1	2.9	2.9	2.9	59.94	526	526;749;1183			1	1	0.0024953			2539600	3210900	0	2	CG12109	Caf1-180	Caf1-180	CHAF1A	-	2875250	-
Q9V475;C3KGQ1;Q8IP45	Q9V475;C3KGQ1;Q8IP45	1;1;1	1;1;1	1;1;1		Cul-3;gft-RB	>tr|Q9V475|Q9V475_DROME Cullin 3, isoform C OS=Drosophila melanogaster GN=Cul-3 PE=2 SV=1;>tr|C3KGQ1|C3KGQ1_DROME GH13892p OS=Drosophila melanogaster GN=gft-RB PE=2 SV=1;>tr|Q8IP45|Q8IP45_DROME Cullin 3, isoform F OS=Drosophila melanogaster GN=Cul-3 PE=2 S	3	1	1	1	0	0	0	1	0	0	0	1	0	0	0	1	1.2	1.2	1.2	89.553	773	773;811;934				1	0.030568				2848800	0	1	CG42616	Cullin 3	Cul3	CUL3,CUL4A,CUL4B	-	2848800	-
Q9VVU2	Q9VVU2	1	1	1		RpL26	>tr|Q9VVU2|Q9VVU2_DROME RE17611p OS=Drosophila melanogaster GN=RpL26 PE=2 SV=1	1	1	1	1	0	0	0	1	0	0	0	1	0	0	0	1	6	6	6	17.281	149	149				1	0.0050873				2826200	0	1	CG6846	Ribosomal protein L26	RpL26	KRBA2,RPL26L1	-	2826200	-
Q8IA62;Q9VJ11	Q8IA62;Q9VJ11	1;1	1;1	1;1		anon-37B-2	>tr|Q8IA62|Q8IA62_DROME TU37B2 OS=Drosophila melanogaster GN=anon-37B-2 PE=2 SV=1;>tr|Q9VJ11|Q9VJ11_DROME CG10470 OS=Drosophila melanogaster GN=CG10470 PE=2 SV=1	2	1	1	1	0	0	0	1	0	0	0	1	0	0	0	1	7.9	7.9	7.9	20.369	177	177;183				1	0.00080638				2814200	0	1	CG10470	-	CG10470	TMCO1	-	2814200	-
Q9VIP0;Q6NP13	Q9VIP0;Q6NP13	1;1	1;1	1;1		nesd;CG10722	>tr|Q9VIP0|Q9VIP0_DROME CG10722, isoform A OS=Drosophila melanogaster GN=nesd PE=4 SV=1;>tr|Q6NP13|Q6NP13_DROME LD13710p (Fragment) OS=Drosophila melanogaster GN=CG10722 PE=2 SV=1	2	1	1	1	0	0	1	1	0	0	1	1	0	0	1	1	2	2	2	67.727	602	602;608			2	1	0.0070805			2280000	3326600	0	2	CG10722	nessun dorma	nesd	SHCBP1L,SHCBP1	-	2803300	-
Q8MPP1;Q494L6;Q0E8X6;Q9W1Q8	Q8MPP1;Q494L6;Q0E8X6;Q9W1Q8	1;1;1;1	1;1;1;1	1;1;1;1		eIF2B-delta	>tr|Q8MPP1|Q8MPP1_DROME EIF2B-delta protein OS=Drosophila melanogaster GN=eIF2B-delta PE=2 SV=1;>tr|Q494L6|Q494L6_DROME RE55357p OS=Drosophila melanogaster GN=eIF2B-delta PE=2 SV=1;>tr|Q0E8X6|Q0E8X6_DROME eIF2B-delta, isoform B OS=Drosophila melanogaster G	4	1	1	1	0	0	0	1	0	0	0	1	0	0	0	1	2.1	2.1	2.1	61.938	576	576;576;576;626				1	0.0047459				2798800	0	1	CG10315	eIF2B-delta	eIF2B-delta	EIF2B4	-	2798800	-
Q86BA1-2;Q86BA1-3;Q86BA1	Q86BA1-2;Q86BA1-3;Q86BA1	1;1;1	1;1;1	1;1;1	Protein-methionine sulfoxide oxidase Mical	Mical	>sp|Q86BA1-2|MICAL_DROME Isoform E of Protein-methionine sulfoxide oxidase Mical OS=Drosophila melanogaster GN=Mical;>sp|Q86BA1-3|MICAL_DROME Isoform B of Protein-methionine sulfoxide oxidase Mical OS=Drosophila melanogaster GN=Mical;>sp|Q86BA1|MICAL_DROME	3	1	1	1	0	0	0	1	0	0	0	1	0	0	0	1	0.6	0.6	0.6	301.48	2734	2734;3002;4723				1	7.8778e-05				2791700	0	1	CG33208	Molecule interacting with CasL	Mical	-	-	2791700	-
Q9V3C0	Q9V3C0	2	2	2	ATP-dependent RNA helicase abstrakt	abs	>sp|Q9V3C0|DDX41_DROME ATP-dependent RNA helicase abstrakt OS=Drosophila melanogaster GN=abs PE=1 SV=1	1	2	2	2	0	0	1	1	0	0	1	1	0	0	1	1	4.7	4.7	4.7	69.487	619	619			1	1	4.6667e-05			1361500	4203100	0	2	CG14637	abstrakt	abs	DDX41	-	2782300	-
Q9VTU4	Q9VTU4	1	1	1	Eukaryotic translation initiation factor 3 subunit L	CG5642	>sp|Q9VTU4|EIF3L_DROME Eukaryotic translation initiation factor 3 subunit L OS=Drosophila melanogaster GN=CG5642 PE=2 SV=1	1	1	1	1	0	0	1	1	0	0	1	1	0	0	1	1	3	3	3	63.223	539	539			1	1	5.7287e-06			2071000	3455400	0	2	CG5642	-	CG5642	EIF3L	-	2763200	-
P46222	P46222	1	1	1	60S ribosomal protein L11	RpL11	>sp|P46222|RL11_DROME 60S ribosomal protein L11 OS=Drosophila melanogaster GN=RpL11 PE=1 SV=2	1	1	1	1	0	0	0	1	0	0	0	1	0	0	0	1	7.6	7.6	7.6	21.112	184	184				1	0.00080526				2743600	0	1	CG7726	Ribosomal protein L11	RpL11	RPL11	-	2743600	-
P91943-4;P91943;B5RJS3;A0AVX1;Q8IMA8;P91943-5;H9XVM0;Q6NNZ9	P91943-4;P91943;B5RJS3;A0AVX1;Q8IMA8;P91943-5;H9XVM0;Q6NNZ9	2;2;2;2;2;1;1;1	2;2;2;2;2;1;1;1	2;2;2;2;2;1;1;1	Protein pangolin, isoforms A/H/I;Protein pangolin, isoform J	pan;pan-RG;pan-RB;CG32005	>sp|P91943-4|PANG1_DROME Isoform H of Protein pangolin, isoforms A/H/I OS=Drosophila melanogaster GN=pan;>sp|P91943|PANG1_DROME Protein pangolin, isoforms A/H/I OS=Drosophila melanogaster GN=pan PE=1 SV=1;>tr|B5RJS3|B5RJS3_DROME Pangolin, isoform R OS=Dros	8	2	2	2	0	0	1	1	0	0	1	1	0	0	1	1	3.2	3.2	3.2	81.39	747	747;751;751;756;1192;410;494;521			1	1	1.1702e-05			2641500	2746100	0	2	CG34403	pangolin	pan	-	-	2693800	-
Q7JRH5	Q7JRH5	2	2	2			>tr|Q7JRH5|Q7JRH5_DROME CG5726 OS=Drosophila melanogaster GN=CG5726 PE=2 SV=1	1	2	2	2	0	0	1	1	0	0	1	1	0	0	1	1	3.5	3.5	3.5	86.591	766	766			1	1	4.7184e-06			2318800	3037700	0	2	CG5726	-	CG5726	-	-	2678250	-
Q9VE98	Q9VE98	1	1	1			>tr|Q9VE98|Q9VE98_DROME CG8064 OS=Drosophila melanogaster GN=CG8064 PE=2 SV=1	1	1	1	1	0	0	1	0	0	0	1	0	0	0	1	0	1.4	1.4	1.4	103.15	922	922			1		3.0275e-08			2666300		0	1	CG8064	-	CG8064	WDR3	-	2666300	-
C1C574;B9EQW1;Q8SWX1;D0IQ82;Q9W2Y5	C1C574;B9EQW1;Q8SWX1;D0IQ82;Q9W2Y5	1;1;1;1;1	1;1;1;1;1	1;1;1;1;1		CG32685-RC;ZAP3	>tr|C1C574|C1C574_DROME SD23032p OS=Drosophila melanogaster GN=CG32685-RC PE=2 SV=1;>tr|B9EQW1|B9EQW1_DROME RE72304p OS=Drosophila melanogaster GN=CG32685-RC PE=2 SV=1;>tr|Q8SWX1|Q8SWX1_DROME LD11664p (Fragment) OS=Drosophila melanogaster GN=ZAP3 PE=2 SV=1	5	1	1	1	0	0	1	0	0	0	1	0	0	0	1	0	1.1	1.1	1.1	134.62	1260	1260;1293;1379;1381;1884			1		0.0022691			2626100		0	1	CG32685	-	ZAP3	YLPM1	-	2626100	-
D0IQI2;B7YZI1;A1ZAN2;Q8MR93;A4UZL2;B7YZI4;B7YZI5;A4UZL3	D0IQI2;B7YZI1;A1ZAN2;Q8MR93;A4UZL2;B7YZI4;B7YZI5;A4UZL3	2;2;2;2;2;2;2;2	2;2;2;2;2;2;2;2	2;2;2;2;2;2;2;2		CG15609-RE;CG15609-RG;CG15609	>tr|D0IQI2|D0IQI2_DROME SD17431p OS=Drosophila melanogaster GN=CG15609-RE PE=2 SV=1;>tr|B7YZI1|B7YZI1_DROME CG15609, isoform E OS=Drosophila melanogaster GN=Ehbp1 PE=4 SV=1;>tr|A1ZAN2|A1ZAN2_DROME CG15609, isoform G OS=Drosophila melanogaster GN=Ehbp1 PE=2	8	2	2	2	0	0	1	1	0	0	1	1	0	0	1	1	5	5	5	54.862	481	481;959;965;987;987;1003;1039;1141			1	1	2.0749e-05			2656100	2570400	0	2	CG15609	Eps15 homology domain containing protein-binding protein 1	Ehbp1	EHBP1,EHBP1L1	-	2613250	-
Q9XYP7-2;Q5BIB1;E1JJQ4;Q9XYP7;E1JJQ3;Q8IQW7	Q9XYP7-2;Q5BIB1;E1JJQ4;Q9XYP7;E1JJQ3;Q8IQW7	1;1;1;1;1;1	1;1;1;1;1;1	1;1;1;1;1;1	Gamma-tubulin complex component 2 homolog	Grip84	>sp|Q9XYP7-2|GCP2_DROME Isoform 2 of Gamma-tubulin complex component 2 homolog OS=Drosophila melanogaster GN=Grip84;>tr|Q5BIB1|Q5BIB1_DROME RE12810p OS=Drosophila melanogaster PE=2 SV=1;>tr|E1JJQ4|E1JJQ4_DROME Gamma-tubulin ring protein 84, isoform D OS=Dr	6	1	1	1	0	0	0	1	0	0	0	1	0	0	0	1	1.7	1.7	1.7	94.678	819	819;833;833;852;893;926				1	0.0045572				2604800	0	1	CG3917	Gamma-tubulin ring protein 84	Grip84	TUBGCP2,TUBGCP3,TUBGCP4	-	2604800	-
Q7YU86;A1ZB84	Q7YU86;A1ZB84	1;1	1;1	1;1		CG12263	>tr|Q7YU86|Q7YU86_DROME SD07983p OS=Drosophila melanogaster GN=CG12263 PE=2 SV=1;>tr|A1ZB84|A1ZB84_DROME CG12263 OS=Drosophila melanogaster GN=CG12263 PE=4 SV=1	2	1	1	1	0	0	1	0	0	0	1	0	0	0	1	0	1.5	1.5	1.5	121.3	1077	1077;1077			1		4.1088e-05			2595900		0	1	CG12263	-	CG12263	PIGO	-	2595900	-
Q9VPD3	Q9VPD3	1	1	1			>tr|Q9VPD3|Q9VPD3_DROME CG4825 OS=Drosophila melanogaster GN=CG4825 PE=2 SV=1	1	1	1	1	0	0	1	0	0	0	1	0	0	0	1	0	2.6	2.6	2.6	56.834	498	498			1		0.0023928			2567300		0	1	CG4825	-	CG4825	PTDSS1	-	2567300	-
Q9VII9	Q9VII9	1	1	1			>tr|Q9VII9|Q9VII9_DROME CG31673 OS=Drosophila melanogaster GN=CG31673 PE=2 SV=2	1	1	1	1	0	0	0	1	0	0	0	1	0	0	0	1	5.2	5.2	5.2	35.658	326	326				1	0.0017413				2534200	0	1	CG31673	-	CG31673	GRHPR	-	2534200	-
D0IQL0	D0IQL0	1	1	1		Caf1-105-RA	>tr|D0IQL0|D0IQL0_DROME MIP13707p OS=Drosophila melanogaster GN=Caf1-105-RA PE=2 SV=1	1	1	1	1	0	0	1	1	0	0	1	1	0	0	1	1	3.5	3.5	3.5	83.456	747	747			1	1	6.8062e-05			3125300	1927500	0	2	CG12892	Caf1-105	Caf1-105	CHAF1B,HIRA,C22orf39	-	2526400	-
Q9VXF9	Q9VXF9	3	3	3		rngo	>tr|Q9VXF9|Q9VXF9_DROME AT13091p OS=Drosophila melanogaster GN=rngo PE=2 SV=1	1	3	3	3	0	0	1	2	0	0	1	2	0	0	1	2	7.6	7.6	7.6	50.536	458	458			1	2	6.1264e-07			1498200	3535000	0	2	CG4420	rings lost	rngo	DDI2,DDI1	-	2516600	-
Q9VXN3	Q9VXN3	2	2	2			>tr|Q9VXN3|Q9VXN3_DROME CG8578 OS=Drosophila melanogaster GN=CG8578 PE=2 SV=2	1	2	2	2	0	0	0	2	0	0	0	2	0	0	0	2	5.6	5.6	5.6	45.401	396	396				2	0.00028868				2515600	0	1	CG8578	-	CG8578	LRRFIP1,LRRFIP2	-	2515600	-
Q9W5C2;Q9U1L3	Q9W5C2;Q9U1L3	2;2	2;2	2;2		TRAM	>tr|Q9W5C2|Q9W5C2_DROME LD27659p OS=Drosophila melanogaster GN=TRAM PE=2 SV=1;>tr|Q9U1L3|Q9U1L3_DROME EG:BACR7A4.5 protein OS=Drosophila melanogaster GN=TRAM PE=4 SV=1	2	2	2	2	0	0	2	0	0	0	2	0	0	0	2	0	7.3	7.3	7.3	41.78	368	368;368			2		0.0013213			2469900		0	1	CG11642	TRAM	TRAM	TRAM2,TRAM1,TRAM1L1	-	2469900	-
Q9I7W5	Q9I7W5	1	1	1	Something about silencing protein 10	Sas10	>sp|Q9I7W5|SAS10_DROME Something about silencing protein 10 OS=Drosophila melanogaster GN=Sas10 PE=1 SV=2	1	1	1	1	0	0	1	1	0	0	1	1	0	0	1	1	3.5	3.5	3.5	49.454	428	428			1	1	0.00011355				2462000	0	2	CG4202	Something about silencing 10 ortholog (S. cerevisiae)	Sas10	UTP3	-	2462000	-
Q8MLQ3;Q86LE8;Q5BIG5;Q2MGN0	Q8MLQ3;Q86LE8;Q5BIG5;Q2MGN0	1;1;1;1	1;1;1;1	1;1;1;1		CG3065	>tr|Q8MLQ3|Q8MLQ3_DROME CG3065, isoform C OS=Drosophila melanogaster GN=CG3065 PE=2 SV=1;>tr|Q86LE8|Q86LE8_DROME GM01315p OS=Drosophila melanogaster GN=CG3065 PE=2 SV=1;>tr|Q5BIG5|Q5BIG5_DROME RE54621p OS=Drosophila melanogaster GN=CG3065 PE=2 SV=1;>tr|Q2M	4	1	1	1	0	0	0	1	0	0	0	1	0	0	0	1	2.9	2.9	2.9	43.31	378	378;400;400;400				1	0.025302				2459000	0	1	CG3065	-	CG3065	KLF15,ZNF461,ZNF8	-	2459000	-
Q6NLL1;E2QC72	Q6NLL1;E2QC72	1;1	1;1	1;1	WD repeat-containing protein CG11141	CG11141	>sp|Q6NLL1|Y1411_DROME WD repeat-containing protein CG11141 OS=Drosophila melanogaster GN=CG11141 PE=1 SV=1;>tr|E2QC72|E2QC72_DROME CG11141, isoform B OS=Drosophila melanogaster GN=CG11141 PE=4 SV=1	2	1	1	1	0	0	0	1	0	0	0	1	0	0	0	1	1.3	1.3	1.3	79.069	710	710;710				1	0.0052643				2417000	0	1	CG11141	-	CG11141	TECPR2,HPS5	-	2417000	-
B7Z077;Q9VW25;Q8SZQ1;B7Z078;B7Z083	B7Z077;Q9VW25;Q8SZQ1;B7Z078;B7Z083	1;1;1;1;1	1;1;1;1;1	1;1;1;1;1		CG8786-RB;CG8786;CG8786-RC	>tr|B7Z077|B7Z077_DROME CG8786, isoform D OS=Drosophila melanogaster GN=CG8786 PE=4 SV=1;>tr|Q9VW25|Q9VW25_DROME CG8786, isoform B OS=Drosophila melanogaster GN=CG8786-RB PE=2 SV=2;>tr|Q8SZQ1|Q8SZQ1_DROME RE69393p OS=Drosophila melanogaster GN=CG8786 PE=2	5	1	1	1	0	0	1	0	0	0	1	0	0	0	1	0	4.9	4.9	4.9	38.567	367	367;376;376;448;495			1		0.00054526			2411100		0	1	CG8786	-	CG8786	RNF146	-	2411100	-
F3YD57;Q8IH14;O76876	F3YD57;Q8IH14;O76876	1;1;1	1;1;1	1;1;1		CG3056-RB;ssx	>tr|F3YD57|F3YD57_DROME LD25793p OS=Drosophila melanogaster GN=CG3056-RB PE=2 SV=1;>tr|Q8IH14|Q8IH14_DROME CG3056, isoform B OS=Drosophila melanogaster GN=ssx PE=2 SV=1;>tr|O76876|O76876_DROME CG3056, isoform A OS=Drosophila melanogaster GN=ssx PE=4 SV=1	3	1	1	1	0	0	1	1	0	0	1	1	0	0	1	1	4.4	4.4	4.4	27.454	250	250;443;485			1	1	0.0079737			1995400	2820800	0	2	CG3056	sister-of-Sex-lethal	ssx	ELAVL2,ELAVL4,ELAVL3,ELAVL1	-	2408100	-
A8JV29;Q9VX82	A8JV29;Q9VX82	1;1	1;1	1;1		Arpc3B	>tr|A8JV29|A8JV29_DROME Arpc3B, isoform B OS=Drosophila melanogaster GN=Arpc3B PE=4 SV=1;>tr|Q9VX82|Q9VX82_DROME Arpc3B, isoform A OS=Drosophila melanogaster GN=Arpc3B PE=2 SV=1	2	1	1	1	0	0	1	0	0	0	1	0	0	0	1	0	8.9	8.9	8.9	18.224	157	157;174			1		0.0051296			2403900		0	1	CG8936	Actin-related protein 2/3 complex, subunit 3B	Arpc3B	ARPC3	-	2403900	-
Q95TS3;E1JH24;A1Z817;E1JH25;A1Z818;Q95TR1	Q95TS3;E1JH24;A1Z817;E1JH25;A1Z818;Q95TR1	2;2;2;2;2;1	2;2;2;2;2;1	2;2;2;2;2;1		CG12138;CG30007-RB	>tr|Q95TS3|Q95TS3_DROME LD27111p OS=Drosophila melanogaster GN=CG12138 PE=2 SV=1;>tr|E1JH24|E1JH24_DROME CG30007, isoform D OS=Drosophila melanogaster GN=CG30007 PE=4 SV=1;>tr|A1Z817|A1Z817_DROME CG30007, isoform B OS=Drosophila melanogaster GN=CG30007-RB	6	2	2	2	0	0	1	1	0	0	1	1	0	0	1	1	2	2	2	180.99	1602	1602;1691;1693;1876;1878;1257			1	1	0.00013548			2997400	1797500	0	2	CG30007	-	CG30007	-	-	2397450	-
Q9VMY8	Q9VMY8	1	1	1		aux	>tr|Q9VMY8|Q9VMY8_DROME Auxillin, isoform A OS=Drosophila melanogaster GN=aux PE=2 SV=1	1	1	1	1	0	0	1	0	0	0	1	0	0	0	1	0	1.4	1.4	1.4	127.92	1165	1165			1		0.0021778			2301900		0	1	CG1107	auxillin	aux	GAK,DNAJC6	-	2301900	-
Q9W3Q2	Q9W3Q2	1	1	1			>tr|Q9W3Q2|Q9W3Q2_DROME CG12155 OS=Drosophila melanogaster GN=CG12155 PE=2 SV=1	1	1	1	1	0	0	1	0	0	0	1	0	0	0	1	0	3.6	3.6	3.6	61.038	555	555			1		0.0005507			2286500		0	1	CG12155	-	CG12155	-	-	2286500	-
Q9VC61-2	Q9VC61-2	1	1	1			>sp|Q9VC61-2|CRERF_DROME Isoform 2 of Protein CREBRF homolog OS=Drosophila melanogaster GN=CG13624	1	1	1	1	0	0	0	1	0	0	0	1	0	0	0	1	1.8	1.8	1.8	88.577	814	814				1	2.2152e-05				2282800	0	1	CG13624	-	CG13624	CREBRF	-	2282800	-
Q9VLT9;Q86M30;D3DML3	Q9VLT9;Q86M30;D3DML3	2;2;2	2;2;2	2;2;2		Cka;Cka-RB	>tr|Q9VLT9|Q9VLT9_DROME Connector of kinase to AP-1, isoform A OS=Drosophila melanogaster GN=Cka PE=2 SV=2;>tr|Q86M30|Q86M30_DROME WD-40 family member protein OS=Drosophila melanogaster GN=Cka PE=2 SV=1;>tr|D3DML3|D3DML3_DROME MIP15828p OS=Drosophila melan	3	2	2	2	0	0	1	1	0	0	1	1	0	0	1	1	4.2	4.2	4.2	77.981	730	730;730;749			1	1	3.3791e-05			2077800	2455600	0	2	CG7392	Connector of kinase to AP-1	Cka	STRN4,STRN,STRN3,DCAF5	-	2266700	-
P49847	P49847	1	1	1	Transcription initiation factor TFIID subunit 6	Taf6	>sp|P49847|TAF6_DROME Transcription initiation factor TFIID subunit 6 OS=Drosophila melanogaster GN=Taf6 PE=1 SV=2	1	1	1	1	0	0	0	1	0	0	0	1	0	0	0	1	2.8	2.8	2.8	65.653	606	606				1	7.8778e-05				2263000	0	1	CG32211	TBP-associated factor 6	Taf6	TAF6,TAF6L	-	2263000	-
Q9VCH9;A0AVU6	Q9VCH9;A0AVU6	2;1	2;1	2;1			>tr|Q9VCH9|Q9VCH9_DROME CG10375, isoform A OS=Drosophila melanogaster GN=CG10375 PE=2 SV=1;>tr|A0AVU6|A0AVU6_DROME CG10375, isoform B OS=Drosophila melanogaster GN=CG10375 PE=2 SV=1	2	2	2	2	0	0	1	1	0	0	1	1	0	0	1	1	8.3	8.3	8.3	30.317	254	254;160			1	1	7.0605e-05			2525600	1949100	0	2	CG10375	-	CG10375	DNAJC8	-	2237350	-
Q95TP3;Q2MGL6;Q960C4;Q7YZ99;Q9W0B0;A8JNI2	Q95TP3;Q2MGL6;Q960C4;Q7YZ99;Q9W0B0;A8JNI2	1;1;1;1;1;1	1;1;1;1;1;1	1;1;1;1;1;1		CG7971	>tr|Q95TP3|Q95TP3_DROME LD33732p OS=Drosophila melanogaster GN=CG7971 PE=2 SV=1;>tr|Q2MGL6|Q2MGL6_DROME CG7971, isoform D OS=Drosophila melanogaster GN=CG7971 PE=4 SV=1;>tr|Q960C4|Q960C4_DROME SD07741p OS=Drosophila melanogaster GN=CG7971 PE=2 SV=1;>tr|Q7Y	6	1	1	1	0	0	0	1	0	0	0	1	0	0	0	1	2.6	2.6	2.6	59.147	492	492;849;1062;1062;1107;1636				1	0.0026341				2231600	0	1	CG7971	-	CG7971	SRRM5	-	2231600	-
Q8MQW5;Q9NHX6;Q8IQA6;Q9VSK5;Q8T9N4;Q7KUA8;Q86BH2	Q8MQW5;Q9NHX6;Q8IQA6;Q9VSK5;Q8T9N4;Q7KUA8;Q86BH2	1;1;1;1;1;1;1	1;1;1;1;1;1;1	1;1;1;1;1;1;1		Gug	>tr|Q8MQW5|Q8MQW5_DROME SD07343p (Fragment) OS=Drosophila melanogaster GN=Gug PE=2 SV=1;>tr|Q9NHX6|Q9NHX6_DROME GRUNGE OS=Drosophila melanogaster GN=Gug PE=2 SV=1;>tr|Q8IQA6|Q8IQA6_DROME Grunge, isoform A OS=Drosophila melanogaster GN=Gug PE=2 SV=1;>tr|Q9V	7	1	1	1	0	0	1	0	0	0	1	0	0	0	1	0	1.1	1.1	1.1	121.21	1153	1153;1966;1966;1985;1985;1985;1988			1		0.0083584			2207500		0	1	CG6964	Grunge	Gug	ATN1,RERE	-	2207500	-
Q9Y123	Q9Y123	1	1	1	Protein RFT1 homolog	CG3149	>sp|Q9Y123|RFT1_DROME Protein RFT1 homolog OS=Drosophila melanogaster GN=CG3149 PE=2 SV=1	1	1	1	1	0	0	1	1	0	0	1	1	0	0	1	1	2	2	2	62.426	556	556			1	2	0.0041191			2181400		0	2	CG3149	-	CG3149	RFT1	-	2181400	-
B7Z0A9;Q960W9;B7Z0B0;B7Z0B1;Q8T9J1	B7Z0A9;Q960W9;B7Z0B0;B7Z0B1	3;3;3;2;1	3;3;3;2;1	3;3;3;2;1		sowah	>tr|B7Z0A9|B7Z0A9_DROME Sosondowah, isoform H OS=Drosophila melanogaster GN=sowah PE=4 SV=2;>tr|Q960W9|Q960W9_DROME LD31582p OS=Drosophila melanogaster GN=sowah PE=2 SV=1;>tr|B7Z0B0|B7Z0B0_DROME Sosondowah, isoform G OS=Drosophila melanogaster GN=sowah PE=	5	3	3	3	0	0	2	1	0	0	2	1	0	0	2	1	8	8	8	58.657	527	527;635;780;322;111			2	1	1.2689e-16				2171500	0	2	CG10632	sosondowah	sowah	SOWAHA,SOWAHC,SOWAHB,ANK3,SOWAHD,ANK1,ANK2	-	2171500	-
D5SHV0;Q59E36-2;Q59E36;C7LAG1	D5SHV0;Q59E36-2;Q59E36;C7LAG1	1;1;1;1	1;1;1;1	1;1;1;1	REST corepressor	CoRest-RE;CoRest;CoRest-RF	>tr|D5SHV0|D5SHV0_DROME MIP17341p (Fragment) OS=Drosophila melanogaster GN=CoRest-RE PE=2 SV=1;>sp|Q59E36-2|RCOR_DROME Isoform 2 of REST corepressor OS=Drosophila melanogaster GN=CoRest;>sp|Q59E36|RCOR_DROME REST corepressor OS=Drosophila melanogaster GN=C	4	1	1	1	0	0	1	0	0	0	1	0	0	0	1	0	4	4	4	36.425	353	353;590;657;824			1		0.0051178			2163200		0	1	CG42687	CoRest	CoRest	RCOR1,RCOR2,RCOR3	-	2163200	-
Q9U9Q7;Q7KM15	Q9U9Q7;Q7KM15	1;1	1;1	1;1		bic	>tr|Q9U9Q7|Q9U9Q7_DROME BcDNA.GM05329 OS=Drosophila melanogaster GN=bic PE=2 SV=1;>tr|Q7KM15|Q7KM15_DROME Beta NAC homolog OS=Drosophila melanogaster GN=bic PE=2 SV=1	2	1	1	1	0	0	1	0	0	0	1	0	0	0	1	0	11.2	11.2	11.2	17.793	169	169;169			1		0.0041159			2162500		0	1	CG3644	bicaudal	bic	BTF3L4,BTF3	-	2162500	-
Q7K1M4	Q7K1M4	2	2	2			>tr|Q7K1M4|Q7K1M4_DROME CG1902, isoform A OS=Drosophila melanogaster GN=CG1902 PE=2 SV=1	1	2	2	2	0	0	1	2	0	0	1	2	0	0	1	2	8	8	8	35.791	312	312			1	2	0.00036562			1550600	2733900	0	2	CG1902	-	CG1902	TTPAL,TTPA,CLVS2,RLBP1	-	2142250	-
Q95RK8;Q9W329	Q95RK8;Q9W329	1;1	1;1	1;1		Gga	>tr|Q95RK8|Q95RK8_DROME LD22310p OS=Drosophila melanogaster GN=Gga PE=2 SV=1;>tr|Q9W329|Q9W329_DROME Gga OS=Drosophila melanogaster GN=Gga PE=2 SV=2	2	1	1	1	0	0	1	1	0	0	1	1	0	0	1	1	3.6	3.6	3.6	55.516	505	505;660			1	1	1.4638e-05			2191500	2067300	0	2	CG3002	Golgi-localized, gamma-adaptin ear containing, ARF binding protein	Gga	GGA3,GGA2,GGA1,TOM1L2	-	2129400	-
Q9W0E8	Q9W0E8	2	2	2	Protein zer-1 homolog	CG12084	>sp|Q9W0E8|ZER1_DROME Protein zer-1 homolog OS=Drosophila melanogaster GN=CG12084 PE=2 SV=2	1	2	2	2	0	0	1	1	0	0	1	1	0	0	1	1	3.2	3.2	3.2	90.365	793	793			1	1	9.5597e-05			2742500	1475200	0	2	CG12084	-	CG12084	ZER1	-	2108850	-
Q9VZX4	Q9VZX4	1	1	1			>tr|Q9VZX4|Q9VZX4_DROME CG2083 OS=Drosophila melanogaster GN=CG2083 PE=2 SV=3	1	1	1	1	0	0	0	1	0	0	0	1	0	0	0	1	0.8	0.8	0.8	245.08	2267	2267				1	0.0056992				2084600	0	1	CG43444	Ten-Eleven Translocation (TET) family protein	Tet	-	-	2084600	-
Q9VC93;Q960A7;Q9BI20;I1WYH0	Q9VC93;Q960A7;Q9BI20;I1WYH0	1;1;1;1	1;1;1;1	1;1;1;1		Dis3;Dis3-RA	>tr|Q9VC93|Q9VC93_DROME Dis3 OS=Drosophila melanogaster GN=Dis3 PE=2 SV=1;>tr|Q960A7|Q960A7_DROME SD10981p OS=Drosophila melanogaster GN=Dis3 PE=2 SV=1;>tr|Q9BI20|Q9BI20_DROME Putative exoribonuclease DIS3 OS=Drosophila melanogaster GN=Dis3 PE=2 SV=1;>tr|I	4	1	1	1	0	0	1	1	0	0	1	1	0	0	1	1	1.3	1.3	1.3	112.18	982	982;982;983;1005			1	1	0.002475			1840700	2305500	0	2	CG6413	Dis3	Dis3	DIS3,DIS3L2	-	2073100	-
Q9W282	Q9W282	1	1	1	Pseudouridine synthase		>tr|Q9W282|Q9W282_DROME tRNA pseudouridine synthase OS=Drosophila melanogaster GN=CG3045 PE=2 SV=1	1	1	1	1	0	0	1	1	0	0	1	1	0	0	1	1	3	3	3	57.691	499	499			1	1	2.3036e-05			1651800	2379700	0	2	CG3045	-	CG3045	PUS3,PUSL1	-	2015750	-
Q9VZU7	Q9VZU7	2	2	2	Ubiquitin carboxyl-terminal hydrolase		>tr|Q9VZU7|Q9VZU7_DROME Ubiquitin carboxyl-terminal hydrolase OS=Drosophila melanogaster GN=CG12082 PE=2 SV=1	1	2	2	2	0	0	1	1	0	0	1	1	0	0	1	1	4.6	4.6	4.6	92.091	827	827			1	1	1.0045e-06			2431500	1598600	0	2	CG12082	Ubiquitin specific protease 5	Usp5	USP5,USP13	-	2015050	-
Q9VQI5	Q9VQI5	1	1	1		CG3098	>tr|Q9VQI5|Q9VQI5_DROME CG31694 OS=Drosophila melanogaster GN=CG3098 PE=2 SV=2	1	1	1	1	0	0	1	0	0	0	1	0	0	0	1	0	4	4	4	47.327	425	425			1		0.0023448			2014900		0	1	CG31694	-	CG31694	IFRD2	-	2014900	-
Q9VRR4;Q8IGR6;Q8I935;I0DHK9	Q9VRR4;Q8IGR6;Q8I935;I0DHK9	1;1;1;1	1;1;1;1	1;1;1;1		CG33523-RD	>tr|Q9VRR4|Q9VRR4_DROME CG33523, isoform A OS=Drosophila melanogaster GN=CG10977 PE=2 SV=2;>tr|Q8IGR6|Q8IGR6_DROME RE40017p OS=Drosophila melanogaster GN=CG10977 PE=2 SV=1;>tr|Q8I935|Q8I935_DROME CG33523, isoform D OS=Drosophila melanogaster GN=CG33523 PE=	4	1	1	1	0	0	0	1	0	0	0	1	0	0	0	1	5.1	5.1	5.1	25.776	234	234;445;498;514				1	0.0099886				1985600	0	1	CG33523	VAMP-associated protein of 33kDa ortholog B	Vap-33B	MOSPD2	-	1985600	-
Q7JXZ2;O97121	Q7JXZ2;O97121	1;1	1;1	1;1		Eip55E	>tr|Q7JXZ2|Q7JXZ2_DROME Eip55E OS=Drosophila melanogaster GN=Eip55E PE=2 SV=1;>tr|O97121|O97121_DROME Ecdysteroid-inducible polypeptide EIP40 OS=Drosophila melanogaster GN=Eip55E PE=2 SV=1	2	1	1	1	0	0	1	1	0	0	1	1	0	0	1	1	3.8	3.8	3.8	42.988	393	393;393			1	1	0.00010715			1362000	2604100	0	2	CG5345	Eip55E	Eip55E	CTH	-	1983050	-
Q7KU25;Q9VQK5	Q7KU25;Q9VQK5	1;1	1;1	1;1			>tr|Q7KU25|Q7KU25_DROME CG3542, isoform B OS=Drosophila melanogaster GN=CG3542 PE=2 SV=1;>tr|Q9VQK5|Q9VQK5_DROME CG3542, isoform A OS=Drosophila melanogaster GN=CG3542 PE=2 SV=1	2	1	1	1	0	0	1	1	0	0	1	1	0	0	1	1	2.2	2.2	2.2	86.668	757	757;806			1	1	0.00099681			1802500	2152100	0	2	CG3542	-	CG3542	PRPF40A,PRPF40B	-	1977300	-
Q86B79	Q86B79	1	1	1	RING finger protein unkempt	unk	>sp|Q86B79|UNK_DROME RING finger protein unkempt OS=Drosophila melanogaster GN=unk PE=1 SV=1	1	1	1	1	0	0	1	0	0	0	1	0	0	0	1	0	2.8	2.8	2.8	68.442	599	599			1		0.0062932			1973100		0	1	CG4620	unkempt	unk	UNK,UNKL	-	1973100	-
Q95T08;Q7KSV7;Q9VHU9	Q95T08;Q7KSV7;Q9VHU9	1;1;1	1;1;1	1;1;1			>tr|Q95T08|Q95T08_DROME CG9636, isoform C OS=Drosophila melanogaster GN=CG9636 PE=2 SV=1;>tr|Q7KSV7|Q7KSV7_DROME CG9636, isoform A OS=Drosophila melanogaster GN=CG9636 PE=2 SV=1;>tr|Q9VHU9|Q9VHU9_DROME CG9636, isoform B OS=Drosophila melanogaster GN=CG9636	3	1	1	1	0	0	1	1	0	0	1	1	0	0	1	1	4.3	4.3	4.3	34.317	304	304;453;462			1	1	0.0026032			1375200	2568500	0	2	CG9636	-	CG9636	CUEDC2	-	1971850	-
Q962F2;Q8IR86	Q962F2;Q8IR86	1;1	1;1	1;1		bif	>tr|Q962F2|Q962F2_DROME Protein phosphatase 1-binding protein Bifocal OS=Drosophila melanogaster GN=bif PE=2 SV=1;>tr|Q8IR86|Q8IR86_DROME Bifocal, isoform B OS=Drosophila melanogaster GN=bif PE=2 SV=1	2	1	1	1	0	0	1	0	0	0	1	0	0	0	1	0	1.7	1.7	1.7	130.12	1235	1235;1235			2		4.1566e-06			1967400		0	1	CG1822	bifocal	bif	-	-	1967400	-
Q9VWP1	Q9VWP1	1	1	1			>tr|Q9VWP1|Q9VWP1_DROME CG7288 OS=Drosophila melanogaster GN=CG7288 PE=2 SV=2	1	1	1	1	0	0	1	1	0	0	1	1	0	0	1	1	3.6	3.6	3.6	57.502	494	494			1	1	3.1562e-10			1932100	1991100	0	2	CG7288	Ubiquitin specific protease 39	Usp39	USP39	-	1961600	-
Q7KMH9	Q7KMH9	2	2	2		wde	>tr|Q7KMH9|Q7KMH9_DROME BcDNA.LD26050 OS=Drosophila melanogaster GN=wde PE=2 SV=1	1	2	2	2	0	0	1	1	0	0	1	1	0	0	1	1	2	2	2	156.8	1420	1420			1	1	9.007e-12			2111500	1717700	0	2	CG12340	windei	wde	-	-	1914600	-
H9XVM7;H9XVM6;Q9XYM0;Q95RW2	H9XVM7;H9XVM6;Q9XYM0;Q95RW2	2;2;2;1	2;2;2;1	2;2;2;1	Adapter molecule Crk	Crk	>tr|H9XVM7|H9XVM7_DROME Crk, isoform D OS=Drosophila melanogaster GN=Crk PE=4 SV=1;>tr|H9XVM6|H9XVM6_DROME Crk, isoform E OS=Drosophila melanogaster GN=Crk PE=4 SV=1;>sp|Q9XYM0|CRK_DROME Adapter molecule Crk OS=Drosophila melanogaster GN=Crk PE=2 SV=1;>tr|	4	2	2	2	0	0	1	1	0	0	1	1	0	0	1	1	11.4	11.4	11.4	21.437	184	184;263;271;253			1	1	0.00031587			1732400	2065500	0	2	CG1587	Crk oncogene	Crk	CRK,CRKL	-	1898950	-
Q9V3H2	Q9V3H2	1	1	1	26S proteasome non-ATPase regulatory subunit 14	Rpn11	>sp|Q9V3H2|PSDE_DROME 26S proteasome non-ATPase regulatory subunit 14 OS=Drosophila melanogaster GN=Rpn11 PE=1 SV=1	1	1	1	1	0	0	1	1	0	0	1	1	0	0	1	1	4.2	4.2	4.2	34.4	308	308			1	1	0.0028805			1739800	2015200	0	2	CG18174	Regulatory particle non-ATPase 11	Rpn11	PSMD14	-	1877500	-
Q5BI03	Q5BI03	1	1	1			>tr|Q5BI03|Q5BI03_DROME CG8155 OS=Drosophila melanogaster GN=CG8155 PE=2 SV=1	1	1	1	1	0	0	0	1	0	0	0	1	0	0	0	1	1.6	1.6	1.6	122.56	1098	1098				1	0.00044136				1832900	0	1	CG8155	-	CG8155	TBC1D25	-	1832900	-
O76417;Q8T9C0;A1ZA03	O76417;Q8T9C0;A1ZA03	1;1;1	1;1;1	1;1;1		Pms2	>tr|O76417|O76417_DROME MutL homolog PMS2 OS=Drosophila melanogaster GN=Pms2 PE=2 SV=1;>tr|Q8T9C0|Q8T9C0_DROME SD07911p OS=Drosophila melanogaster GN=Pms2 PE=2 SV=1;>tr|A1ZA03|A1ZA03_DROME Pms2 OS=Drosophila melanogaster GN=Pms2 PE=4 SV=1	3	1	1	1	0	0	1	0	0	0	1	0	0	0	1	0	1.6	1.6	1.6	101.04	893	893;895;899			1		0.0035913			1814500		0	1	CG8169	Pms2	Pms2	PMS2	-	1814500	-
Q9VW57	Q9VW57	1	1	1		Grasp65	>tr|Q9VW57|Q9VW57_DROME Grasp65 OS=Drosophila melanogaster GN=Grasp65 PE=2 SV=1	1	1	1	1	0	0	1	0	0	0	1	0	0	0	1	0	2	2	2	47.723	460	460			1		0.012306			1770500		0	1	CG7809	Grasp65	Grasp65	GORASP2,GORASP1	-	1770500	-
Q9W0P0;Q8MRU4	Q9W0P0;Q8MRU4	1;1	1;1	1;1		CG3386-RA;CG3386	>tr|Q9W0P0|Q9W0P0_DROME CG3386 OS=Drosophila melanogaster GN=CG3386-RA PE=2 SV=1;>tr|Q8MRU4|Q8MRU4_DROME SD24069p OS=Drosophila melanogaster GN=CG3386 PE=2 SV=1	2	1	1	1	0	0	1	1	0	0	1	1	0	0	1	1	5.6	5.6	5.6	33.748	288	288;288			1	1	0.0010489			1488000	2010000	0	2	CG3386	-	CG3386	-	-	1749000	-
P26802	P26802	2	2	2	Probable ATP-dependent RNA helicase Dbp73D	Dbp73D	>sp|P26802|DDX51_DROME Probable ATP-dependent RNA helicase Dbp73D OS=Drosophila melanogaster GN=Dbp73D PE=2 SV=3	1	2	2	2	0	0	1	1	0	0	1	1	0	0	1	1	3.6	3.6	3.6	77.589	687	687			1	1	0.00011702			759420	2716500	0	2	CG9680	Dead box protein 73D	Dbp73D	DDX51	-	1737960	-
Q9W358	Q9W358	2	2	2	Synembryn	ric8a	>sp|Q9W358|RIC8_DROME Synembryn OS=Drosophila melanogaster GN=ric8a PE=1 SV=2	1	2	2	2	0	0	0	2	0	0	0	2	0	0	0	2	3.7	3.7	3.7	65.601	573	573				2	0.00045819				1715000	0	1	CG15797	ric8a	ric8a	RIC8A,RIC8B	-	1715000	-
Q9W1B9;Q4V5X9	Q9W1B9;Q4V5X9	1;1	1;1	1;1		RpL12	>tr|Q9W1B9|Q9W1B9_DROME RE28824p OS=Drosophila melanogaster GN=RpL12 PE=2 SV=1;>tr|Q4V5X9|Q4V5X9_DROME IP07888p OS=Drosophila melanogaster GN=RpL12 PE=2 SV=1	2	1	1	1	0	0	1	1	0	0	1	1	0	0	1	1	9.1	9.1	9.1	17.673	165	165;307			1	1	0.0016381			1844700	1556300	0	2	CG3195	Ribosomal protein L12	RpL12	RPL12	-	1700500	-
Q9VUU3;Q24161	Q9VUU3;Q24161	1;1	1;1	1;1		CkIIalpha-i1	>tr|Q9VUU3|Q9VUU3_DROME CKII-alpha subunit interactor-1 OS=Drosophila melanogaster GN=CkIIalpha-i1 PE=2 SV=1;>tr|Q24161|Q24161_DROME CKII alpha subunit interactor 1 OS=Drosophila melanogaster GN=CkIIalpha-i1 PE=2 SV=1	2	1	1	1	0	0	1	0	0	0	1	0	0	0	1	0	3.2	3.2	3.2	47.913	410	410;410			1		0.0031146			1676500		0	1	CG6215	CKII-alpha subunit interactor-1	CkIIalpha-i1	ZBTB11	-	1676500	-
Q9VDV3	Q9VDV3	1	1	1	Probable nucleoporin Nup58	Nup58	>sp|Q9VDV3|NUPL1_DROME Probable nucleoporin Nup58 OS=Drosophila melanogaster GN=Nup58 PE=2 SV=1	1	1	1	1	0	0	1	0	0	0	1	0	0	0	1	0	1.6	1.6	1.6	55.527	546	546			1		0.0023541			1675100		0	1	CG7360	Nucleoporin 58kD	Nup58	NUP58,NUP98,NUP62,NCOA5	-	1675100	-
O77267;Q9W531	O77267;Q9W531	1;1	1;1	1;1		Actn;EG:22E5.7	>tr|O77267|O77267_DROME EG:22E5.7 protein OS=Drosophila melanogaster GN=Actn PE=2 SV=1;>tr|Q9W531|Q9W531_DROME CG4281 OS=Drosophila melanogaster GN=EG:22E5.7 PE=2 SV=1	2	1	1	1	0	0	1	0	0	0	1	0	0	0	1	0	1.9	1.9	1.9	66.259	592	592;696			1		0.0031367			1661300		0	1	CG4376	alpha actinin	Actn	ACTN4,ACTN2,ACTN1,SPTBN5	-	1661300	-
P05552-2;P05552;C6SUW9	P05552-2;P05552;C6SUW9	1;1;1	1;1;1	1;1;1	Transcription factor Adf-1	Adf1;Adf1-RC	>sp|P05552-2|ADF1_DROME Isoform A of Transcription factor Adf-1 OS=Drosophila melanogaster GN=Adf1;>sp|P05552|ADF1_DROME Transcription factor Adf-1 OS=Drosophila melanogaster GN=Adf1 PE=2 SV=2;>tr|C6SUW9|C6SUW9_DROME RH44336p OS=Drosophila melanogaster GN=	3	1	1	1	0	0	0	1	0	0	0	1	0	0	0	1	4	4	4	29.22	253	253;262;262				1	0.0014393				1660600	0	1	CG15845	Adh transcription factor 1	Adf1	-	-	1660600	-
O62530	O62530	1	1	1		AP-50	>tr|O62530|O62530_DROME AP-50, isoform A OS=Drosophila melanogaster GN=AP-50 PE=2 SV=1	1	1	1	1	0	0	1	0	0	0	1	0	0	0	1	0	2.7	2.7	2.7	49.855	437	437			1		0.0068981			1640600		0	1	CG7057	Adaptor Protein complex 2, mu subunit	AP-2mu	AP2M1,AP1M1	-	1640600	-
Q9VCD8;Q9N6I4	Q9VCD8;Q9N6I4	1;1	1;1	1;1	Structural maintenance of chromosomes protein	SMC1	>tr|Q9VCD8|Q9VCD8_DROME Structural maintenance of chromosomes protein OS=Drosophila melanogaster GN=SMC1 PE=2 SV=1;>tr|Q9N6I4|Q9N6I4_DROME Structural maintenance of chromosomes protein OS=Drosophila melanogaster GN=SMC1 PE=2 SV=1	2	1	1	1	0	0	1	1	0	0	1	1	0	0	1	1	1.1	1.1	1.1	142.88	1238	1238;1238			1	1	0.0030383			1361800	1878500	0	2	CG6057	Structural maintenance of chromosomes 1	SMC1	SMC1A,SMC1B	-	1620150	-
E3CTP7;Q8MMD3;Q8MMD2;Q9W111;Q8WQ61	E3CTP7;Q8MMD3;Q8MMD2;Q9W111;Q8WQ61	2;2;2;2;2	2;2;2;2;2	2;2;2;2;2		Eps-15-RB;Eps-15	>tr|E3CTP7|E3CTP7_DROME MIP26607p OS=Drosophila melanogaster GN=Eps-15-RB PE=2 SV=1;>tr|Q8MMD3|Q8MMD3_DROME Epidermal growth factor receptor pathway substrate clone 15, isoform C OS=Drosophila melanogaster GN=Eps-15 PE=2 SV=1;>tr|Q8MMD2|Q8MMD2_DROME Epider	5	2	2	2	0	0	1	1	0	0	1	1	0	0	1	1	3.4	3.4	3.4	85.544	792	792;1106;1232;1253;1253			1	1	6.7595e-05			1486100	1695400	0	2	CG16932	Epidermal growth factor receptor pathway substrate clone 15	Eps-15	EPS15L1,EPS15	-	1590750	-
Q7KTW5	Q7KTW5	2	2	2			>tr|Q7KTW5|Q7KTW5_DROME CG9391 OS=Drosophila melanogaster GN=CG9391 PE=2 SV=1	1	2	2	2	0	0	2	0	0	0	2	0	0	0	2	0	8.3	8.3	8.3	30.625	278	278			2		8.3821e-06			1582800		0	1	CG9391	-	CG9391	IMPA2,IMPA1	-	1582800	-
O18415;Q9VM62	O18415;Q9VM62	1;1	1;1	1;1		SA	>tr|O18415|O18415_DROME Nuclear protein SA OS=Drosophila melanogaster GN=SA PE=2 SV=1;>tr|Q9VM62|Q9VM62_DROME LD34181p OS=Drosophila melanogaster GN=SA PE=2 SV=2	2	1	1	1	0	0	1	0	0	0	1	0	0	0	1	0	1.2	1.2	1.2	128.79	1116	1116;1127			1		0.0027151			1570400		0	1	CG3423	Stromalin	SA	STAG3,STAG3L3,ENSG00000263230,STAG2,STAG1	-	1570400	-
Q02308-2;Q02308	Q02308-2;Q02308	1;1	1;1	1;1	Protein hairless	H	>sp|Q02308-2|HLES_DROME Isoform B of Protein hairless OS=Drosophila melanogaster GN=H;>sp|Q02308|HLES_DROME Protein hairless OS=Drosophila melanogaster GN=H PE=1 SV=2	2	1	1	1	0	0	1	0	0	0	1	0	0	0	1	0	1.3	1.3	1.3	109.15	1059	1059;1077			1		0.0074267			1558300		0	1	CG5460	Hairless	H	-	-	1558300	-
P25991-4;P25991	P25991-4;P25991	1;1	1;1	1;1	Protein suppressor of forked	su(f)	>sp|P25991-4|SUF_DROME Isoform E of Protein suppressor of forked OS=Drosophila melanogaster GN=su(f);>sp|P25991|SUF_DROME Protein suppressor of forked OS=Drosophila melanogaster GN=su(f) PE=1 SV=2	2	1	1	1	0	0	1	0	0	0	1	0	0	0	1	0	1.8	1.8	1.8	84.458	733	733;765			1		0.0061004			1536100		0	1	CG17170	suppressor of forked	su(f)	CSTF3	-	1536100	-
Q4V6X9	Q4V6X9	1	1	1			>tr|Q4V6X9|Q4V6X9_DROME CG17385 OS=Drosophila melanogaster GN=CG17385 PE=2 SV=1	1	1	1	1	0	0	1	1	0	0	1	1	0	0	1	1	3.6	3.6	3.6	32.463	278	278			1	1	0.003376			1832800	1224800	0	2	CG17385	-	CG17385	BCL6B,BCL6	-	1528800	-
P12982;Q05547;C0MKX3;B4F4X2	P12982;Q05547;C0MKX3;B4F4X2	2;1;1;1	2;1;1;1	2;1;1;1	Serine/threonine-protein phosphatase alpha-2 isoform;Serine/threonine-protein phosphatase alpha-3 isoform;Serine/threonine-protein phosphatase	Pp1-87B;Pp1-13C;CG9156	>sp|P12982|PP12_DROME Serine/threonine-protein phosphatase alpha-2 isoform OS=Drosophila melanogaster GN=Pp1-87B PE=1 SV=1;>sp|Q05547|PP13_DROME Serine/threonine-protein phosphatase alpha-3 isoform OS=Drosophila melanogaster GN=Pp1-13C PE=1 SV=1;>tr|C0MKX3	4	2	2	2	0	0	2	2	0	0	2	2	0	0	2	2	7	7	7	34.542	302	302;302;302;302			2	2	0.0003841				1527500	0	2	CG5650	Protein phosphatase 1 at 87B	Pp1-87B	PPP1CC,PPP1CA	-	1527500	-
Q9VXR5	Q9VXR5	2	2	2			>tr|Q9VXR5|Q9VXR5_DROME CG9281, isoform B OS=Drosophila melanogaster GN=CG9281 PE=2 SV=1	1	2	2	2	0	0	2	0	0	0	2	0	0	0	2	0	3.8	3.8	3.8	69.501	611	611			2		0.00038997			1523200		0	1	CG9281	-	CG9281	ABCF2,ABCF1,ABCF3	-	1523200	-
Q7JVH0	Q7JVH0	1	1	1			>tr|Q7JVH0|Q7JVH0_DROME CG8435 OS=Drosophila melanogaster GN=CG8435 PE=2 SV=1	1	1	1	1	0	0	0	1	0	0	0	1	0	0	0	1	4.8	4.8	4.8	37.719	333	333				1	0.0094482				1491900	0	1	CG8435	-	CG8435	CCDC94,CCDC130	-	1491900	-
Q9VUN8	Q9VUN8	1	1	1			>tr|Q9VUN8|Q9VUN8_DROME CG7272 OS=Drosophila melanogaster GN=CG7272 PE=2 SV=1	1	1	1	1	0	0	1	1	0	0	1	1	0	0	1	1	7.5	7.5	7.5	25.028	228	228			1	1	0.0028826			1458900	1524200	0	2	CG7272	-	CG7272	SLC50A1	-	1491550	-
Q8MS69	Q8MS69	1	1	1			>tr|Q8MS69|Q8MS69_DROME CG9596 OS=Drosophila melanogaster GN=CG9596 PE=2 SV=1	1	1	1	1	0	0	0	1	0	0	0	1	0	0	0	1	2.5	2.5	2.5	49.939	444	444				1	0.0066307				1488800	0	1	CG9596	-	CG9596	TRMT6	-	1488800	-
Q24145	Q24145	1	1	1	Tyrosine-protein kinase shark	shark	>sp|Q24145|SHARK_DROME Tyrosine-protein kinase shark OS=Drosophila melanogaster GN=shark PE=2 SV=2	1	1	1	1	0	0	1	0	0	0	1	0	0	0	1	0	1.3	1.3	1.3	104.27	939	939			1		0.0074448			1441800		0	1	CG18247	SH2 ankyrin repeat kinase	shark	-	-	1441800	-
Q9V9M7	Q9V9M7	1	1	1		RpL21	>tr|Q9V9M7|Q9V9M7_DROME RE62581p OS=Drosophila melanogaster GN=RpL21 PE=2 SV=1	1	1	1	1	0	0	1	0	0	0	1	0	0	0	1	0	9.4	9.4	9.4	18.476	159	159			1		0.0035734			1423100		0	1	CG12775	Ribosomal protein L21	RpL21	-	-	1423100	-
Q9VNB9	Q9VNB9	1	1	1		RpL35A	>tr|Q9VNB9|Q9VNB9_DROME RE17737p OS=Drosophila melanogaster GN=RpL35A PE=2 SV=1	1	1	1	1	0	0	1	0	0	0	1	0	0	0	1	0	5.1	5.1	5.1	17.655	157	157			1		0.043928			1418700		0	1	CG2099	Ribosomal protein L35A	RpL35A	RPL35A	-	1418700	-
Q8SX37	Q8SX37	1	1	1		Pis	>tr|Q8SX37|Q8SX37_DROME Phosphatidylinositol synthase, isoform A OS=Drosophila melanogaster GN=Pis PE=2 SV=1	1	1	1	1	0	0	1	0	0	0	1	0	0	0	1	0	4.9	4.9	4.9	25.505	224	224			1		0.016226			1390000		0	1	CG9245	Phosphatidylinositol synthase	Pis	-	-	1390000	-
E1JH92;E1JH91;Q8T0T0;A1ZAU8-2;A1ZAU8-3;B7YZJ2;A1ZAU8;B7YZJ1;E1JH90;H6WS59	E1JH92;E1JH91;Q8T0T0;A1ZAU8-2;A1ZAU8-3;B7YZJ2;A1ZAU8;B7YZJ1;E1JH90;H6WS59	1;1;1;1;1;1;1;1;1;1	1;1;1;1;1;1;1;1;1;1	1;1;1;1;1;1;1;1;1;1	Short spindle protein 4	Patronin;ssp4	>tr|E1JH92|E1JH92_DROME Short spindle 4, isoform G OS=Drosophila melanogaster GN=Patronin PE=4 SV=1;>tr|E1JH91|E1JH91_DROME Short spindle 4, isoform H OS=Drosophila melanogaster GN=Patronin PE=4 SV=1;>tr|Q8T0T0|Q8T0T0_DROME GH09618p OS=Drosophila melanogas	10	1	1	1	0	0	1	0	0	0	1	0	0	0	1	0	7.7	7.7	7.7	20.408	183	183;1156;1396;1517;1540;1599;1630;1663;1671;1689			1		0.0089169			1360800		0	1	CG33130	Patronin	Patronin	-	-	1360800	-
Q9W020	Q9W020	1	1	1	Nucleolar MIF4G domain-containing protein 1 homolog	CG9004	>sp|Q9W020|NOM1_DROME Nucleolar MIF4G domain-containing protein 1 homolog OS=Drosophila melanogaster GN=CG9004 PE=2 SV=1	1	1	1	1	0	0	1	0	0	0	1	0	0	0	1	0	1.3	1.3	1.3	99.114	854	854			1		0.0076089			1327900		0	1	CG9004	-	CG9004	NOM1	-	1327900	-
Q8MSQ6;A1Z9L3	Q8MSQ6;A1Z9L3	2;2	2;2	2;2		pea	>tr|Q8MSQ6|Q8MSQ6_DROME SD07467p OS=Drosophila melanogaster GN=pea PE=2 SV=1;>tr|A1Z9L3|A1Z9L3_DROME FI05376p OS=Drosophila melanogaster GN=pea PE=2 SV=1	2	2	2	2	0	0	1	1	0	0	1	1	0	0	1	1	1.5	1.5	1.5	141.96	1242	1242;1242			1	1	0.0026076			1420800	1217500	0	2	CG8241	peanuts	pea	DHX8,DHX16,DHX38,DHX15	-	1319150	-
Q7KK51;Q9W1Q6;Q8MLR7	Q7KK51;Q9W1Q6;Q8MLR7	1;1;1	1;1;1	1;1;1		BcDNA.GH04637;BcDNA:GH04637	>tr|Q7KK51|Q7KK51_DROME BcDNA.GH04637 OS=Drosophila melanogaster GN=BcDNA.GH04637 PE=2 SV=1;>tr|Q9W1Q6|Q9W1Q6_DROME CG3530, isoform B OS=Drosophila melanogaster GN=CG3530 PE=2 SV=2;>tr|Q8MLR7|Q8MLR7_DROME CG3530, isoform A OS=Drosophila melanogaster GN=BcD	3	1	1	1	0	0	1	1	0	0	1	1	0	0	1	1	2.3	2.3	2.3	72.908	639	639;689;761			1	1	0.0085588			986330	1636600	0	2	CG3530	-	CG3530	MTMR8,MTMR6,MTMR7,MTMR2,MTMR1,MTM1	-	1311465	-
Q9W3U1	Q9W3U1	1	1	1		CG12542	>tr|Q9W3U1|Q9W3U1_DROME CG32732 OS=Drosophila melanogaster GN=CG12542 PE=2 SV=2	1	1	1	1	0	0	0	1	0	0	0	1	0	0	0	1	2.2	2.2	2.2	61.157	537	537				1	0.0068105				1252000	0	1	CG32732	-	CG32732	SETD3,SETD4	-	1252000	-
Q8MSY0;Q9VMS2;A8DYV5	Q8MSY0;Q9VMS2;A8DYV5	1;1;1	1;1;1	1;1;1		CG14023	>tr|Q8MSY0|Q8MSY0_DROME LD09783p OS=Drosophila melanogaster GN=Ncoa6 PE=2 SV=1;>tr|Q9VMS2|Q9VMS2_DROME CG14023, isoform A OS=Drosophila melanogaster GN=Ncoa6 PE=4 SV=3;>tr|A8DYV5|A8DYV5_DROME CG14023, isoform B OS=Drosophila melanogaster GN=Ncoa6 PE=4 SV=1	3	1	1	1	0	0	0	1	0	0	0	1	0	0	0	1	3.8	3.8	3.8	54.41	529	529;2267;2442				1	0.00039497				1238400	0	1	CG14023	-	Ncoa6	MED15	-	1238400	-
Q9VR42	Q9VR42	1	1	1			>tr|Q9VR42|Q9VR42_DROME CG3008 OS=Drosophila melanogaster GN=CG3008 PE=2 SV=1	1	1	1	1	0	0	1	0	0	0	1	0	0	0	1	0	2.2	2.2	2.2	69.277	603	603			1		0.0096912			1171100		0	1	CG3008	-	CG3008	RIOK1,RIOK3	-	1171100	-
O46092;Q2XXU2;Q9W543	O46092;Q2XXU2;Q9W543	1;1;1	1;1;1	1;1;1		Rbcn-3B	>tr|O46092|O46092_DROME EG:86E4.3 protein OS=Drosophila melanogaster GN=Rbcn-3B PE=2 SV=1;>tr|Q2XXU2|Q2XXU2_DROME CG17766 (Fragment) OS=Drosophila melanogaster GN=Rbcn-3B PE=2 SV=1;>tr|Q9W543|Q9W543_DROME CG17766 OS=Drosophila melanogaster GN=Rbcn-3B PE=2	3	1	1	1	0	0	1	1	0	0	1	1	0	0	1	1	0.9	0.9	0.9	162.5	1471	1471;1505;1525			1	1	0.0042469				1138400	0	2	CG17766	Rabconnectin-3B	Rbcn-3B	WDR72,WDR7	-	1138400	-
Q8STI6	Q8STI6	2	2	2			>tr|Q8STI6|Q8STI6_DROME CG1142 OS=Drosophila melanogaster GN=CG1142 PE=2 SV=1	1	2	2	2	0	0	2	1	0	0	2	1	0	0	2	1	9.3	9.3	9.3	32.695	281	281			2	1	6.5801e-05			1305700	732880	0	2	CG1142	-	CG1142	DNTTIP2	-	1019290	-
Q7K180;Q24147	Q7K180;Q24147	24;22	24;22	24;22		Map60	>tr|Q7K180|Q7K180_DROME LD02709p OS=Drosophila melanogaster GN=Map60 PE=2 SV=1;>tr|Q24147|Q24147_DROME CP60 OS=Drosophila melanogaster GN=Map60 PE=2 SV=1	2	24	24	24	1	0	23	18	1	0	23	18	1	0	23	18	49.3	49.3	49.3	47.589	440	440;440	1		76	48	0	1857000		3611500000	2502900000	1	2	CG1825	Microtubule-associated protein 60	Map60	-	1857000	3057200000	1646.31
Q24208;Q53XD3;Q24208-2;P45975;I0DHL3	Q24208;Q53XD3;Q24208-2	23;21;21;6;6	23;21;21;6;6	23;21;21;6;6	Eukaryotic translation initiation factor 2 subunit 3	Su(var)3-9	>sp|Q24208|IF2G_DROME Eukaryotic translation initiation factor 2 subunit 3 OS=Drosophila melanogaster GN=Su(var)3-9 PE=2 SV=1;>tr|Q53XD3|Q53XD3_DROME RE71279p OS=Drosophila melanogaster GN=Su(var)3-9 PE=2 SV=1;>sp|Q24208-2|IF2G_DROME Isoform C of Eukaryoti	5	23	23	23	1	0	21	16	1	0	21	16	1	0	21	16	54.9	54.9	54.9	51.484	475	475;467;467;635;635	1		41	30	3.1e-212	1064500		2007500000	1190200000	1	2	CG43664	Suppressor of variegation 3-9	Su(var)3-9	EIF2S3,ENSG00000180574,TRABD,CELA2A,OVCH1,SETMAR,CELA2B,CTRC,CTRL,CTRB2,CTRB1,CELA1,SUV39H1,CELA3B,EHMT2,PRTN3,EHMT1	1064500	1598850000	1501.97
Q7KUA4;Q7KJV6;Q9VSD9	Q7KUA4;Q7KJV6;Q9VSD9	19;19;15	19;19;15	19;19;15		Uba2	>tr|Q7KUA4|Q7KUA4_DROME LD22577p OS=Drosophila melanogaster GN=Uba2 PE=2 SV=1;>tr|Q7KJV6|Q7KJV6_DROME Ubiquitin-like protein activating enzyme OS=Drosophila melanogaster GN=Uba2 PE=2 SV=1;>tr|Q9VSD9|Q9VSD9_DROME Smt3 activating enzyme 2 OS=Drosophila melan	3	19	19	19	1	0	16	16	1	0	16	16	1	0	16	16	29.3	29.3	29.3	77.61	700	700;700;700	1		32	36	5.8007e-141	1095100		1319300000	1159800000	1	2	CG7528	Ubiquitin activating enzyme 2	Uba2	UBA2	1095100	1239550000	1131.91
O97102	O97102	12	12	12		smt3	>tr|O97102|O97102_DROME LD07775p OS=Drosophila melanogaster GN=smt3 PE=1 SV=1	1	12	12	12	4	4	10	12	4	4	10	12	4	4	10	12	58.9	58.9	58.9	10.124	90	90	10	13	216	220	0	489970000	415780000	365190000000	302750000000			CG4494	smt3	smt3	SUMO2,SUMO3,SUMO1,SUMO4,UBE2G2	452875000	333970000000	737.444
Q06559;G3M3A2;Q29QY2	Q06559;G3M3A2;Q29QY2	17;17;17	17;17;17	17;17;17	40S ribosomal protein S3	RpS3	>sp|Q06559|RS3_DROME 40S ribosomal protein S3 OS=Drosophila melanogaster GN=RpS3 PE=1 SV=1;>tr|G3M3A2|G3M3A2_DROME RpS3-PA OS=Drosophila melanogaster GN=RpS3 PE=3 SV=1;>tr|Q29QY2|Q29QY2_DROME IP15838p (Fragment) OS=Drosophila melanogaster PE=2 SV=1	3	17	17	17	1	0	13	17	1	0	13	17	1	0	13	17	68.7	68.7	68.7	27.471	246	246;246;253	1		26	35	9.954e-50	1371700		501640000	1078800000	1	2	CG6779	Ribosomal protein S3	RpS3	RPS3	1371700	790220000	576.088
Q9VTZ4	Q9VTZ4	16	16	16			>tr|Q9VTZ4|Q9VTZ4_DROME CG10627 OS=Drosophila melanogaster GN=nst PE=2 SV=1	1	16	16	16	1	0	12	14	1	0	12	14	1	0	12	14	35	35	35	60.58	549	549	1		21	22	6.722e-104	2439200		1128300000	630590000	1	2	CG10627	nesthocker	nst	PGM3	2439200	879445000	360.546
P28668;P28668-2;H8F4R5	P28668;P28668-2;H8F4R5	113;65;65	113;65;65	113;65;65	Bifunctional glutamate/proline--tRNA ligase;Glutamate--tRNA ligase;Proline--tRNA ligase	GluProRS;GluProRS-RB	>sp|P28668|SYEP_DROME Bifunctional glutamate/proline--tRNA ligase OS=Drosophila melanogaster GN=GluProRS PE=1 SV=2;>sp|P28668-2|SYEP_DROME Isoform B of Bifunctional glutamate/proline--tRNA ligase OS=Drosophila melanogaster GN=GluProRS;>tr|H8F4R5|H8F4	3	113	113	113	17	4	101	107	17	4	101	107	17	4	101	107	53	53	53	189.41	1714	1714;996;998	21	4	259	317	0	146550000	19698000	26609000000	28796000000	2	2	CG5394	Glutamyl-prolyl-tRNA synthetase	GluProRS	EPRS	83124000	27702500000	333.267
P38979-2;P38979;C6SV50	P38979-2;P38979;C6SV50	10;8;8	10;8;8	10;8;8	40S ribosomal protein SA	sta;sta-RD	>sp|P38979-2|RSSA_DROME Isoform A of 40S ribosomal protein SA OS=Drosophila melanogaster GN=sta;>sp|P38979|RSSA_DROME 40S ribosomal protein SA OS=Drosophila melanogaster GN=sta PE=1 SV=2;>tr|C6SV50|C6SV50_DROME RE42047p OS=Drosophila melanogaster GN=sta-RD	3	10	10	10	2	0	10	9	2	0	10	9	2	0	10	9	41.1	41.1	41.1	30.228	270	270;313;313	2		24	25	1.2377e-202	1905100		697400000	567890000	1	2	CG14792	stubarista	sta	RPSAP58,RPSA	1905100	632645000	332.08
Q24319	Q24319	12	12	12	Dolichyl-diphosphooligosaccharide--protein glycosyltransferase 48 kDa subunit	Ost48	>sp|Q24319|OST48_DROME Dolichyl-diphosphooligosaccharide--protein glycosyltransferase 48 kDa subunit OS=Drosophila melanogaster GN=Ost48 PE=2 SV=2	1	12	12	12	1	0	10	11	1	0	10	11	1	0	10	11	35.2	35.2	35.2	49.98	449	449	1		16	27	4.3989e-160	1476500		321220000	642800000	1	2	CG9022	Oligosaccharyltransferase 48kD subunit	Ost48	DDOST	1476500	482010000	326.454
Q9VKZ8	Q9VKZ8	16	16	16	Ubiquitin carboxyl-terminal hydrolase		>tr|Q9VKZ8|Q9VKZ8_DROME Ubiquitin carboxyl-terminal hydrolase OS=Drosophila melanogaster GN=CG5384 PE=2 SV=1	1	16	16	16	1	0	11	15	1	0	11	15	1	0	11	15	40.8	40.8	40.8	53.707	475	475	1		28	31	3.6975e-130	1815700		504690000	607430000	1	2	CG5384	Ubiquitin specific protease 14	Usp14	USP14	1815700	556060000	306.251
P19889	P19889	11	11	11	60S acidic ribosomal protein P0	RpLP0	>sp|P19889|RLA0_DROME 60S acidic ribosomal protein P0 OS=Drosophila melanogaster GN=RpLP0 PE=1 SV=1	1	11	11	11	1	0	10	10	1	0	10	10	1	0	10	10	39.7	39.7	39.7	34.202	317	317	1		25	24	1.1357e-126	1250500		389940000	362510000	1	2	CG7490	Ribosomal protein LP0	RpLP0	RPLP0	1250500	376225000	300.86
P08928	P08928	61	61	61	Lamin Dm0	Lam	>sp|P08928|LAM0_DROME Lamin Dm0 OS=Drosophila melanogaster GN=Lam PE=1 SV=4	1	61	61	61	10	1	57	47	10	1	57	47	10	1	57	47	76.8	76.8	76.8	71.299	622	622	11	1	135	122	0	40465000	2848000	6047300000	5325600000	2	2	CG6944	Lamin	Lam	LMNB1,LMNB2,LMNA	21656500	5686450000	262.575
Q960Z0;A4V4A1	Q960Z0;A4V4A1	24;24	24;24	24;24	Kinesin-like protein Klp10A	Klp10A	>sp|Q960Z0|KI10A_DROME Kinesin-like protein Klp10A OS=Drosophila melanogaster GN=Klp10A PE=1 SV=1;>tr|A4V4A1|A4V4A1_DROME Klp10A, isoform B OS=Drosophila melanogaster GN=Klp10A PE=3 SV=1	2	24	24	24	1	0	21	20	1	0	21	20	1	0	21	20	34.4	34.4	34.4	88.671	805	805;805	1		41	37	1.1945e-302	3580700		839080000	843340000	1	2	CG1453	Kinesin-like protein at 10A	Klp10A	KIF2C,KIF2B,KIF2A	3580700	841210000	234.929
Q9V3P6-2;Q9V3P6	Q9V3P6-2;Q9V3P6	20;20	20;20	20;20	26S proteasome non-ATPase regulatory subunit 1	Rpn2	>sp|Q9V3P6-2|PSMD1_DROME Isoform B of 26S proteasome non-ATPase regulatory subunit 1 OS=Drosophila melanogaster GN=Rpn2;>sp|Q9V3P6|PSMD1_DROME 26S proteasome non-ATPase regulatory subunit 1 OS=Drosophila melanogaster GN=Rpn2 PE=1 SV=1	2	20	20	20	1	0	18	17	1	0	18	17	1	0	18	17	26.8	26.8	26.8	104.81	946	946;1020	1		24	17	7.5276e-114	940120		224230000	206450000	1	2	CG11888	Regulatory particle non-ATPase 2	Rpn2	PSMD1	940120	215340000	229.056
Q8IMV6;Q8IGV1;Q9VC33;Q7K1P7	Q8IMV6;Q8IGV1;Q9VC33	31;31;27;11	31;31;27;11	31;31;27;11		Saf-B	>tr|Q8IMV6|Q8IMV6_DROME CG6995, isoform B OS=Drosophila melanogaster GN=Saf-B PE=2 SV=2;>tr|Q8IGV1|Q8IGV1_DROME RE24907p (Fragment) OS=Drosophila melanogaster GN=Saf-B PE=2 SV=1;>tr|Q9VC33|Q9VC33_DROME CG6995, isoform A OS=Drosophila melanogaster GN=Saf-B	4	31	31	31	1	0	22	16	1	0	22	16	1	0	22	16	27	27	27	102.07	928	928;977;666;392	1		32	24	1.281e-304	3110200		572170000	667500000	1	2	CG6995	Scaffold attachment factor B	Saf-B	TRA2A,RBMX2,TRA2B	3110200	619835000	199.291
Q9VXN4	Q9VXN4	21	21	21	Probable arginine--tRNA ligase, cytoplasmic	ArgRS	>sp|Q9VXN4|SYRC_DROME Probable arginine--tRNA ligase, cytoplasmic OS=Drosophila melanogaster GN=ArgRS PE=2 SV=1	1	21	21	21	1	0	17	14	1	0	17	14	1	0	17	14	35.8	35.8	35.8	75.576	665	665	1		25	25	3.2894e-68	1232700		205420000	268310000	1	2	CG9020	Arginyl-tRNA synthetase	ArgRS	RARS,RARS2	1232700	236865000	192.151
Q9NJH0	Q9NJH0	13	13	13	Elongation factor 1-gamma	Ef1gamma	>sp|Q9NJH0|EF1G_DROME Elongation factor 1-gamma OS=Drosophila melanogaster GN=Ef1gamma PE=2 SV=2	1	13	13	13	2	2	9	10	2	2	9	10	2	2	9	10	31.1	31.1	31.1	48.967	431	431	2	3	20	19	7.22e-204	1813800	4181600	527410000	467860000	2	2	CG11901	Ef1gamma	Ef1gamma	EEF1G	2997700	497635000	166.006
Q9VYQ8	Q9VYQ8	30	30	30	Ubiquitin carboxyl-terminal hydrolase 7	Usp7	>sp|Q9VYQ8|UBP7_DROME Ubiquitin carboxyl-terminal hydrolase 7 OS=Drosophila melanogaster GN=Usp7 PE=1 SV=1	1	30	30	30	2	0	19	24	2	0	19	24	2	0	19	24	28.5	28.5	28.5	130.44	1129	1129	2		27	29	4.2466e-287	2700000		478720000	387870000	1	2	CG1490	Ubiquitin-specific protease 7	Usp7	USP7	2700000	433295000	160.48
P28668;P28668-2;H8F4R6	P45594	11	11	11	Cofilin/actin-depolymerizing factor homolog	tsr	>sp|P45594|CADF_DROME Cofilin/actin-depolymerizing factor homolog OS=Drosophila melanogaster GN=tsr PE=2 SV=1	1	11	11	11	3	2	11	9	3	2	11	9	3	2	11	9	70.3	70.3	70.3	17.153	148	148	4	4	20	24	2.0475e-169	9196900	8729000	1307100000	1516200000	2	2	CG4254	twinstar	tsr	-	8962950	1411650000	157.498
O16043	O16043	15	15	15		Df31	>tr|O16043|O16043_DROME Anon1A4 OS=Drosophila melanogaster GN=Df31 PE=2 SV=1	1	15	15	15	2	2	15	7	2	2	15	7	2	2	15	7	64.5	64.5	64.5	18.823	183	183	3	3	34	17	3.0126e-262	10761000	4057400	1707500000	541670000	2	2	CG2207	Decondensation factor 31	Df31	-	7409200	1124585000	151.782
Q95RJ9;H1UUI8;C6SUT3	Q95RJ9;H1UUI8;C6SUT3	10;10;10	10;10;10	10;10;10	F-box-like/WD repeat-containing protein ebi	ebi;ebi-RA	>sp|Q95RJ9|EBI_DROME F-box-like/WD repeat-containing protein ebi OS=Drosophila melanogaster GN=ebi PE=1 SV=2;>tr|H1UUI8|H1UUI8_DROME FI17838p1 OS=Drosophila melanogaster GN=ebi-RA PE=2 SV=1;>tr|C6SUT3|C6SUT3_DROME GM02335p OS=Drosophila melanogaster GN=ebi	3	10	10	10	1	0	7	8	1	0	7	8	1	0	7	8	17.9	17.9	17.9	72.387	700	700;700;700	1		10	11	1.4627e-256	1474300		195920000	248200000	1	2	CG4063	ebi	ebi	TBL1Y,TBL1X,TBL1XR1	1474300	222060000	150.621
Q9VH81	Q9VH81	20	20	20		PpD3	>tr|Q9VH81|Q9VH81_DROME GH12714p OS=Drosophila melanogaster GN=PpD3 PE=2 SV=1	1	20	20	20	1	0	16	16	1	0	16	16	1	0	16	16	40.2	40.2	40.2	59.263	520	520	1		27	19	7.5982e-121	3532900		681300000	381010000	1	2	CG8402	Protein phosphatase D3	PpD3	PPP5C	3532900	531155000	150.345
B7Z0Z1;Q9VXG1-2;Q9VXG1;A2VEG0	B7Z0Z1;Q9VXG1-2;Q9VXG1	19;18;18;6	19;18;18;6	19;18;18;6	Zinc finger protein hangover	hang	>tr|B7Z0Z1|B7Z0Z1_DROME Hangover, isoform C OS=Drosophila melanogaster GN=hang PE=4 SV=1;>sp|Q9VXG1-2|HANG_DROME Isoform A of Zinc finger protein hangover OS=Drosophila melanogaster GN=hang;>sp|Q9VXG1|HANG_DROME Zinc finger protein hangover OS=Drosophila m	4	19	19	19	1	0	13	15	1	0	13	15	1	0	13	15	12.6	12.6	12.6	242.32	2223	2223;1900;1913;440	1		20	24	9.0621e-178	1726200		244210000	264510000	1	2	CG32575	hangover	hang	THBS3	1726200	254360000	147.353
Q7K0E6;Q9XYM1	Q7K0E6;Q9XYM1	14;13	14;13	14;13		AspRS	>tr|Q7K0E6|Q7K0E6_DROME Aspartyl-tRNA synthetase OS=Drosophila melanogaster GN=AspRS PE=2 SV=1;>tr|Q9XYM1|Q9XYM1_DROME Aspartyl tRNA synthetase OS=Drosophila melanogaster GN=AspRS PE=2 SV=1	2	14	14	14	1	1	12	11	1	1	12	11	1	1	12	11	37.9	37.9	37.9	59.058	531	531;531	1	1	17	13	0	1219800	3308200	389450000	255260000	2	2	CG3821	Aspartyl-tRNA synthetase	AspRS	DARS	2264000	322355000	142.383
Q9VMJ7	Q9VMJ7	20	20	20	Lysine-specific demethylase lid	lid	>sp|Q9VMJ7|KDM5_DROME Lysine-specific demethylase lid OS=Drosophila melanogaster GN=lid PE=1 SV=1	1	20	20	20	1	0	15	14	1	0	15	14	1	0	15	14	15.1	15.1	15.1	203.99	1838	1838	1		18	22	2.618e-106	1264800		197570000	142350000	1	2	CG9088	little imaginal discs	lid	KDM5B,KDM5D,KDM5A,KDM5C	1264800	169960000	134.377
Q8MT27;P34739	Q8MT27;P34739	34;34	34;34	34;34	Transcription termination factor 2	lds	>tr|Q8MT27|Q8MT27_DROME RE70645p OS=Drosophila melanogaster GN=lds PE=2 SV=1;>sp|P34739|TTF2_DROME Transcription termination factor 2 OS=Drosophila melanogaster GN=lds PE=1 SV=2	2	34	34	34	1	0	25	28	1	0	25	28	1	0	25	28	37.6	37.6	37.6	93.762	835	835;1061	1		48	61	6.5482e-126	7715600		961980000	925730000	1	2	CG2684	lodestar	lds	TTF2,HP1BP3,HIST1H1B,H1FOO,IQCA1,LAMTOR1,WARS2,SHPRH,H1F0,HIST1H1E,HIST1H1D,HIST1H1C,HIST1H1T,HIST1H1A	7715600	943855000	122.331
Q7K172	Q7K172	6	6	6		ste24a	>tr|Q7K172|Q7K172_DROME LD04933p OS=Drosophila melanogaster GN=ste24a PE=2 SV=1	1	6	6	6	1	0	6	5	1	0	6	5	1	0	6	5	15.7	15.7	15.7	51.639	451	451	1		13	18	1.7359e-41	1028400		103060000	115440000	1	2	CG9000	prenyl protease type I	ste24a	ZMPSTE24	1028400	109250000	106.233
Q24478	Q24478	19	19	19	Centrosome-associated zinc finger protein CP190	Cp190	>sp|Q24478|CP190_DROME Centrosome-associated zinc finger protein CP190 OS=Drosophila melanogaster GN=Cp190 PE=1 SV=2	1	19	19	19	1	0	14	17	1	0	14	17	1	0	14	17	21.8	21.8	21.8	121.68	1096	1096	1		24	23	1.2499e-252	2520500		283780000	231090000	1	2	CG6384	Centrosomal protein 190kD	Cp190	ZNF805,ZBTB11	2520500	257435000	102.136
Q9VQ76;E2QCS8;Q960L4	Q9VQ76;E2QCS8;Q960L4	27;27;14	27;27;14	27;27;14		tho2	>tr|Q9VQ76|Q9VQ76_DROME LD36155p OS=Drosophila melanogaster GN=tho2 PE=2 SV=2;>tr|E2QCS8|E2QCS8_DROME Tho2, isoform B OS=Drosophila melanogaster GN=tho2 PE=4 SV=1;>tr|Q960L4|Q960L4_DROME LD46453p OS=Drosophila melanogaster GN=tho2 PE=2 SV=1	3	27	27	27	1	0	18	19	1	0	18	19	1	0	18	19	18.8	18.8	18.8	188.51	1641	1641;1642;721	1		22	22	1.0494e-264	2252200		209170000	221350000	1	2	CG31671	tho2	tho2	THOC2	2252200	215260000	95.5777
Q9W392;A4V464	Q9W392;A4V464	31;30	31;30	31;30			>tr|Q9W392|Q9W392_DROME CG7033, isoform A OS=Drosophila melanogaster GN=CG7033 PE=2 SV=2;>tr|A4V464|A4V464_DROME CG7033, isoform C OS=Drosophila melanogaster GN=CG7033 PE=3 SV=1	2	31	31	31	5	2	28	25	5	2	28	25	5	2	28	25	60.2	60.2	60.2	58.063	535	535;533	6	2	70	64	0	26551000	5725000	1376100000	1588100000	2	2	CG7033	-	CG7033	CCT2	16138000	1482100000	91.8391
P48605;A4V303	P48605;A4V303	33;33	33;33	33;33	T-complex protein 1 subunit gamma	Cctgamma	>sp|P48605|TCPG_DROME T-complex protein 1 subunit gamma OS=Drosophila melanogaster GN=Cctgamma PE=2 SV=2;>tr|A4V303|A4V303_DROME Cctgamma, isoform B OS=Drosophila melanogaster GN=Cctgamma PE=3 SV=1	2	33	33	33	6	1	31	24	6	1	31	24	6	1	31	24	60.1	60.1	60.1	59.394	544	544;544	8	1	68	59	0	36113000		3738900000	2597600000	2	2	CG8977	Cctgamma	Cctgamma	CCT3	36113000	3168250000	87.7316
Q9VMV9;E1JHT6;Q6NP20;Q9VMW2;Q9VMW4;Q9VMW1;Q7KTP4;E1JHT9;C6TP45	Q9VMV9;E1JHT6;Q6NP20	17;17;11;5;5;5;5;5;3	17;17;11;5;5;5;5;5;3	17;17;11;5;5;5;5;5;3		Rtnl1;CG33113	>tr|Q9VMV9|Q9VMV9_DROME Rtnl1, isoform F OS=Drosophila melanogaster GN=Rtnl1 PE=2 SV=2;>tr|E1JHT6|E1JHT6_DROME Rtnl1, isoform H OS=Drosophila melanogaster GN=Rtnl1 PE=4 SV=1;>tr|Q6NP20|Q6NP20_DROME LD43688p (Fragment) OS=Drosophila melanogaster GN=CG33113	9	17	17	17	2	0	14	12	2	0	14	12	2	0	14	12	36	36	36	63.938	595	595;607;458;202;222;224;234;235;224	2		20	26	6.1583e-246	5272000		291870000	584500000	1	2	CG33113	Reticulon-like1	Rtnl1	RTN2,RTN3,RTN1,RTN4	5272000	438185000	83.1155
Q9V3Z4	Q9V3Z4	15	15	15		Rpn5	>tr|Q9V3Z4|Q9V3Z4_DROME GH11341p OS=Drosophila melanogaster GN=Rpn5 PE=2 SV=1	1	15	15	15	2	1	15	11	2	1	15	11	2	1	15	11	27.7	27.7	27.7	57.747	502	502	2	1	21	13	1.8891e-43	4940500	888180	274140000	187810000	2	2	CG1100	Regulatory particle non-ATPase 5	Rpn5	PSMD12	2914340	230975000	79.2547
Q7K3J0	Q7K3J0	24	24	24			>tr|Q7K3J0|Q7K3J0_DROME CG8258 OS=Drosophila melanogaster GN=CG8258 PE=2 SV=1	1	24	24	24	6	2	19	22	6	2	19	22	6	2	19	22	48.9	48.9	48.9	59.432	546	546	6	2	39	39	1.3577e-145	20178000	7144400	969870000	1047700000	2	2	CG8258	-	CG8258	CCT8	13661200	1008785000	73.8431
Q9Y105	Q9Y105	12	12	12	Probable glutamine--tRNA ligase	GlnRS	>sp|Q9Y105|SYQ_DROME Probable glutamine--tRNA ligase OS=Drosophila melanogaster GN=GlnRS PE=1 SV=1	1	12	12	12	1	0	8	10	1	0	8	10	1	0	8	10	17.1	17.1	17.1	87.507	778	778	1		8	12	3.1384e-56	1052600		50352000	104470000	1	2	CG10506	Glutaminyl-tRNA synthetase	GlnRS	QARS	1052600	77411000	73.5427
P24785;B3STH6;B3STH2;B3STG7;B3STG6;B3STG2;A8ILB3;A8IL99;A8IL87;A8IL83;B3STG5;B3STG3;A8IL95;B3STG4;B3STH0;B3STG9;B3STH3;A8ILA7;A8ILA2;A8ILB0;P24785-3;I1V4Y3;P24785-2;A1Z6I8	P24785;B3STH6;B3STH2;B3STG7;B3STG6;B3STG2;A8ILB3;A8IL99;A8IL87;A8IL83;B3STG5;B3STG3;A8IL95;B3STG4;B3STH0;B3STG9;B3STH3;A8ILA7;A8ILA2;A8ILB0;P24785-3;I1V4Y3	30;30;30;30;30;30;30;30;30;30;29;29;29;29;29;29;29;29;29;25;19;19;7;7	30;30;30;30;30;30;30;30;30;30;29;29;29;29;29;29;29;29;29;25;19;19;7;7	30;30;30;30;30;30;30;30;30;30;29;29;29;29;29;29;29;29;29;25;19;19;7;7	Dosage compensation regulator	mle;MLE	>sp|P24785|MLE_DROME Dosage compensation regulator OS=Drosophila melanogaster GN=mle PE=2 SV=2;>tr|B3STH6|B3STH6_DROME Maleless OS=Drosophila melanogaster GN=MLE PE=4 SV=1;>tr|B3STH2|B3STH2_DROME Maleless OS=Drosophila melanogaster GN=MLE PE=4 SV=1;>tr|B3S	24	30	30	30	2	0	18	24	2	0	18	24	2	0	18	24	26.4	26.4	26.4	143.66	1293	1293;1293;1293;1293;1293;1293;1293;1293;1293;1293;1286;1293;1293;1293;1293;1293;1293;1293;1293;1293;936;936;226;226	2		24	41	4.9118e-206	4524300		301610000	344790000	1	2	CG11680	maleless	mle	DHX9,DHX36,DHX57,DHX29	4524300	323200000	71.4365
Q94883;Q86NK7;O96083	Q94883;Q86NK7;O96083	14;14;14	14;14;14	14;14;14		Dref	>tr|Q94883|Q94883_DROME DNA replication-related element factor OS=Drosophila melanogaster GN=Dref PE=2 SV=2;>tr|Q86NK7|Q86NK7_DROME LD24482p OS=Drosophila melanogaster GN=Dref PE=2 SV=1;>tr|O96083|O96083_DROME DREF transcription factor OS=Drosophila melano	3	14	14	14	1	0	12	10	1	0	12	10	1	0	12	10	22.3	22.3	22.3	80.726	709	709;709;709	1		15	14	3.7015e-81	5257100		293510000	380820000	1	2	CG5838	DNA replication-related element factor	Dref	ZBED4,DHRSX,ZBED6,ZBED1	5257100	337165000	64.1352
Q05344;B5RJ65;B1PFC8;B1PFC6;B1PFC1;B1PFC0;B1PFB4;B1PFB2;B1PFA9;B1PFA5;B1PFA4;B1PFA2;B1PFA0;B1PF99;B1PFC9;B1PFC4;B1PFB1;B1PFA3;B1PFB9;B1PFA7;B1PFB6;B1PFB8	Q05344;B5RJ65;B1PFC8;B1PFC6;B1PFC1;B1PFC0;B1PFB4;B1PFB2;B1PFA9;B1PFA5;B1PFA4;B1PFA2;B1PFA0;B1PF99;B1PFC9;B1PFC4;B1PFB1;B1PFA3;B1PFB9;B1PFA7;B1PFB6;B1PFB8	13;13;12;12;12;12;12;12;12;12;12;12;12;12;11;11;11;11;11;10;10;9	13;13;12;12;12;12;12;12;12;12;12;12;12;12;11;11;11;11;11;10;10;9	13;13;12;12;12;12;12;12;12;12;12;12;12;12;11;11;11;11;11;10;10;9	FACT complex subunit Ssrp1	Ssrp;Ssrp-RA	>sp|Q05344|SSRP1_DROME FACT complex subunit Ssrp1 OS=Drosophila melanogaster GN=Ssrp PE=1 SV=2;>tr|B5RJ65|B5RJ65_DROME FI07619p OS=Drosophila melanogaster GN=Ssrp-RA PE=2 SV=1;>tr|B1PFC8|B1PFC8_DROME CG4797 (Fragment) OS=Drosophila melanogaster GN=Ssrp PE=	22	13	13	13	1	0	9	11	1	0	9	11	1	0	9	11	19.5	19.5	19.5	81.532	723	723;723;493;493;493;493;493;493;493;493;493;493;493;493;493;493;493;493;493;493;493;493	1		11	14	6.7142e-44	1604000		106110000	82911000	1	2	CG4817	Structure specific recognition protein	Ssrp	SSRP1	1604000	94510500	58.9218
O96046;Q9VDF4	O96046;Q9VDF4	28;25	28;25	28;25		Cortactin	>tr|O96046|O96046_DROME Cortactin OS=Drosophila melanogaster GN=Cortactin PE=2 SV=1;>tr|Q9VDF4|Q9VDF4_DROME Cortactin OS=Drosophila melanogaster GN=Cortactin PE=2 SV=1	2	28	28	28	4	1	22	16	4	1	22	16	4	1	22	16	47.6	47.6	47.6	61.074	559	559;559	4	1	26	23	4.1662e-245	13400000	5783000	680150000	414760000	2	2	CG3637	Cortactin	Cortactin	CTTN,HCLS1,STAM	9591500	547455000	57.0771
O62619-2;O62619	O62619-2;O62619	15;14	15;14	15;14	Pyruvate kinase	PyK	>sp|O62619-2|KPYK_DROME Isoform B of Pyruvate kinase OS=Drosophila melanogaster GN=PyK;>sp|O62619|KPYK_DROME Pyruvate kinase OS=Drosophila melanogaster GN=PyK PE=2 SV=2	2	15	15	15	2	1	14	12	2	1	14	12	2	1	14	12	34.8	34.8	34.8	55.058	512	512;533	2	1	20	18	1.3758e-100	6249000	2116700	248420000	228580000	2	2	CG7070	Pyruvate kinase	PyK	PKM,PKLR	4182850	238500000	57.0185
Q9VEH0;Q960Y8;Q95R41	Q9VEH0;Q960Y8;Q95R41	17;17;12	17;17;12	17;17;12		alt	>tr|Q9VEH0|Q9VEH0_DROME Aluminum tubes, isoform A OS=Drosophila melanogaster GN=alt PE=4 SV=1;>tr|Q960Y8|Q960Y8_DROME Aluminum tubes, isoform G OS=Drosophila melanogaster GN=alt PE=2 SV=1;>tr|Q95R41|Q95R41_DROME SD10611p OS=Drosophila melanogaster GN=alt P	3	17	17	17	0	1	15	12	0	1	15	12	0	1	15	12	28.7	28.7	28.7	95.093	842	842;874;536		1	21	17	2.3924e-182		2110400	96572000	117480000	1	2	CG18212	aluminum tubes	alt	KTN1,RRBP1	2110400	107026000	50.7136
Q24492	Q24492	11	11	11	Replication protein A 70 kDa DNA-binding subunit	RpA-70	>sp|Q24492|RFA1_DROME Replication protein A 70 kDa DNA-binding subunit OS=Drosophila melanogaster GN=RpA-70 PE=1 SV=1	1	11	11	11	1	1	9	9	1	1	9	9	1	1	9	9	21.4	21.4	21.4	66.624	603	603	1	1	14	11	5.765e-34	1481000	2425300	111310000	80303000	2	2	CG9633	Replication Protein A 70	RpA-70	RPA1	1953150	95806500	49.0523
Q7YU85;Q9VA36;Q86PF3;Q9Y154;Q9VA35	Q7YU85;Q9VA36;Q86PF3;Q9Y154;Q9VA35	20;19;16;14;14	20;19;16;14;14	20;19;16;14;14		cindr	>tr|Q7YU85|Q7YU85_DROME SD08724p OS=Drosophila melanogaster GN=cindr PE=2 SV=1;>tr|Q9VA36|Q9VA36_DROME CG31012, isoform C OS=Drosophila melanogaster GN=cindr PE=2 SV=2;>tr|Q86PF3|Q86PF3_DROME CG31012, isoform D OS=Drosophila melanogaster GN=cindr PE=2 SV=1	5	20	20	20	2	2	18	15	2	2	18	15	2	2	18	15	33.1	33.1	33.1	92.284	880	880;882;635;537;545	2	2	25	20	0	9718500	3927200	313110000	348710000	2	2	CG31012	CIN85 and CD2AP orthologue	cindr	-	6822850	330910000	48.5003
Q9W1X4	Q9W1X4	19	19	19	Nuclear pore complex protein Nup214	Nup214	>sp|Q9W1X4|NU214_DROME Nuclear pore complex protein Nup214 OS=Drosophila melanogaster GN=Nup214 PE=1 SV=2	1	19	19	19	1	0	8	18	1	0	8	18	1	0	8	18	15.8	15.8	15.8	175.17	1711	1711	1		13	24	1.452e-102	3303600		146710000	168650000	1	2	CG3820	Nucleoporin 214kD	Nup214	NUP214	3303600	157680000	47.7297
Q9VLM8;Q8T9G8;K7ZI11;K7ZI63;K7ZDS0	Q9VLM8;Q8T9G8;K7ZI11	12;9;8;3;2	12;9;8;3;2	12;9;8;3;2	Alanine--tRNA ligase, cytoplasmic	AlaRS	>sp|Q9VLM8|SYAC_DROME Alanine--tRNA ligase, cytoplasmic OS=Drosophila melanogaster GN=AlaRS PE=2 SV=1;>tr|Q8T9G8|Q8T9G8_DROME SD01519p OS=Drosophila melanogaster GN=AlaRS PE=2 SV=1;>tr|K7ZI11|K7ZI11_DROME Alanyl-tRNA synthetase-like protein (Fragment	5	12	12	12	2	0	7	12	2	0	7	12	2	0	7	12	15.8	15.8	15.8	107.74	966	966;540;575;272;263	2		7	13	4.9086e-88	1808000		65376000	104820000	1	2	CG13391	Alanyl-tRNA synthetase	AlaRS	AARS,AARS2	1808000	85098000	47.0675
H9XVN5;Q9V4C8;Q9V4C8-2	H9XVN5;Q9V4C8;Q9V4C8-2	29;29;18	29;29;18	29;29;18	Host cell factor;HCF N-terminal chain;HCF C-terminal chain	Hcf	>tr|H9XVN5|H9XVN5_DROME Host cell factor, isoform E OS=Drosophila melanogaster GN=Hcf PE=4 SV=1;>sp|Q9V4C8|HCF_DROME Host cell factor OS=Drosophila melanogaster GN=Hcf PE=1 SV=2;>sp|Q9V4C8-2|HCF_DROME Isoform C of Host cell factor OS=Drosophila melanogaste	3	29	29	29	4	3	25	23	4	3	25	23	4	3	25	23	25.7	25.7	25.7	158.56	1484	1484;1500;686	4	3	32	37	0	6334500	10798000	397450000	378410000	2	2	CG1710	Host cell factor	Hcf	HCFC1,HCFC2,KLHDC4,KLHDC3,LZTR1,FBXO42	8566250	387930000	45.2859
P51592;B5RJK6	P51592	45;6	45;6	45;6	E3 ubiquitin-protein ligase hyd	hyd	>sp|P51592|HYD_DROME E3 ubiquitin-protein ligase hyd OS=Drosophila melanogaster GN=hyd PE=1 SV=3	2	45	45	45	6	0	35	32	6	0	35	32	6	0	35	32	19.2	19.2	19.2	318.88	2885	2885;804	6		51	52	0	10069000		515290000	391280000	1	2	CG9484	hyperplastic discs	hyd	UBR5	10069000	453285000	45.0179
P28668;P28668-2;H8F4R6	Q8T0L3	31	31	2		Uba1	>tr|Q8T0L3|Q8T0L3_DROME GH24511p OS=Drosophila melanogaster GN=Uba1 PE=2 SV=1	1	31	31	2	7	1	25	28	7	1	25	28	1	0	1	2	29.5	29.5	3	130.76	1191	1191	8	1	39	52	0	58690000	2448700	1258100000	1366300000	2	2	CG1782	Ubiquitin activating enzyme 1	Uba1	UBA6,UBA1,UBA7	30569350	1312200000	42.9253
Q9V3N4;Q9U999;Q8T996;O44116;A1Z6S6;Q86LF4;A1Z6S7	Q9V3N4;Q9U999	11;11;1;1;1;1;1	11;11;1;1;1;1;1	11;11;1;1;1;1;1		htt	>tr|Q9V3N4|Q9V3N4_DROME Huntingtin OS=Drosophila melanogaster GN=htt PE=2 SV=1;>tr|Q9U999|Q9U999_DROME Huntingtin homolog OS=Drosophila melanogaster GN=htt PE=2 SV=1	7	11	11	11	1	0	5	10	1	0	5	10	1	0	5	10	4	4	4	395.86	3583	3583;3584;533;634;634;635;635	1		7	13	6.1514e-34	1063600		39759000	50860000	1	2	CG9995	huntingtin	htt	HTT	1063600	45309500	42.6001
Q9VKK1	Q9VKK1	27	27	27	Enhancer of mRNA-decapping protein 4 homolog	Ge-1	>sp|Q9VKK1|EDC4_DROME Enhancer of mRNA-decapping protein 4 homolog OS=Drosophila melanogaster GN=Ge-1 PE=1 SV=2	1	27	27	27	2	0	19	18	2	0	19	18	2	0	19	18	18.5	18.5	18.5	149.25	1354	1354	2		26	29	6.6692e-78	6007000		248430000	261510000	1	2	CG6181	Ge-1 ortholog (H. sapiens)	Ge-1	EDC4	6007000	254970000	42.4455
A1ZA92	A1ZA92	15	15	15	Polynucleotide 5-hydroxyl-kinase NOL9	CG8414	>sp|A1ZA92|NOL9_DROME Polynucleotide 5-hydroxyl-kinase NOL9 OS=Drosophila melanogaster GN=CG8414 PE=2 SV=1	1	15	15	15	2	0	12	12	2	0	12	12	2	0	12	12	18.9	18.9	18.9	111.21	995	995	2		16	22	2.0149e-171	3852000		121140000	186840000	1	2	CG8414	-	CG8414	NOL9	3852000	153990000	39.9766
P48591	P48591	16	16	16	Ribonucleoside-diphosphate reductase large subunit	RnrL	>sp|P48591|RIR1_DROME Ribonucleoside-diphosphate reductase large subunit OS=Drosophila melanogaster GN=RnrL PE=1 SV=2	1	16	16	16	2	0	12	12	2	0	12	12	2	0	12	12	22.4	22.4	22.4	91.977	812	812	2		15	18	3.1051e-119	4764200		171760000	193170000	1	2	CG5371	Ribonucleoside diphosphate reductase large subunit	RnrL	RRM1	4764200	182465000	38.2992
Q5U0Y0;O77025;O17143;A1Z928;O17142;A1Z927;Q960C3;J7KHF5;J7KEE9;J7KED4;J7KB13;J7K9E8	Q5U0Y0;O77025;O17143;A1Z928;O17142;A1Z927	19;18;15;15;15;15;7;1;1;1;1;1	19;18;15;15;15;15;7;1;1;1;1;1	19;18;15;15;15;15;7;1;1;1;1;1		Sin3A	>tr|Q5U0Y0|Q5U0Y0_DROME LD13852p OS=Drosophila melanogaster GN=Sin3A PE=2 SV=1;>tr|O77025|O77025_DROME Transcription factor OS=Drosophila melanogaster GN=Sin3A PE=2 SV=1;>tr|O17143|O17143_DROME Transcriptional co-repressor SIN3A OS=Drosophila melanogaster	12	19	19	19	2	0	11	14	2	0	11	14	2	0	11	14	12.7	12.7	12.7	220.51	2062	2062;2061;1751;1751;1773;1776;732;157;157;157;157;157	2		13	17	2.2528e-90	3113100		68247000	168020000	1	2	CG8815	Sin3A	Sin3A	SIN3B,SIN3A	3113100	118133500	37.9472
Q9VSD6;Q86NK4;Q7KIF8;Q95RH0	Q9VSD6;Q86NK4;Q7KIF8;Q95RH0	17;17;17;10	17;17;17;10	17;17;17;10		msk	>tr|Q9VSD6|Q9VSD6_DROME D-Importin 7/RanBP7 OS=Drosophila melanogaster GN=msk PE=2 SV=1;>tr|Q86NK4|Q86NK4_DROME GH01576p OS=Drosophila melanogaster GN=msk PE=2 SV=1;>tr|Q7KIF8|Q7KIF8_DROME Ran binding protein 7 OS=Drosophila melanogaster GN=msk PE=2 SV=1;>	4	17	17	17	2	1	13	11	2	1	13	11	2	1	13	11	19.1	19.1	19.1	119.31	1049	1049;1049;1049;702	2	1	18	15	1.3792e-101	6383000	1524100	158690000	137970000	2	2	CG7935	moleskin	msk	IPO7,IPO8	3953550	148330000	37.5182
Q24576;Q24577;Q7JYK1;P18101;Q8IGR0;P15357;Q8MT02;Q9W418;P0CG69;A4V1F9;Q8MSM5;H9BVD7;H9BVD5;H9BVD4;H9BVD3;H9BVD2;Q7JPZ3;Q7JPZ2;Q27927;Q24575	Q24576;Q24577;Q7JYK1;P18101;Q8IGR0;P15357;Q8MT02;Q9W418;P0CG69;A4V1F9;Q8MSM5;H9BVD7;H9BVD5;H9BVD4;H9BVD3;H9BVD2;Q7JPZ3;Q7JPZ2;Q27927;Q24575	6;6;6;6;6;6;6;6;6;6;6;5;5;5;5;5;4;4;4;4	6;6;6;6;6;6;6;6;6;6;6;5;5;5;5;5;4;4;4;4	6;6;6;6;6;6;6;6;6;6;6;5;5;5;5;5;4;4;4;4	Ubiquitin-60S ribosomal protein L40;Ubiquitin;60S ribosomal protein L40;Ubiquitin-40S ribosomal protein S27a;Ubiquitin;40S ribosomal protein S27a;Polyubiquitin;Ubiquitin	Ubi-p63E;RpL40;aru;RpS27A;Ubi-p5E	>tr|Q24576|Q24576_DROME D.melanogaster ubiquitin (Fragment) OS=Drosophila melanogaster GN=Ubi-p63E PE=2 SV=1;>tr|Q24577|Q24577_DROME D.melanogaster ubiquitin (Fragment) OS=Drosophila melanogaster GN=Ubi-p63E PE=2 SV=1;>tr|Q7JYK1|Q7JYK1_DROME RE10554p OS=Dr	20	6	6	6	2	1	6	6	2	1	6	6	2	1	6	6	69.3	69.3	69.3	8.3225	75	75;76;128;128;156;156;306;534;763;763;1067;231;231;231;231;231;76;76;76;76	6	4	38	38	2.6089e-138	242870000	85660000	4816900000	6189900000	2	2	CG11624	Ubiquitin-63E	Ubi-p63E	RPS27A,UBA52,UBBP4,UBB,NEDD8,UBC,NSA2	164265000	5503400000	33.5032
[truncated: 96 more rows]

## Sheet: bioSmt3 raw
Protein IDs	Majority protein IDs	Peptide counts (all)	Peptide counts (razor+unique)	Peptide counts (unique)	Protein names	Gene names	Fasta headers	Proteins	Peptides	Razor + unique peptides	Unique peptides	Peptides BirA_1	Peptides BirA_2	Peptides BioSmt3_1	Peptides BioSmt3_2	Razor + unique peptides BirA_1	Razor + unique peptides BirA_2	Razor + unique peptides BioSmt3_1	Razor + unique peptides BioSmt3_2	Unique peptides BirA_1	Unique peptides BirA_2	Unique peptides BioSmt3_1	Unique peptides BioSmt3_2	Sequence coverage [%]	Unique + razor sequence coverage [%]	Unique sequence coverage [%]	Mol. weight [kDa]	Sequence length	Sequence lengths	Experiment BirA_1	Experiment BirA_2	Experiment BioSmt3_1	Experiment BioSmt3_2	PEP	Intensity BirA_1	Intensity BirA_2	Intensity bioSmt3_1	Intensity bioSmt3_2
[truncated: 1,341 more rows]

[truncated: 5 more sheets: GO Biological Process, GO Cellular Component, GO Molecular Function, Clusters, Top20]
