# Supplementary material for: A comprehensive platform for the analysis of ubiquitin-like protein modifications using in vivo biotinylation
Source: Sci Rep. 2017 Jan 18;7:40756. doi: 10.1038/srep40756 (PMC5241687; doi:10.1038/srep40756)
Supplement: Supplementary Dataset S3 [file srep40756-s4.xls]

## Sheet: bioSmt3 Selected
Protein IDs	Majority protein IDs	Peptide counts (all)	Peptide counts (razor+unique)	Peptide counts (unique)	Protein names	Gene names	Fasta headers	Number of proteins	Peptides	Razor + unique peptides	Unique peptides	Peptides bioSmt3_1 Larvae	Peptides bioSmt3_2 Larvae	Peptides BirA_1 Larvae	Peptides BirA_2 larvae	Razor + unique peptides bioSmt3_1 Larvae	Razor + unique peptides bioSmt3_2 Larvae	Razor + unique peptides BirA_1 Larvae	Razor + unique peptides BirA_2 larvae	Unique peptides bioSmt3_1 Larvae	Unique peptides bioSmt3_2 Larvae	Unique peptides BirA_1 Larvae	Unique peptides BirA_2 larvae	Sequence coverage [%]	Unique + razor sequence coverage [%]	Unique sequence coverage [%]	Mol. weight [kDa]	Sequence length	Sequence lengths	Experiment bioSmt3_1 Larvae	Experiment bioSmt3_2 Larvae	Experiment BirA_1 Larvae	Experiment BirA_2 larvae	PEP	Sequence coverage bioSmt3_1 Larvae [%]	Sequence coverage bioSmt3_2 Larvae [%]	Sequence coverage BirA_1 Larvae [%]	Sequence coverage BirA_2 larvae [%]	Intensity	LFQ intensity bioSmt3_1 Larvae	LFQ intensity bioSmt3_2 Larvae	LFQ intensity BirA_1 Larvae	LFQ intensity BirA_2 larvae	MS/MS Count bioSmt3_1 Larvae	MS/MS Count bioSmt3_2 Larvae	MS/MS Count BirA_1 Larvae	MS/MS Count BirA_2 larvae	MS/MS Count	Only identified by site
Q9VLU4	Q9VLU4	1	1	1		Spn28Dc	>tr|Q9VLU4|Q9VLU4_DROME LP15633p OS=Drosophila melanogaster GN=Spn28D PE=2 SV=2	1	1	1	1	0	1	0	0	0	1	0	0	0	1	0	0	1.3	1.3	1.3	59.349	536	536		2			0.018575	0	1.3	0	0	6877800000	0	2158200000	0	0	0	2	0	0	2	+
P29310-3;P29310-2;P29310;P92177-4;P92177-1;P92177-2;P92177	P29310-3;P29310-2;P29310;P92177-4;P92177-1;P92177-2;P92177	3;3;3;2;2;2;2	3;3;3;2;2;2;2	3;3;3;2;2;2;2	14-3-3 protein zeta;14-3-3 protein epsilon	14-3-3zeta;14-3-3epsilon	>sp|P29310-3|1433Z_DROME Isoform C of 14-3-3 protein zeta OS=Drosophila melanogaster GN=14-3-3zeta;>sp|P29310-2|1433Z_DROME Isoform VI of 14-3-3 protein zeta OS=Drosophila melanogaster GN=14-3-3zeta;>sp|P29310|1433Z_DROME 14-3-3 protein zeta OS=Drosophila	7	3	3	3	0	3	0	0	0	3	0	0	0	3	0	0	10.5	10.5	10.5	28.303	248	248;248;248;256;260;261;262		4			1.1347e-08	0	10.5	0	0	2795500000	0	1075700000	0	0	0	4	0	0	4
P84249;P02299;E2QCP0	P84249;P02299;E2QCP0	5;5;4	5;5;4	5;5;4	Histone H3.3;Histone H3	His3.3A;His3	>sp|P84249|H33_DROME Histone H3.3 OS=Drosophila melanogaster GN=His3.3A PE=1 SV=2;>sp|P02299|H3_DROME Histone H3 OS=Drosophila melanogaster GN=His3 PE=1 SV=4;>tr|E2QCP0|E2QCP0_DROME Histone H3 OS=Drosophila melanogaster GN=His3.3A PE=3 SV=1	3	5	5	5	1	5	1	0	1	5	1	0	1	5	1	0	25	25	25	15.328	136	136;136;123	1	7	1		1.517e-28	5.1	25	5.1	0	2786200000	0	1060800000	0	0	1	7	0	0	8
P02283	P02283	2	2	2	Histone H2B	His2B	>sp|P02283|H2B_DROME Histone H2B OS=Drosophila melanogaster GN=His2B PE=1 SV=2	1	2	2	2	0	2	0	0	0	2	0	0	0	2	0	0	14.6	14.6	14.6	13.696	123	123		3			5.4159e-19	0	14.6	0	0	1180600000	0	458450000	0	0	0	3	0	0	3
Q7KN62-2;Q7KN62;Q7KN62-3;Q8IGZ2	Q7KN62-2;Q7KN62;Q7KN62-3	6;6;6;1	6;6;6;1	6;6;6;1	Transitional endoplasmic reticulum ATPase TER94	TER94	>sp|Q7KN62-2|TERA_DROME Isoform D of Transitional endoplasmic reticulum ATPase TER94 OS=Drosophila melanogaster GN=TER94;>sp|Q7KN62|TERA_DROME Transitional endoplasmic reticulum ATPase TER94 OS=Drosophila melanogaster GN=TER94 PE=1 SV=1;>sp|Q7KN62-3|TERA_D	4	6	6	6	0	6	0	0	0	6	0	0	0	6	0	0	7.1	7.1	7.1	84.249	759	759;801;826;297		6			4.0583e-15	0	7.1	0	0	353660000	0	137330000	0	0	0	6	0	0	6
P61857	P61857	16	3	3	Tubulin beta-2 chain	betaTub85D	>sp|P61857|TBB2_DROME Tubulin beta-2 chain OS=Drosophila melanogaster GN=betaTub85D PE=1 SV=1	1	16	3	3	1	16	1	2	0	3	0	0	0	3	0	0	37	11.7	11.7	49.869	446	446		5			5.9309e-69	3.4	37	4.3	7.4	338530000	0	97015000	0	0	0	5	0	0	5
P29843;Q8I0E9	P29843;Q8I0E9	7;6	4;4	3;3	Heat shock 70 kDa protein cognate 1	Hsc70-1	>sp|P29843|HSP7A_DROME Heat shock 70 kDa protein cognate 1 OS=Drosophila melanogaster GN=Hsc70-1 PE=1 SV=1;>tr|Q8I0E9|Q8I0E9_DROME AT07372p OS=Drosophila melanogaster GN=Hsc70-1 PE=2 SV=1	2	7	4	3	2	7	0	0	0	4	0	0	0	3	0	0	11.1	6.7	4.2	70.686	641	641;555		6			1.3002e-72	3	11.1	0	0	272970000	0	100830000	0	0	0	6	0	0	6
Q01604	Q01604	1	1	1	Phosphoglycerate kinase	Pgk	>sp|Q01604|PGK_DROME Phosphoglycerate kinase OS=Drosophila melanogaster GN=Pgk PE=2 SV=2	1	1	1	1	0	1	0	0	0	1	0	0	0	1	0	0	3.6	3.6	3.6	43.861	415	415		2			2.8427e-10	0	3.6	0	0	215260000	0	83588000	0	0	0	2	0	0	2
Q9VHS8	Q9VHS8	1	1	1		eIF4AIII	>tr|Q9VHS8|Q9VHS8_DROME eIF4AIII OS=Drosophila melanogaster GN=eIF4AIII PE=3 SV=1	1	1	1	1	0	1	0	0	0	1	0	0	0	1	0	0	4	4	4	45.644	399	399		2			7.1903e-21	0	4	0	0	192510000	0	74755000	0	0	0	2	0	0	2
Q8MQP7;Q9W0E1	Q8MQP7;Q9W0E1	1;1	1;1	1;1		CG7852-RC	>tr|Q8MQP7|Q8MQP7_DROME CG7852, isoform C OS=Drosophila melanogaster GN=CG7852-RC PE=2 SV=1;>tr|Q9W0E1|Q9W0E1_DROME CG7852, isoform A OS=Drosophila melanogaster GN=CG7852 PE=2 SV=1	2	1	1	1	1	0	0	0	1	0	0	0	1	0	0	0	1.6	1.6	1.6	91.238	817	817;1449	1				0.014808	1.6	0	0	0	166020000	159200000	0	0	0	1	0	0	0	1	+
P29844	P29844	4	2	2	Heat shock 70 kDa protein cognate 3	Hsc70-3	>sp|P29844|HSP7C_DROME Heat shock 70 kDa protein cognate 3 OS=Drosophila melanogaster GN=Hsc70-3 PE=2 SV=2	1	4	2	2	2	4	1	0	0	2	0	0	0	2	0	0	8.5	4.3	4.3	72.26	656	656		3			7.2801e-25	4.3	8.5	2.6	0	154380000	0	59950000	0	0	0	3	0	0	3
Q9VTH2	Q9VTH2	1	1	1			>tr|Q9VTH2|Q9VTH2_DROME CG18490, isoform B OS=Drosophila melanogaster GN=CG18490 PE=2 SV=2	1	1	1	1	0	1	0	0	0	1	0	0	0	1	0	0	0.8	0.8	0.8	133.05	1233	1233		1			0.069954	0	0.8	0	0	153970000	0	59790000	0	0	0	1	0	0	1	+
Q02748	Q02748	1	1	1	Eukaryotic initiation factor 4A	eIF-4a	>sp|Q02748|IF4A_DROME Eukaryotic initiation factor 4A OS=Drosophila melanogaster GN=eIF-4a PE=2 SV=3	1	1	1	1	0	1	0	0	0	1	0	0	0	1	0	0	2.5	2.5	2.5	45.878	403	403		1			0.0025818	0	2.5	0	0	148090000	0	57507000	0	0	0	1	0	0	1
E1JH68;A1Z9W4	E1JH68;A1Z9W4	1;1	1;1	1;1		Inr-a	>tr|E1JH68|E1JH68_DROME Pcf11, isoform B OS=Drosophila melanogaster GN=Pcf11 PE=4 SV=1;>tr|A1Z9W4|A1Z9W4_DROME LD11480p OS=Drosophila melanogaster GN=Pcf11 PE=2 SV=2	2	1	1	1	0	1	0	0	0	1	0	0	0	1	0	0	1.7	1.7	1.7	63.292	573	573;1953		1			0.0058236	0	1.7	0	0	128080000	0	49736000	0	0	0	1	0	0	1
Q9VEB1	Q9VEB1	3	3	3		Mdh2	>tr|Q9VEB1|Q9VEB1_DROME CG7998 OS=Drosophila melanogaster GN=Mdh2 PE=2 SV=1	1	3	3	3	1	2	0	0	1	2	0	0	1	2	0	0	11	11	11	35.318	336	336	1	3			1.4716e-25	3.3	7.7	0	0	237840000	0	83013000	0	0	1	3	0	0	4
A1Z9M5	A1Z9M5	7	7	7			>tr|A1Z9M5|A1Z9M5_DROME CG30069 OS=Drosophila melanogaster GN=CG30069 PE=4 SV=1	1	7	7	7	7	0	0	0	7	0	0	0	7	0	0	0	2.7	2.7	2.7	460.95	4012	4012	8				7.5049e-57	2.7	0	0	0	109670000	101940000	0	0	0	8	0	0	0	8
Q9VGB6	Q9VGB6	1	1	1		Pglym87	>tr|Q9VGB6|Q9VGB6_DROME Phosphoglycerate mutase OS=Drosophila melanogaster GN=Pglym87 PE=2 SV=1	1	1	1	1	0	1	0	0	0	1	0	0	0	1	0	0	3.8	3.8	3.8	32.963	292	292		1			0.00014018	0	3.8	0	0	94026000	0	36512000	0	0	0	1	0	0	1
P08841	P08841	10	1	1	Tubulin beta-3 chain	betaTub60D	>sp|P08841|TBB3_DROME Tubulin beta-3 chain OS=Drosophila melanogaster GN=betaTub60D PE=2 SV=2	1	10	1	1	1	10	0	1	0	1	0	0	0	1	0	0	19.8	2	2	50.849	454	454		1			3.2615e-38	3.3	19.8	0	3.1	89378000	0	34707000	0	0	0	2	0	0	2
P36188-2;P36188-3;P36188-8;P36188-6;P36188-4;P36188-9;P36188-7;P36188-5;A4V4Q6;P36188-10;P36188	P36188-2;P36188-3;P36188-8;P36188-6;P36188-4;P36188-9;P36188-7;P36188-5;A4V4Q6;P36188-10;P36188	2;2;1;1;1;1;1;1;1;1;1	2;2;1;1;1;1;1;1;1;1;1	2;2;1;1;1;1;1;1;1;1;1	Troponin I	wupA	>sp|P36188-2|TNNI_DROME Isoform 1 of Troponin I OS=Drosophila melanogaster GN=wupA;>sp|P36188-3|TNNI_DROME Isoform 2 of Troponin I OS=Drosophila melanogaster GN=wupA;>sp|P36188-8|TNNI_DROME Isoform 7 of Troponin I OS=Drosophila melanogaster GN=wupA;>sp|P36	11	2	2	2	2	1	0	0	2	1	0	0	2	1	0	0	9	9	9	23.517	199	199;208;199;199;199;208;208;208;208;260;269	2	1			5.8274e-09	9	5.5	0	0	149860000	97253000	0	0	0	2	1	0	0	3
Q9VTE6	Q9VTE6	3	3	3			>tr|Q9VTE6|Q9VTE6_DROME CG7839 OS=Drosophila melanogaster GN=CG7839 PE=2 SV=3	1	3	3	3	3	0	0	0	3	0	0	0	3	0	0	0	3.2	3.2	3.2	131.94	1174	1174	3				3.5721e-40	3.2	0	0	0	74531000	71471000	0	0	0	2	0	0	0	2
Q9VAY2	Q9VAY2	1	1	1		Gp93	>tr|Q9VAY2|Q9VAY2_DROME Glycoprotein 93 OS=Drosophila melanogaster GN=Gp93 PE=2 SV=1	1	1	1	1	0	1	0	0	0	1	0	0	0	1	0	0	1.8	1.8	1.8	90.238	787	787		1			1.8633e-05	0	1.8	0	0	57098000	0	22172000	0	0	0	2	0	0	2
P29742	P29742	4	4	4	Clathrin heavy chain	Chc	>sp|P29742|CLH_DROME Clathrin heavy chain OS=Drosophila melanogaster GN=Chc PE=2 SV=1	1	4	4	4	0	4	0	0	0	4	0	0	0	4	0	0	3	3	3	191.18	1678	1678		4			2.5377e-07	0	3	0	0	54426000	0	21134000	0	0	0	4	0	0	4
P45888;A8JV17	P45888;A8JV17	1;1	1;1	1;1	Actin-related protein 2	Arp14D;Arp2	>sp|P45888|ARP2_DROME Actin-related protein 2 OS=Drosophila melanogaster GN=Arp14D PE=2 SV=2;>tr|A8JV17|A8JV17_DROME Actin-related protein 14D, isoform B OS=Drosophila melanogaster GN=Arp14D PE=3 SV=1	2	1	1	1	0	1	0	0	0	1	0	0	0	1	0	0	3	3	3	44.702	394	394;394		2			0.0053741	0	3	0	0	54354000	0	15235000	0	0	0	2	0	0	2
P06604	P06604	11	1	1	Tubulin alpha-2 chain	alphaTub85E	>sp|P06604|TBA2_DROME Tubulin alpha-2 chain OS=Drosophila melanogaster GN=alphaTub85E PE=1 SV=1	1	11	1	1	3	11	3	2	0	1	0	0	0	1	0	0	26.1	2.9	2.9	49.966	449	449		1			1.9357e-83	9.6	26.1	9.6	6.2	51125000	0	19853000	0	0	0	1	0	0	1
Q27580	Q27580	1	1	1	Adenosylhomocysteinase	Ahcy13	>sp|Q27580|SAHH_DROME Adenosylhomocysteinase OS=Drosophila melanogaster GN=Ahcy13 PE=2 SV=2	1	1	1	1	0	1	0	0	0	1	0	0	0	1	0	0	3.5	3.5	3.5	47.366	432	432		2			4.6998e-27	0	3.5	0	0	51000000	0	19804000	0	0	0	2	0	0	2
C9QP48;Q9VYY9-2;E1JJH7;Q9VYY9	C9QP48;Q9VYY9-2;E1JJH7;Q9VYY9	2;2;2;2	2;2;2;2	2;2;2;2	TBC1 domain family member CG11727	Evi5;CG11727	>tr|C9QP48|C9QP48_DROME CG11727, isoform C OS=Drosophila melanogaster GN=CG11727-RB PE=2 SV=1;>sp|Q9VYY9-2|Y1727_DROME Isoform B of TBC1 domain family member CG11727 OS=Drosophila melanogaster GN=CG11727;>tr|E1JJH7|E1JJH7_DROME CG11727, isoform D OS=Drosop	4	2	2	2	0	2	0	0	0	2	0	0	0	2	0	0	4.4	4.4	4.4	89.241	773	773;779;801;807		2			0.0037161	0	4.4	0	0	50524000	0	19619000	0	0	0	2	0	0	2
Q9VMN5	Q9VMN5	1	1	1	60 kDa heat shock protein homolog 2, mitochondrial	Hsp60C	>sp|Q9VMN5|CH60C_DROME 60 kDa heat shock protein homolog 2, mitochondrial OS=Drosophila melanogaster GN=Hsp60C PE=2 SV=2	1	1	1	1	0	1	0	0	0	1	0	0	0	1	0	0	2.1	2.1	2.1	61.587	576	576		1			0.003487	0	2.1	0	0	49839000	0	19353000	0	0	0	1	0	0	1
P62152	P62152	2	2	2	Calmodulin	Cam	>sp|P62152|CALM_DROME Calmodulin OS=Drosophila melanogaster GN=Cam PE=1 SV=2	1	2	2	2	0	2	0	0	0	2	0	0	0	2	0	0	20.1	20.1	20.1	16.81	149	149		2			1.4888e-09	0	20.1	0	0	47708000	0	18526000	0	0	0	2	0	0	2
P07701	P07701	1	1	1	Salivary glue protein Sgs-5	Sgs5	>sp|P07701|SGS5_DROME Salivary glue protein Sgs-5 OS=Drosophila melanogaster GN=Sgs5 PE=2 SV=1	1	1	1	1	1	1	0	0	1	1	0	0	1	1	0	0	7.4	7.4	7.4	18.821	163	163	1	1			0.00079488	7.4	7.4	0	0	93756000	0	12217000	0	0	1	1	0	0	2
Q7KSU6;Q9VHN7	Q7KSU6;Q9VHN7	3;3	3;3	3;3			>tr|Q7KSU6|Q7KSU6_DROME CG8036, isoform D OS=Drosophila melanogaster GN=CG8036 PE=2 SV=1;>tr|Q9VHN7|Q9VHN7_DROME CG8036, isoform B OS=Drosophila melanogaster GN=CG8036 PE=2 SV=3	2	3	3	3	3	0	0	0	3	0	0	0	3	0	0	0	6.6	6.6	6.6	63.043	580	580;626	3				2.2429e-05	6.6	0	0	0	42219000	40485000	0	0	0	2	0	0	0	2
Q27331;P48602;A4V0N4;Q9VK47	Q27331;P48602;A4V0N4;Q9VK47	1;1;1;1	1;1;1;1	1;1;1;1	V-type proton ATPase catalytic subunit A isoform 2;V-type proton ATPase catalytic subunit A isoform 1	Vha68-2;Vha68-1;Vha68-3	>sp|Q27331|VATA2_DROME V-type proton ATPase catalytic subunit A isoform 2 OS=Drosophila melanogaster GN=Vha68-2 PE=1 SV=2;>sp|P48602|VATA1_DROME V-type proton ATPase catalytic subunit A isoform 1 OS=Drosophila melanogaster GN=Vha68-1 PE=2 SV=2;>tr|A4V0N4|A	4	1	1	1	0	1	0	0	0	1	0	0	0	1	0	0	2.4	2.4	2.4	68.301	614	614;614;614;743		2			1.5822e-13	0	2.4	0	0	39981000	0	9877200	0	0	0	2	0	0	2
E1JHU5;Q4ABG9;Q4ABH1	E1JHU5;Q4ABG9	3;2;1	3;2;1	3;2;1			>tr|E1JHU5|E1JHU5_DROME Muscle-specific protein 300, isoform G OS=Drosophila melanogaster GN=Msp-300 PE=4 SV=1;>tr|Q4ABG9|Q4ABG9_DROME Muscle-specific protein 300, isoform E OS=Drosophila melanogaster GN=Msp-300 PE=2 SV=1	3	3	3	3	3	0	0	0	3	0	0	0	3	0	0	0	0.3	0.3	0.3	1507.7	13540	13540;9606;12345	3				1.2101e-33	0.3	0	0	0	38659000	37071000	0	0	0	3	0	0	0	3
Q9I7M8	Q9I7M8	5	5	5		Ku80	>tr|Q9I7M8|Q9I7M8_DROME Ku80 OS=Drosophila melanogaster GN=Ku80 PE=2 SV=1	1	5	5	5	4	4	0	0	4	4	0	0	4	4	0	0	11.7	11.7	11.7	79.822	699	699	5	4			1.7108e-62	10.6	9.7	0	0	76097000	32455000	25480000	0	0	6	3	0	0	9
Q9VXQ2	Q9VXQ2	3	3	3		Graf	>tr|Q9VXQ2|Q9VXQ2_DROME Graf, isoform A OS=Drosophila melanogaster GN=Graf PE=2 SV=3	1	3	3	3	3	0	0	0	3	0	0	0	3	0	0	0	3.2	3.2	3.2	114.71	1016	1016	3				5.4938e-05	3.2	0	0	0	36828000	35316000	0	0	0	3	0	0	0	3
Q8IGE1;Q9VTP4	Q8IGE1;Q9VTP4	2;2	2;2	2;2	60S ribosomal protein L10a-2	RpL10Ab	>tr|Q8IGE1|Q8IGE1_DROME RH43519p OS=Drosophila melanogaster GN=RpL10Ab PE=2 SV=1;>sp|Q9VTP4|R10AB_DROME 60S ribosomal protein L10a-2 OS=Drosophila melanogaster GN=RpL10Ab PE=2 SV=2	2	2	2	2	1	1	0	0	1	1	0	0	1	1	0	0	13.5	13.5	13.5	17.275	155	155;217	1	1			0.00093223	8.4	5.2	0	0	73049000	0	27551000	0	0	1	1	0	0	2
P48601	P48601	2	2	2	26S protease regulatory subunit 4	Pros26.4	>sp|P48601|PRS4_DROME 26S protease regulatory subunit 4 OS=Drosophila melanogaster GN=Pros26.4 PE=2 SV=2	1	2	2	2	0	2	0	0	0	2	0	0	0	2	0	0	5.7	5.7	5.7	49.323	439	439		2			1.0979e-05	0	5.7	0	0	36106000	0	14021000	0	0	0	2	0	0	2
O18335	O18335	2	2	2		Rab11	>tr|O18335|O18335_DROME Drab11 OS=Drosophila melanogaster GN=Rab11 PE=2 SV=1	1	2	2	2	0	2	0	0	0	2	0	0	0	2	0	0	11.2	11.2	11.2	24.245	214	214		2			0.00020589	0	11.2	0	0	31606000	0	12273000	0	0	0	2	0	0	2
Q9VM67	Q9VM67	1	1	1			>tr|Q9VM67|Q9VM67_DROME CG18304 OS=Drosophila melanogaster GN=CG18304 PE=2 SV=3	1	1	1	1	0	1	0	0	0	1	0	0	0	1	0	0	0.7	0.7	0.7	212.9	1895	1895		1			0.0021913	0	0.7	0	0	30292000	0	11763000	0	0	0	1	0	0	1
Q9VU94	Q9VU94	2	2	2		Hml	>tr|Q9VU94|Q9VU94_DROME Hemolectin OS=Drosophila melanogaster GN=Hml PE=2 SV=2	1	2	2	2	0	2	0	0	0	2	0	0	0	2	0	0	0.5	0.5	0.5	426.24	3843	3843		2			0.00054236	0	0.5	0	0	26611000	0	10334000	0	0	0	2	0	0	2
Q9VZ23;A4V4A5	Q9VZ23;A4V4A5	2;2	2;2	2;2	GTP-binding nuclear protein Ran	ran;Ran	>sp|Q9VZ23|RAN_DROME GTP-binding nuclear protein Ran OS=Drosophila melanogaster GN=ran PE=1 SV=1;>tr|A4V4A5|A4V4A5_DROME Ran, isoform B OS=Drosophila melanogaster GN=ran PE=4 SV=1	2	2	2	2	0	2	0	0	0	2	0	0	0	2	0	0	9.7	9.7	9.7	24.708	216	216;216		2			1.35e-05	0	9.7	0	0	25150000	0	9766000	0	0	0	2	0	0	2
P32392	P32392	1	1	1	Actin-related protein 3	Arp66B	>sp|P32392|ARP3_DROME Actin-related protein 3 OS=Drosophila melanogaster GN=Arp66B PE=2 SV=3	1	1	1	1	0	1	0	0	0	1	0	0	0	1	0	0	5	5	5	47.032	418	418		1			0.0047035	0	5	0	0	24613000	0	9557500	0	0	0	1	0	0	1
Q95083	Q95083	1	1	1	Proteasome subunit alpha type-5	Prosalpha5	>sp|Q95083|PSA5_DROME Proteasome subunit alpha type-5 OS=Drosophila melanogaster GN=Prosalpha5 PE=2 SV=2	1	1	1	1	0	1	0	0	0	1	0	0	0	1	0	0	4.1	4.1	4.1	26.883	244	244		1			0.0063953	0	4.1	0	0	23619000	0	9171500	0	0	0	1	0	0	1
P45594	P45594	2	2	2	Cofilin/actin-depolymerizing factor homolog	tsr	>sp|P45594|CADF_DROME Cofilin/actin-depolymerizing factor homolog OS=Drosophila melanogaster GN=tsr PE=2 SV=1	1	2	2	2	2	1	0	0	2	1	0	0	2	1	0	0	16.9	16.9	16.9	17.153	148	148	2	1			4.256e-07	16.9	8.1	0	0	47088000	22416000	0	0	0	2	1	0	0	3
Q9VUS8	Q9VUS8	1	1	1		Eig71Ee	>tr|Q9VUS8|Q9VUS8_DROME Ecdysone-induced gene 71Ee OS=Drosophila melanogaster GN=Eig71Ee PE=2 SV=1	1	1	1	1	1	0	0	0	1	0	0	0	1	0	0	0	2.7	2.7	2.7	48.075	445	445	1				0.0020647	2.7	0	0	0	23004000	22059000	0	0	0	1	0	0	0	1
O97064	O97064	1	1	1		Ccp84Ag	>tr|O97064|O97064_DROME Ccp84Ag OS=Drosophila melanogaster GN=Ccp84Ag PE=2 SV=1	1	1	1	1	0	1	0	0	0	1	0	0	0	1	0	0	17.8	17.8	17.8	19.454	191	191		2			2.6136e-06	0	17.8	0	0	22657000	0	8798200	0	0	0	2	0	0	2
Q7K4N3;E2QD75	Q7K4N3;E2QD75	2;2	2;2	2;2	Nuclear cap-binding protein subunit 1	Cbp80	>sp|Q7K4N3|NCBP1_DROME Nuclear cap-binding protein subunit 1 OS=Drosophila melanogaster GN=Cbp80 PE=1 SV=1;>tr|E2QD75|E2QD75_DROME Cap binding protein 80, isoform B OS=Drosophila melanogaster GN=Cbp80 PE=4 SV=1	2	2	2	2	2	0	0	0	2	0	0	0	2	0	0	0	2.2	2.2	2.2	93.226	800	800;800	2				0.0014937	2.2	0	0	0	22224000	21311000	0	0	0	2	0	0	0	2
Q27268	Q27268	2	2	2	ATP-dependent RNA helicase WM6	Hel25E	>sp|Q27268|DX39B_DROME ATP-dependent RNA helicase WM6 OS=Drosophila melanogaster GN=Hel25E PE=1 SV=1	1	2	2	2	1	2	0	0	1	2	0	0	1	2	0	0	4.7	4.7	4.7	48.651	424	424	1	2			0.00011907	2.4	4.7	0	0	43091000	0	14749000	0	0	1	2	0	0	3
P20432	P20432	3	3	3	Glutathione S-transferase 1-1	GstD1	>sp|P20432|GSTT1_DROME Glutathione S-transferase 1-1 OS=Drosophila melanogaster GN=GstD1 PE=1 SV=1	1	3	3	3	2	2	0	0	2	2	0	0	2	2	0	0	18.2	18.2	18.2	23.866	209	209	2	2			9.1522e-07	13.9	12	0	0	42795000	6613500	0	0	0	2	2	0	0	4
P55828	P55828	1	1	1	40S ribosomal protein S20	RpS20	>sp|P55828|RS20_DROME 40S ribosomal protein S20 OS=Drosophila melanogaster GN=RpS20 PE=1 SV=1	1	1	1	1	0	1	0	0	0	1	0	0	0	1	0	0	10	10	10	13.488	120	120		1			0.0014669	0	10	0	0	21065000	0	8179700	0	0	0	1	0	0	1
Q9V3H2	Q9V3H2	2	2	2	26S proteasome non-ATPase regulatory subunit 14	Rpn11	>sp|Q9V3H2|PSDE_DROME 26S proteasome non-ATPase regulatory subunit 14 OS=Drosophila melanogaster GN=Rpn11 PE=1 SV=1	1	2	2	2	0	2	0	0	0	2	0	0	0	2	0	0	6.5	6.5	6.5	34.4	308	308		2			0.00068868	0	6.5	0	0	21041000	0	8170600	0	0	0	2	0	0	2
Q8T3U2	Q8T3U2	1	1	1	40S ribosomal protein S23	RpS23	>sp|Q8T3U2|RS23_DROME 40S ribosomal protein S23 OS=Drosophila melanogaster GN=RpS23 PE=2 SV=1	1	1	1	1	0	1	0	0	0	1	0	0	0	1	0	0	7.7	7.7	7.7	16.016	143	143		1			0.0058429	0	7.7	0	0	20930000	0	8127600	0	0	0	1	0	0	1
Q9VD01	Q9VD01	1	1	1		Pebp1	>tr|Q9VD01|Q9VD01_DROME CG18594 OS=Drosophila melanogaster GN=Pebp1 PE=2 SV=1	1	1	1	1	0	1	0	0	0	1	0	0	0	1	0	0	9.1	9.1	9.1	19.608	176	176		1			0.0017727	0	9.1	0	0	20562000	0	7984500	0	0	0	1	0	0	1
Q7JUS9	Q7JUS9	2	1	1		CG9090-RA	>tr|Q7JUS9|Q7JUS9_DROME CG9090 OS=Drosophila melanogaster GN=CG9090-RA PE=2 SV=1	1	2	1	1	2	0	0	0	1	0	0	0	1	0	0	0	4.5	2.4	2.4	40.553	374	374	1				0.0014859	4.5	0	0	0	19248000	18457000	0	0	0	1	0	0	0	1	+
P17789	P17789	2	2	2	Protein tramtrack, beta isoform	ttk	>sp|P17789|TTKB_DROME Protein tramtrack, beta isoform OS=Drosophila melanogaster GN=ttk PE=1 SV=2	1	2	2	2	2	0	0	0	2	0	0	0	2	0	0	0	5.1	5.1	5.1	68.77	643	643	2				2.017e-08	5.1	0	0	0	18955000	18177000	0	0	0	3	0	0	0	3
Q9W384	Q9W384	1	1	1		dalao	>tr|Q9W384|Q9W384_DROME DALAO protein OS=Drosophila melanogaster GN=dalao PE=2 SV=1	1	1	1	1	0	1	0	0	0	1	0	0	0	1	0	0	1.5	1.5	1.5	78.671	749	749		1			0.056665	0	1.5	0	0	18705000	0	7263300	0	0	0	1	0	0	1	+
P21187	P21187	1	1	1	Polyadenylate-binding protein	pAbp	>sp|P21187|PABP_DROME Polyadenylate-binding protein OS=Drosophila melanogaster GN=pAbp PE=1 SV=3	1	1	1	1	0	1	0	0	0	1	0	0	0	1	0	0	2.7	2.7	2.7	69.925	634	634		1			8.5772e-20	0	2.7	0	0	18510000	0	7187600	0	0	0	1	0	0	1
Q6NL81;Q9W5R8	Q6NL81;Q9W5R8	1;1	1;1	1;1	60S ribosomal protein L5	RpL5	>tr|Q6NL81|Q6NL81_DROME RE57391p OS=Drosophila melanogaster GN=RpL5 PE=2 SV=1;>sp|Q9W5R8|RL5_DROME 60S ribosomal protein L5 OS=Drosophila melanogaster GN=RpL5 PE=2 SV=2	2	1	1	1	1	0	0	0	1	0	0	0	1	0	0	0	8.8	8.8	8.8	15.612	137	137;299	1				0.0017343	8.8	0	0	0	18460000	17702000	0	0	0	1	0	0	0	1
P31409;E1JIJ5	P31409;E1JIJ5	1;1	1;1	1;1	V-type proton ATPase subunit B	Vha55	>sp|P31409|VATB_DROME V-type proton ATPase subunit B OS=Drosophila melanogaster GN=Vha55 PE=2 SV=1;>tr|E1JIJ5|E1JIJ5_DROME Vacuolar H[+]-ATPase 55kD B subunit, isoform C OS=Drosophila melanogaster GN=Vha55 PE=3 SV=1	2	1	1	1	0	1	0	0	0	1	0	0	0	1	0	0	3.1	3.1	3.1	54.549	490	490;490		1			5.1953e-10	0	3.1	0	0	17311000	0	6722100	0	0	0	1	0	0	1
Q7KVX5;Q7KVX4;Q9W4N8	Q7KVX5;Q7KVX4;Q9W4N8	2;2;2	2;2;2	2;2;2		Vap-33-1	>tr|Q7KVX5|Q7KVX5_DROME Vap-33-1, isoform A OS=Drosophila melanogaster GN=Vap-33-1 PE=2 SV=1;>tr|Q7KVX4|Q7KVX4_DROME Vap-33-1, isoform D OS=Drosophila melanogaster GN=Vap-33-1 PE=2 SV=1;>tr|Q9W4N8|Q9W4N8_DROME LD30122p OS=Drosophila melanogaster GN=Vap-33-	3	2	2	2	2	0	0	0	2	0	0	0	2	0	0	0	9.8	9.8	9.8	26.771	235	235;238;269	2				0.00015283	9.8	0	0	0	16249000	15582000	0	0	0	2	0	0	0	2
Q9VTI5	Q9VTI5	1	1	1		CG6140-RA	>tr|Q9VTI5|Q9VTI5_DROME CG6140 OS=Drosophila melanogaster GN=CG6140 PE=3 SV=1	1	1	1	1	0	1	0	0	0	1	0	0	0	1	0	0	3	3	3	50.758	470	470		1			0.0031403	0	3	0	0	15835000	0	6148900	0	0	0	1	0	0	1
Q9VQF4	Q9VQF4	1	1	1			>tr|Q9VQF4|Q9VQF4_DROME Phosphoglycerate kinase OS=Drosophila melanogaster GN=CG9961 PE=2 SV=2	1	1	1	1	0	1	0	0	0	1	0	0	0	1	0	0	1.8	1.8	1.8	48.561	448	448		1			0.059691	0	1.8	0	0	15176000	0	5893100	0	0	0	1	0	0	1	+
Q9VFS5-2;Q9VFS5	Q9VFS5-2;Q9VFS5	1;1	1;1	1;1	Serine/threonine-protein phosphatase 4 regulatory subunit 3	flfl	>sp|Q9VFS5-2|PP4R3_DROME Isoform D of Serine/threonine-protein phosphatase 4 regulatory subunit 3 OS=Drosophila melanogaster GN=flfl;>sp|Q9VFS5|PP4R3_DROME Serine/threonine-protein phosphatase 4 regulatory subunit 3 OS=Drosophila melanogaster GN=flfl PE=1	2	1	1	1	0	1	0	0	0	1	0	0	0	1	0	0	1.2	1.2	1.2	108.56	973	973;980		1			0.036282	0	1.2	0	0	14120000	0	5482900	0	0	0	1	0	0	1	+
E2QCF1;Q7KN85	E2QCF1;Q7KN85	3;3	3;3	3;3		ATPCL	>tr|E2QCF1|E2QCF1_DROME ATP citrate lyase, isoform F OS=Drosophila melanogaster GN=ATPCL PE=4 SV=1;>tr|Q7KN85|Q7KN85_DROME ATP citrate lyase, isoform D OS=Drosophila melanogaster GN=ATPCL PE=2 SV=1	2	3	3	3	3	0	0	0	3	0	0	0	3	0	0	0	4.1	4.1	4.1	119.75	1095	1095;1112	3				9.0326e-14	4.1	0	0	0	12664000	12144000	0	0	0	3	0	0	0	3
Q9W124	Q9W124	2	2	2			>tr|Q9W124|Q9W124_DROME CG4806 OS=Drosophila melanogaster GN=CG33228 PE=2 SV=2	1	2	2	2	1	1	0	0	1	1	0	0	1	1	0	0	3.7	3.7	3.7	75.01	657	657	1	1			0.0035873	1.7	2	0	0	11930000	0	4632500	0	0	0	1	0	0	1
Q7KU78;P19109-3;E1JJ68;P19109-4;P19109-2;Q7K4L8;P19109;Q9VHP0;Q8MZI3;Q9W3M7	Q7KU78;P19109-3;E1JJ68;P19109-4;P19109-2;Q7K4L8;P19109;Q9VHP0;Q8MZI3;Q9W3M7	1;1;1;1;1;1;1;1;1;1	1;1;1;1;1;1;1;1;1;1	1;1;1;1;1;1;1;1;1;1	ATP-dependent RNA helicase p62;ATP-dependent RNA helicase bel	Rm62;bel	>tr|Q7KU78|Q7KU78_DROME CG10077, isoform C OS=Drosophila melanogaster GN=CG10077 PE=3 SV=1;>sp|P19109-3|DDX17_DROME Isoform D of ATP-dependent RNA helicase p62 OS=Drosophila melanogaster GN=Rm62;>tr|E1JJ68|E1JJ68_DROME Rm62, isoform H OS=Drosophila melanog	10	1	1	1	0	1	0	0	0	1	0	0	0	1	0	0	2.3	2.3	2.3	51.157	472	472;575;575;578;578;703;719;798;818;945		1			0.036151	0	2.3	0	0	11893000	0	4618300	0	0	0	1	0	0	1	+
Q9V3L8;O97059	Q9V3L8;O97059	1;1	1;1	1;1		Ccp84Aa;Ccp84Ab	>tr|Q9V3L8|Q9V3L8_DROME Ccp84Aa OS=Drosophila melanogaster GN=Ccp84Aa PE=2 SV=1;>tr|O97059|O97059_DROME Ccp84Ab OS=Drosophila melanogaster GN=Ccp84Ab PE=2 SV=1	2	1	1	1	1	1	0	0	1	1	0	0	1	1	0	0	11.7	11.7	11.7	21.416	205	205;221	1	1			7.0152e-07	11.7	11.7	0	0	22809000	0	7091200	0	0	2	1	0	0	3
Q9VW57	Q9VW57	1	1	1		Grasp65	>tr|Q9VW57|Q9VW57_DROME Grasp65 OS=Drosophila melanogaster GN=Grasp65 PE=2 SV=1	1	1	1	1	0	1	1	0	0	1	1	0	0	1	1	0	2.8	2.8	2.8	47.723	460	460		1	1		0.00021765	0	2.8	2.8	0	11348000	0	4406500	0	0	0	1	0	0	1
P02518	P02518	2	2	2	Heat shock protein 27	Hsp27	>sp|P02518|HSP27_DROME Heat shock protein 27 OS=Drosophila melanogaster GN=Hsp27 PE=1 SV=2	1	2	2	2	2	1	0	0	2	1	0	0	2	1	0	0	11.7	11.7	11.7	23.616	213	213	2	1			0.0012542	11.7	4.7	0	0	21773000	9010300	0	0	0	2	1	0	0	3
P17336	P17336	4	4	4	Catalase	Cat	>sp|P17336|CATA_DROME Catalase OS=Drosophila melanogaster GN=Cat PE=1 SV=2	1	4	4	4	3	1	0	0	3	1	0	0	3	1	0	0	11.5	11.5	11.5	57.149	506	506	3	1			8.8707e-10	7.7	3.8	0	0	20590000	14644000	0	0	0	3	1	0	0	4
Q9VAN7	Q9VAN7	1	1	1		Pglym78	>tr|Q9VAN7|Q9VAN7_DROME Phosphoglycerate mutase OS=Drosophila melanogaster GN=Pglym78 PE=2 SV=2	1	1	1	1	1	0	0	0	1	0	0	0	1	0	0	0	6.7	6.7	6.7	28.572	255	255	1				0.0057077	6.7	0	0	0	8869900	8505700	0	0	0	1	0	0	0	1
Q9W414	Q9W414	1	1	1		Rpt4	>tr|Q9W414|Q9W414_DROME Rpt4 OS=Drosophila melanogaster GN=Rpt4 PE=2 SV=2	1	1	1	1	0	1	0	0	0	1	0	0	0	1	0	0	3.6	3.6	3.6	44.209	390	390		1			2.3027e-06	0	3.6	0	0	8804800	0	3419100	0	0	0	1	0	0	1
Q7K3M5	Q7K3M5	2	2	2			>tr|Q7K3M5|Q7K3M5_DROME CG11107 OS=Drosophila melanogaster GN=CG11107 PE=2 SV=1	1	2	2	2	1	1	0	0	1	1	0	0	1	1	0	0	3.4	3.4	3.4	82.651	729	729	1	1			8.9426e-08	1.8	1.6	0	0	15380000	3712500	0	0	0	1	1	0	0	2
Q9VD13;Q8IN05	Q9VD13;Q8IN05	1;1	1;1	1;1		lqfR	>tr|Q9VD13|Q9VD13_DROME GH02671p OS=Drosophila melanogaster GN=lqfR PE=2 SV=4;>tr|Q8IN05|Q8IN05_DROME Liquid facets-Related, isoform D OS=Drosophila melanogaster GN=lqfR PE=2 SV=2	2	1	1	1	1	0	0	0	1	0	0	0	1	0	0	0	3.1	3.1	3.1	69.376	649	649;1415	1				7.8139e-07	3.1	0	0	0	6970400	6684200	0	0	0	1	0	0	0	1
Q8IMA6;Q7KQN3;A8DZ26	Q8IMA6;Q7KQN3;A8DZ26	2;2;2	2;2;2	2;2;2			>tr|Q8IMA6|Q8IMA6_DROME CG32000, isoform A OS=Drosophila melanogaster GN=CG32000 PE=2 SV=2;>tr|Q7KQN3|Q7KQN3_DROME CG32000, isoform G OS=Drosophila melanogaster GN=CG32000 PE=2 SV=1;>tr|A8DZ26|A8DZ26_DROME CG32000, isoform H OS=Drosophila melanogaster GN=C	3	2	2	2	2	0	0	0	2	0	0	0	2	0	0	0	1.6	1.6	1.6	148.83	1314	1314;1388;1451	2				0.00069486	1.6	0	0	0	6173100	5919600	0	0	0	2	0	0	0	2
Q9VBU7	Q9VBU7	2	2	2		Nup358	>tr|Q9VBU7|Q9VBU7_DROME Nup358 OS=Drosophila melanogaster GN=Nup358 PE=2 SV=2	1	2	2	2	2	0	0	0	2	0	0	0	2	0	0	0	1.2	1.2	1.2	296.38	2695	2695	2				3.5211e-06	1.2	0	0	0	6067800	5818600	0	0	0	2	0	0	0	2
Q0E8E5;Q2PDY3	Q0E8E5;Q2PDY3	1;1	1;1	1;1		CG7255-RE	>tr|Q0E8E5|Q0E8E5_DROME CG7255, isoform E OS=Drosophila melanogaster GN=CG7255 PE=4 SV=1;>tr|Q2PDY3|Q2PDY3_DROME CG7255, isoform F OS=Drosophila melanogaster GN=CG7255 PE=4 SV=1	2	1	1	1	1	0	0	0	1	0	0	0	1	0	0	0	2	2	2	66.526	607	607;1063	1				0.0029113	2	0	0	0	5789900	5552100	0	0	0	1	0	0	0	1
P06742-2;P06742	P06742-2;P06742	1;1	1;1	1;1	Myosin light chain alkali	Mlc1	>sp|P06742-2|MLC1_DROME Isoform Indirect flight muscle of Myosin light chain alkali OS=Drosophila melanogaster GN=Mlc1;>sp|P06742|MLC1_DROME Myosin light chain alkali OS=Drosophila melanogaster GN=Mlc1 PE=2 SV=4	2	1	1	1	1	1	0	0	1	1	0	0	1	1	0	0	8.4	8.4	8.4	17.533	155	155;155	1	1			0.0028639	8.4	8.4	0	0	11262000	0	2916600	0	0	1	1	0	0	2
Q9W123	Q9W123	1	1	1	Protein painting of fourth	Pof	>sp|Q9W123|POF_DROME Protein painting of fourth OS=Drosophila melanogaster GN=Pof PE=1 SV=1	1	1	1	1	1	0	0	0	1	0	0	0	1	0	0	0	3.6	3.6	3.6	55.103	495	495	1				0.00037968	3.6	0	0	0	5455000	5231000	0	0	0	1	0	0	0	1
Q9V3I5	Q9V3I5	2	2	2	Chromosomal serine/threonine-protein kinase JIL-1	JIL-1	>sp|Q9V3I5|JIL1_DROME Chromosomal serine/threonine-protein kinase JIL-1 OS=Drosophila melanogaster GN=JIL-1 PE=1 SV=1	1	2	2	2	2	0	0	0	2	0	0	0	2	0	0	0	3.3	3.3	3.3	137.04	1207	1207	2				0.00014747	3.3	0	0	0	5388000	5166700	0	0	0	2	0	0	0	2
Q9VH71;Q0KI93	Q9VH71;Q0KI93	1;1	1;1	1;1		Whamy	>tr|Q9VH71|Q9VH71_DROME CG12946, isoform A OS=Drosophila melanogaster GN=Whamy PE=2 SV=2;>tr|Q0KI93|Q0KI93_DROME CG12946, isoform B OS=Drosophila melanogaster GN=Whamy PE=4 SV=1	2	1	1	1	1	0	0	0	1	0	0	0	1	0	0	0	2.3	2.3	2.3	54.111	514	514;630	1				0.0029062	2.3	0	0	0	5269900	5053500	0	0	0	1	0	0	0	1
Q8SWS3;Q9VV16	Q8SWS3;Q9VV16	1;1	1;1	1;1			>tr|Q8SWS3|Q8SWS3_DROME CG13049, isoform A OS=Drosophila melanogaster GN=CG13049 PE=2 SV=1;>tr|Q9VV16|Q9VV16_DROME CG13049, isoform B OS=Drosophila melanogaster GN=CG13049 PE=2 SV=1	2	1	1	1	0	1	0	0	0	1	0	0	0	1	0	0	16	16	16	17.337	181	181;223		1			7.3761e-13	0	16	0	0	5238000	0	2034000	0	0	0	1	0	0	1
Q7K180	Q7K180	1	1	1		Map60	>tr|Q7K180|Q7K180_DROME LD02709p OS=Drosophila melanogaster GN=Map60 PE=2 SV=1	1	1	1	1	1	0	0	0	1	0	0	0	1	0	0	0	2.5	2.5	2.5	47.589	440	440	1				0.0053113	2.5	0	0	0	5134300	4923500	0	0	0	1	0	0	0	1
Q86S05-3;E1JH02;Q86S05-2;Q86S05	Q86S05-3;E1JH02;Q86S05-2;Q86S05	2;2;2;2	2;2;2;2	2;2;2;2	Protein lingerer	lig	>sp|Q86S05-3|LIG_DROME Isoform B of Protein lingerer OS=Drosophila melanogaster GN=lig;>tr|E1JH02|E1JH02_DROME Lingerer, isoform E OS=Drosophila melanogaster GN=lig PE=4 SV=1;>sp|Q86S05-2|LIG_DROME Isoform A of Protein lingerer OS=Drosophila melanogaster G	4	2	2	2	2	0	0	0	2	0	0	0	2	0	0	0	2	2	2	134.56	1332	1332;1332;1343;1375	2				1.6053e-17	2	0	0	0	4946800	4743600	0	0	0	1	0	0	0	1
P92181	P92181	1	1	1		Lcp65Ac	>tr|P92181|P92181_DROME Cuticle protein DCP2 OS=Drosophila melanogaster GN=Lcp65Ac PE=2 SV=1	1	1	1	1	1	0	0	0	1	0	0	0	1	0	0	0	11	11	11	11.743	109	109	1				0.00098368	11	0	0	0	4449700	4267000	0	0	0	1	0	0	0	1
Q7KV27;Q9VYD9	Q7KV27;Q9VYD9	1;1	1;1	1;1			>tr|Q7KV27|Q7KV27_DROME CG1640, isoform A OS=Drosophila melanogaster GN=CG1640 PE=2 SV=1;>tr|Q9VYD9|Q9VYD9_DROME AT04676p OS=Drosophila melanogaster GN=CG1640 PE=2 SV=3	2	1	1	1	1	0	0	0	1	0	0	0	1	0	0	0	3	3	3	63.128	568	568;575	1				0.0011556	3	0	0	0	3924400	3763300	0	0	0	1	0	0	0	1
Q9VKR4	Q9VKR4	1	1	1	Aminomethyltransferase		>tr|Q9VKR4|Q9VKR4_DROME Aminomethyltransferase OS=Drosophila melanogaster GN=CG6415 PE=2 SV=1	1	1	1	1	1	0	0	0	1	0	0	0	1	0	0	0	3	3	3	43.42	405	405	1				9.3442e-05	3	0	0	0	3893000	3733100	0	0	0	1	0	0	0	1
Q7JX95	Q7JX95	1	1	1			>tr|Q7JX95|Q7JX95_DROME CG11123 OS=Drosophila melanogaster GN=CG11123 PE=2 SV=1	1	1	1	1	0	1	0	0	0	1	0	0	0	1	0	0	1.2	1.2	1.2	75.735	665	665		1			0.020496	0	1.2	0	0	3709400	0	1440400	0	0	0	1	0	0	1	+
P17133	P17133	1	1	1	U1 small nuclear ribonucleoprotein 70 kDa	snRNP-U1-70K	>sp|P17133|RU17_DROME U1 small nuclear ribonucleoprotein 70 kDa OS=Drosophila melanogaster GN=snRNP-U1-70K PE=1 SV=2	1	1	1	1	0	1	0	0	0	1	0	0	0	1	0	0	3.3	3.3	3.3	52.9	448	448		1			0.0071882	0	3.3	0	0	3637900	0	1412600	0	0	0	1	0	0	1
P48809;E1JHA4	P48809;E1JHA4	1;1	1;1	1;1	Heterogeneous nuclear ribonucleoprotein 27C	Hrb27C	>sp|P48809|RB27C_DROME Heterogeneous nuclear ribonucleoprotein 27C OS=Drosophila melanogaster GN=Hrb27C PE=1 SV=2;>tr|E1JHA4|E1JHA4_DROME Heterogeneous nuclear ribonucleoprotein at 27C, isoform D OS=Drosophila melanogaster GN=Hrb27C PE=4 SV=1	2	1	1	1	1	0	0	0	1	0	0	0	1	0	0	0	3.8	3.8	3.8	44.769	421	421;421	1				0.0011557	3.8	0	0	0	3629400	3480300	0	0	0	1	0	0	0	1
Q9VEN1;Q7KSF4	Q9VEN1;Q7KSF4	2;2	2;2	2;2	Filamin-A	cher	>tr|Q9VEN1|Q9VEN1_DROME Cheerio, isoform A OS=Drosophila melanogaster GN=cher PE=2 SV=2;>tr|Q7KSF4|Q7KSF4_DROME Cheerio, isoform G OS=Drosophila melanogaster GN=cher PE=2 SV=2	2	2	2	2	1	1	0	0	1	1	0	0	1	1	0	0	1.3	1.3	1.3	239.18	2210	2210;2399	1	1			1.9496e-06	0.8	0.5	0	0	6147300	1916100	0	0	0	1	1	0	0	2
Q9W397	Q9W397	1	1	1			>tr|Q9W397|Q9W397_DROME CG7246 OS=Drosophila melanogaster GN=CG7246 PE=2 SV=1	1	1	1	1	1	0	0	0	1	0	0	0	1	0	0	0	2.8	2.8	2.8	70.103	602	602	1				0.0014733	2.8	0	0	0	3045300	2920200	0	0	0	1	0	0	0	1
Q9VT04;Q9VT03	Q9VT04;Q9VT03	1;1	1;1	1;1		path	>tr|Q9VT04|Q9VT04_DROME MIP04528p OS=Drosophila melanogaster GN=path PE=2 SV=1;>tr|Q9VT03|Q9VT03_DROME Pathetic, isoform C OS=Drosophila melanogaster GN=path PE=2 SV=2	2	1	1	1	1	0	0	0	1	0	0	0	1	0	0	0	4	4	4	52.055	471	471;500	1				0.0028489	4	0	0	0	2893000	2774200	0	0	0	1	0	0	0	1
Q9VLA6	Q9VLA6	1	1	1			>tr|Q9VLA6|Q9VLA6_DROME CG3838, isoform A OS=Drosophila melanogaster GN=CG3838 PE=2 SV=1	1	1	1	1	1	0	0	0	1	0	0	0	1	0	0	0	3.2	3.2	3.2	48.094	435	435	1				0.0075908	3.2	0	0	0	2871000	2753100	0	0	0	1	0	0	0	1
P23226-2;P23226-3;Q8IMF5;P23226	P23226-2;P23226-3;Q8IMF5;P23226	1;1;1;1	1;1;1;1	1;1;1;1	205 kDa microtubule-associated protein	Map205	>sp|P23226-2|MA205_DROME Isoform C2 of 205 kDa microtubule-associated protein OS=Drosophila melanogaster GN=Map205;>sp|P23226-3|MA205_DROME Isoform B3 of 205 kDa microtubule-associated protein OS=Drosophila melanogaster GN=Map205;>tr|Q8IMF5|Q8IMF5_DROME Mi	4	1	1	1	1	0	0	0	1	0	0	0	1	0	0	0	1.6	1.6	1.6	118.15	1109	1109;1163;1185;1185	1				0.0033833	1.6	0	0	0	2813800	2698300	0	0	0	1	0	0	0	1
Q9VM12	Q9VM12	1	1	1		CG5958-RA	>tr|Q9VM12|Q9VM12_DROME CG5958 OS=Drosophila melanogaster GN=CG5958-RA PE=2 SV=1	1	1	1	1	1	0	0	0	1	0	0	0	1	0	0	0	4.4	4.4	4.4	33.935	294	294	1				0.00010868	4.4	0	0	0	2629900	2521900	0	0	0	1	0	0	0	1
P02516	P02516	1	1	1	Heat shock protein 23	Hsp23	>sp|P02516|HSP23_DROME Heat shock protein 23 OS=Drosophila melanogaster GN=Hsp23 PE=2 SV=2	1	1	1	1	0	1	0	0	0	1	0	0	0	1	0	0	8.1	8.1	8.1	20.629	186	186		1			0.00033819	0	8.1	0	0	2552400	0	991130	0	0	0	1	0	0	1
Q8IPM3;Q9VN21	Q8IPM3;Q9VN21	1;1	1;1	1;1		lost	>tr|Q8IPM3|Q8IPM3_DROME Growl, isoform B (Fragment) OS=Drosophila melanogaster GN=lost PE=2 SV=2;>tr|Q9VN21|Q9VN21_DROME Growl, isoform A OS=Drosophila melanogaster GN=lost PE=2 SV=1	2	1	1	1	1	0	0	0	1	0	0	0	1	0	0	0	3	3	3	58.96	535	535;545	1				0.002355	3	0	0	0	2250300	2157900	0	0	0	1	0	0	0	1
P46415	P46415	1	1	1	Alcohol dehydrogenase class-3	Fdh	>sp|P46415|ADHX_DROME Alcohol dehydrogenase class-3 OS=Drosophila melanogaster GN=Fdh PE=1 SV=3	1	1	1	1	1	0	0	0	1	0	0	0	1	0	0	0	2.6	2.6	2.6	40.389	379	379	1				0.0072159	2.6	0	0	0	2046500	1962500	0	0	0	1	0	0	0	1
Q95U15;C1C553;Q9VFC7	Q95U15;C1C553;Q9VFC7	1;1;1	1;1;1	1;1;1		Mf	>tr|Q95U15|Q95U15_DROME GH14252p OS=Drosophila melanogaster GN=Mf PE=2 SV=1;>tr|C1C553|C1C553_DROME MIP06826p OS=Drosophila melanogaster GN=Mf PE=2 SV=1;>tr|Q9VFC7|Q9VFC7_DROME Mf5 protein OS=Drosophila melanogaster GN=Mf PE=2 SV=2	3	1	1	1	1	0	0	0	1	0	0	0	1	0	0	0	4.2	4.2	4.2	36.199	312	312;313;365	1				0.00066725	4.2	0	0	0	1793700	1720000	0	0	0	1	0	0	0	1
P09180	P09180	1	1	1	60S ribosomal protein L4	RpL4	>sp|P09180|RL4_DROME 60S ribosomal protein L4 OS=Drosophila melanogaster GN=RpL4 PE=2 SV=2	1	1	1	1	1	0	0	0	1	0	0	0	1	0	0	0	4.2	4.2	4.2	45.025	401	401	1				0.0061127	4.2	0	0	0	1586500	1521300	0	0	0	1	0	0	0	1
Q9VH07	Q9VH07	1	1	1	RuvB-like helicase 1	pont	>sp|Q9VH07|RUVB1_DROME RuvB-like helicase 1 OS=Drosophila melanogaster GN=pont PE=1 SV=1	1	1	1	1	1	0	0	0	1	0	0	0	1	0	0	0	3.5	3.5	3.5	50.242	456	456	1				0.0038128	3.5	0	0	0	1295000	1241900	0	0	0	1	0	0	0	1
P84040	P84040	13	13	13	Histone H4	His4	>sp|P84040|H4_DROME Histone H4 OS=Drosophila melanogaster GN=His4 PE=1 SV=2	1	13	13	13	1	10	4	2	1	10	4	2	1	10	4	2	61.2	61.2	61.2	11.381	103	103	1	21	4	2	1.3768e-52	9.7	44.7	45.6	24.3	5620300000	0	0	19029000	33077000	1	21	4	2	28
Q24560;A1ZBL0;A1ZBL1;Q8MST5;Q9VAX7;CON__ENSEMBL:ENSBTAP00000025008	Q24560;A1ZBL0;A1ZBL1	16;16;15;7;7;5	16;16;15;7;7;5	2;2;1;1;1;0	Tubulin beta-1 chain	betaTub56D	>sp|Q24560|TBB1_DROME Tubulin beta-1 chain OS=Drosophila melanogaster GN=betaTub56D PE=1 SV=2;>tr|A1ZBL0|A1ZBL0_DROME Beta-Tubulin at 56D, isoform A OS=Drosophila melanogaster GN=betaTub56D PE=3 SV=1;>tr|A1ZBL1|A1ZBL1_DROME Beta-Tubulin at 56D, isoform C O	6	16	16	2	1	16	1	2	1	16	1	2	0	2	0	0	34	34	5.6	50.147	447	447;456;375;457;522;536	1	32	3	2	9.9335e-74	3.4	34	4.3	7.4	1456400000	0	477660000	0	19293000	1	35	3	2	41
P35381	P35381	12	12	12	ATP synthase subunit alpha, mitochondrial	blw	>sp|P35381|ATPA_DROME ATP synthase subunit alpha, mitochondrial OS=Drosophila melanogaster GN=blw PE=1 SV=2	1	12	12	12	4	10	2	2	4	10	2	2	4	10	2	2	20.3	20.3	20.3	59.421	552	552	4	12	2	2	7.3051e-33	8	17.4	4.7	4	1628600000	362660000	466760000	156760000	54966000	4	13	2	2	21
P06605;P06603;A4V2J2	P06605;P06603;A4V2J2	14;14;14	14;14;14	4;4;4	Tubulin alpha-3 chain;Tubulin alpha-1 chain	alphaTub84D;alphaTub84B	>sp|P06605|TBA3_DROME Tubulin alpha-3 chain OS=Drosophila melanogaster GN=alphaTub84D PE=2 SV=1;>sp|P06603|TBA1_DROME Tubulin alpha-1 chain OS=Drosophila melanogaster GN=alphaTub84B PE=2 SV=1;>tr|A4V2J2|A4V2J2_DROME Alpha-Tubulin at 84D, isoform B OS=Droso	3	14	14	4	5	14	3	2	5	14	3	2	2	4	0	0	38	38	14.9	49.89	450	450;450;450	5	17	3	2	7.0214e-99	16.2	38	9.6	6.2	2397000000	79583000	835600000	30086000	62195000	5	20	3	2	30
Q05825;Q8IM98;Q8T4C4	Q05825	9;1;1	9;1;1	9;1;1	ATP synthase subunit beta, mitochondrial	ATPsyn-beta	>sp|Q05825|ATPB_DROME ATP synthase subunit beta, mitochondrial OS=Drosophila melanogaster GN=ATPsyn-beta PE=2 SV=3	3	9	9	9	4	8	2	0	4	8	2	0	4	8	2	0	25	25	25	54.107	505	505;127;622	6	13	2		4.9509e-81	12.3	21.8	6.5	0	844340000	22215000	273960000	11392000	0	6	13	2	0	21
O97125;Q9VG58;Q9BIS2;Q9BIR7;Q8INI8;P82910;P02825	O97125;Q9VG58;Q9BIS2;Q9BIR7;Q8INI8;P82910;P02825	5;3;3;3;3;3;3	3;1;1;1;1;1;1	2;0;0;0;0;0;0	Heat shock protein 68;Major heat shock 70 kDa protein Bbb;Major heat shock 70 kDa protein Bb;Major heat shock 70 kDa protein Bc;Major heat shock 70 kDa protein Ba;Major heat shock 70 kDa protein Aa;Major heat shock 70 kDa protein Ab	Hsp68;Hsp70Bbb;Hsp70Bb;Hsp70Bc;Hsp70Ba;Hsp70Aa;Hsp70Ab	>sp|O97125|HSP68_DROME Heat shock protein 68 OS=Drosophila melanogaster GN=Hsp68 PE=1 SV=1;>sp|Q9VG58|HSP74_DROME Major heat shock 70 kDa protein Bbb OS=Drosophila melanogaster GN=Hsp70Bbb PE=2 SV=2;>sp|Q9BIS2|HSP73_DROME Major heat shock 70 kDa protein Bb	7	5	3	2	4	4	2	0	2	2	1	0	1	1	0	0	10.9	6.6	4.1	69.743	635	635;641;641;641;641;642;642	3	4	1		2.9763e-152	8.7	9	5	0	175810000	23466000	51910000	0	0	3	4	1	0	8
P02828	P02828	6	6	6	Heat shock protein 83	Hsp83	>sp|P02828|HSP83_DROME Heat shock protein 83 OS=Drosophila melanogaster GN=Hsp83 PE=1 SV=1	1	6	6	6	1	6	1	1	1	6	1	1	1	6	1	1	8.8	8.8	8.8	81.864	717	717	1	7	1	1	2.5851e-100	2.1	8.8	2.1	2.1	375960000	0	139560000	0	0	1	7	1	1	10
P11147	P11147	14	14	9	Heat shock 70 kDa protein cognate 4	Hsc70-4	>sp|P11147|HSP7D_DROME Heat shock 70 kDa protein cognate 4 OS=Drosophila melanogaster GN=Hsc70-4 PE=1 SV=3	1	14	14	9	10	11	6	1	10	11	6	1	6	6	4	1	29	29	19.7	71.131	651	651	14	15	6	1	1.2287e-188	19.5	23.7	13.2	1.8	2802900000	383540000	819690000	141840000	0	13	15	6	1	35
P10987;P02572	P10987;P02572	26;23	26;23	7;7	Actin-5C;Actin-42A	Act5C;Act42A	>sp|P10987|ACT1_DROME Actin-5C OS=Drosophila melanogaster GN=Act5C PE=1 SV=4;>sp|P02572|ACT2_DROME Actin-42A OS=Drosophila melanogaster GN=Act42A PE=2 SV=3	2	26	26	7	13	24	15	12	13	24	15	12	2	5	4	3	71.3	71.3	26.3	41.821	376	376;376	20	67	33	16	0	37.8	57.4	52.9	44.1	47129000000	1834500000	15214000000	1104000000	1274700000	22	75	30	16	143
Q8INF8	Q8INF8	4	4	4		CG31321-RB	>tr|Q8INF8|Q8INF8_DROME CG31321 OS=Drosophila melanogaster GN=CG31321 PE=2 SV=1	1	4	4	4	4	1	1	0	4	1	1	0	4	1	1	0	5.8	5.8	5.8	66.394	601	601	5	2	1		2.8144e-08	5.8	2.5	2.7	0	157200000	105800000	34147000	0	0	5	2	1	0	8
Q4AB57;P84051;P08985	Q4AB57;P84051;P08985	2;2;1	2;2;1	2;2;1	Histone H2A;Histone H2A.v	His2A:CG33856;His2A;His2Av	>tr|Q4AB57|Q4AB57_DROME Histone H2A OS=Drosophila melanogaster GN=His2A:CG33856 PE=3 SV=1;>sp|P84051|H2A_DROME Histone H2A OS=Drosophila melanogaster GN=His2A PE=1 SV=2;>sp|P08985|H2AV_DROME Histone H2A.v OS=Drosophila melanogaster GN=His2Av PE=1 SV=2	3	2	2	2	1	2	1	1	1	2	1	1	1	2	1	1	18.5	18.5	18.5	13.364	124	124;124;141	1	2	1	1	1.4155e-05	7.3	18.5	7.3	7.3	1152000000	0	408870000	0	0	1	2	1	1	5
P02840	P02840	1	1	1	Salivary glue protein Sgs-3	Sgs3	>sp|P02840|SGS3_DROME Salivary glue protein Sgs-3 OS=Drosophila melanogaster GN=Sgs3 PE=2 SV=1	1	1	1	1	1	1	0	1	1	1	0	1	1	1	0	1	3.9	3.9	3.9	32.196	307	307	1	1		1	5.4725e-05	3.9	3.9	0	3.9	134630000	0	0	0	5920700	1	1	0	1	3
P13060-3;A4V101;P13060	P13060-3;A4V101;P13060	4;4;4	4;4;4	4;4;4	Elongation factor 2	Ef2b	>sp|P13060-3|EF2_DROME Isoform B of Elongation factor 2 OS=Drosophila melanogaster GN=Ef2b;>tr|A4V101|A4V101_DROME Elongation factor 2b, isoform C OS=Drosophila melanogaster GN=Ef2b PE=4 SV=1;>sp|P13060|EF2_DROME Elongation factor 2 OS=Drosophila melanogas	3	4	4	4	2	3	1	1	2	3	1	1	2	3	1	1	4.6	4.6	4.6	93.082	832	832;832;844	2	3	1	1	1.7847e-07	2.2	3.4	1.2	1	507490000	0	165680000	0	0	2	3	1	1	7
P55841	P55841	2	2	2	60S ribosomal protein L14	RpL14	>sp|P55841|RL14_DROME 60S ribosomal protein L14 OS=Drosophila melanogaster GN=RpL14 PE=2 SV=1	1	2	2	2	2	1	1	0	2	1	1	0	2	1	1	0	14.5	14.5	14.5	19.173	166	166	2	2	1		2.677e-07	14.5	7.2	7.2	0	64190000	0	18306000	0	0	2	2	1	0	5
Q9W3U8;Q2MGP0;Q9W3U7	Q9W3U8	8;1;1	8;1;1	8;1;1		CG4564	>tr|Q9W3U8|Q9W3U8_DROME CG33691, isoform B OS=Drosophila melanogaster GN=CG4564 PE=2 SV=2	3	8	8	8	7	4	2	0	7	4	2	0	7	4	2	0	9.7	9.7	9.7	90.251	843	843;702;758	9	5	2		1.3289e-42	8.4	6	3.6	0	309950000	158520000	59292000	16698000	0	9	4	2	0	15
E1JGP0;P53501;P10981;P83967;P02574;P45891	E1JGP0;P53501;P10981;P83967;P02574	21;21;20;19;16;3	2;2;1;1;1;0	2;2;1;1;1;0	Actin-57B;Actin-87E;Actin, indirect flight muscle;Actin, larval muscle	Act57B;Act87E;Act88F;Act79B	>tr|E1JGP0|E1JGP0_DROME Actin 57B, isoform C OS=Drosophila melanogaster GN=Act57B PE=3 SV=1;>sp|P53501|ACT3_DROME Actin-57B OS=Drosophila melanogaster GN=Act57B PE=3 SV=1;>sp|P10981|ACT5_DROME Actin-87E OS=Drosophila melanogaster GN=Act87E PE=1 SV=1;>sp|P8	6	21	2	2	11	20	12	10	0	1	1	1	0	1	1	1	54.7	7.5	7.5	40.258	360	360;376;376;376;376;376		4	1	1	1.5466e-265	30.6	51.7	35	31.7	668250000	0	134090000	0	0	0	4	1	1	6
O62619-2;O62619	O62619-2;O62619	3;3	3;3	3;3	Pyruvate kinase	PyK	>sp|O62619-2|KPYK_DROME Isoform B of Pyruvate kinase OS=Drosophila melanogaster GN=PyK;>sp|O62619|KPYK_DROME Pyruvate kinase OS=Drosophila melanogaster GN=PyK PE=2 SV=2	2	3	3	3	2	2	2	1	2	2	2	1	2	2	2	1	8.2	8.2	8.2	55.058	512	512;533	2	2	2	1	3.2931e-35	6.2	6.2	6.2	2	453940000	54618000	99468000	53998000	0	2	2	2	1	7
Q06559	Q06559	3	3	3	40S ribosomal protein S3	RpS3	>sp|Q06559|RS3_DROME 40S ribosomal protein S3 OS=Drosophila melanogaster GN=RpS3 PE=1 SV=1	1	3	3	3	2	2	1	1	2	2	1	1	2	2	1	1	12.6	12.6	12.6	27.471	246	246	2	2	1	1	8.3258e-16	8.9	8.9	5.3	5.3	193290000	0	56302000	0	0	2	2	1	1	6
Q9VW10	Q9VW10	6	6	6			>tr|Q9VW10|Q9VW10_DROME CG9300 OS=Drosophila melanogaster GN=CG9300 PE=2 SV=1	1	6	6	6	3	5	1	0	3	5	1	0	3	5	1	0	11.1	11.1	11.1	76.357	673	673	3	5	1		2.4685e-23	5.2	9.5	1.6	0	119240000	49205000	25247000	0	0	3	5	1	0	9
P11995	P11995	5	4	4	Larval serum protein 1 alpha chain	Lsp1alpha	>sp|P11995|LSP1A_DROME Larval serum protein 1 alpha chain OS=Drosophila melanogaster GN=Lsp1alpha PE=2 SV=3	1	5	4	4	4	0	1	3	3	0	1	3	3	0	1	3	5.8	4.7	4.7	98.867	816	816	6		1	3	1.0979e-10	4.5	0	1.1	3.7	143760000	65482000	0	0	45345000	6	0	1	3	10
P41126	P41126	5	5	5	60S ribosomal protein L13	RpL13	>sp|P41126|RL13_DROME 60S ribosomal protein L13 OS=Drosophila melanogaster GN=RpL13 PE=3 SV=1	1	5	5	5	4	3	2	0	4	3	2	0	4	3	2	0	21.6	21.6	21.6	24.951	218	218	4	3	2		9.0502e-16	21.6	12.4	12.4	0	199090000	83414000	40497000	23483000	0	5	4	2	0	11
O61380;A8DZ29	O61380;A8DZ29	5;5	5;5	5;5		eIF4G	>tr|O61380|O61380_DROME Eukaryotic translation initiation factor 4G, isoform A OS=Drosophila melanogaster GN=eIF4G PE=2 SV=3;>tr|A8DZ29|A8DZ29_DROME Eukaryotic translation initiation factor 4G, isoform B OS=Drosophila melanogaster GN=eIF4G PE=4 SV=1	2	5	5	5	5	0	1	0	5	0	1	0	5	0	1	0	6.2	6.2	6.2	183.94	1666	1666;1919	6		1		8.0907e-25	6.2	0	0.9	0	41712000	32917000	0	0	0	6	0	1	0	7
Q8MLV3	Q8MLV3	5	5	5			>tr|Q8MLV3|Q8MLV3_DROME CG30403 OS=Drosophila melanogaster GN=CG30403 PE=2 SV=3	1	5	5	5	4	3	2	0	4	3	2	0	4	3	2	0	17.9	17.9	17.9	33.451	302	302	7	4	2		1.2592e-87	17.5	12.6	12.3	0	228330000	77583000	57691000	28051000	0	7	4	2	0	13
Q24388	Q24388	3	3	3	Larval serum protein 2	Lsp2	>sp|Q24388|LSP2_DROME Larval serum protein 2 OS=Drosophila melanogaster GN=Lsp2 PE=1 SV=2	1	3	3	3	2	1	1	1	2	1	1	1	2	1	1	1	7.3	7.3	7.3	83.347	701	701	2	1	1	1	4.0783e-08	5	2.3	3.7	1.3	39309000	26595000	0	0	0	2	1	1	0	4
P07487;Q7JY07	P07487	7;1	7;1	2;0	Glyceraldehyde-3-phosphate dehydrogenase 2	Gapdh2	>sp|P07487|G3P2_DROME Glyceraldehyde-3-phosphate dehydrogenase 2 OS=Drosophila melanogaster GN=Gapdh2 PE=1 SV=2	2	7	7	2	5	4	5	4	5	4	5	4	1	0	2	2	23.8	23.8	7.5	35.369	332	332;343	6	7	5	4	2.8103e-28	17.2	13.9	18.1	13.9	1305500000	215680000	217530000	89420000	118700000	6	8	6	4	24
P38979-2;P38979	P38979-2;P38979	3;2	3;2	3;2	40S ribosomal protein SA	sta	>sp|P38979-2|RSSA_DROME Isoform A of 40S ribosomal protein SA OS=Drosophila melanogaster GN=sta;>sp|P38979|RSSA_DROME 40S ribosomal protein SA OS=Drosophila melanogaster GN=sta PE=1 SV=2	2	3	3	3	2	2	1	0	2	2	1	0	2	2	1	0	20.7	20.7	20.7	30.228	270	270;313	2	2	1		5.3159e-22	14.1	14.8	8.1	0	41058000	0	10034000	0	0	4	3	1	0	8
Q7KNM2	Q7KNM2	4	4	4		lwr	>tr|Q7KNM2|Q7KNM2_DROME Dorsal interacting protein 4 OS=Drosophila melanogaster GN=lwr PE=2 SV=1	1	4	4	4	3	4	4	0	3	4	4	0	3	4	4	0	20.1	20.1	20.1	18.148	159	159	7	8	5		5.9244e-13	20.1	20.1	20.1	0	2006800000	695580000	298780000	180000000	0	8	8	5	0	21
Q7KNM2	Q7KNM2	4	4	4		lwr	>tr|Q7KNM2|Q7KNM2_DROME Dorsal interacting protein 4 OS=Drosophila melanogaster GN=lwr PE=2 SV=1	1	4	4	4	3	4	4	0	3	4	4	0	3	4	4	0	20.1	20.1	20.1	18.148	159	159	7	8	5		5.9244e-13	20.1	20.1	20.1	0	2006800000	695580000	298780000	180000000	0	8	8	5	0	21
Q9VYR1;Q76NR6	Q9VYR1;Q76NR6	9;9	9;9	9;9		regucalcin	>tr|Q9VYR1|Q9VYR1_DROME Regucalcin homologue OS=Drosophila melanogaster GN=regucalcin PE=2 SV=1;>tr|Q76NR6|Q76NR6_DROME Regucalcin, isoform D OS=Drosophila melanogaster GN=regucalcin PE=2 SV=1	2	9	9	9	8	5	4	2	8	5	4	2	8	5	4	2	39.9	39.9	39.9	33.644	303	303;319	8	5	4	2	3.3548e-43	34.7	26.7	16.8	8.6	245870000	95548000	35067000	37960000	28988000	8	5	4	2	19
Q9VEH0;Q960Y8	Q9VEH0;Q960Y8	4;4	4;4	4;4		alt	>tr|Q9VEH0|Q9VEH0_DROME Aluminum tubes, isoform A OS=Drosophila melanogaster GN=alt PE=2 SV=1;>tr|Q960Y8|Q960Y8_DROME Aluminum tubes, isoform G OS=Drosophila melanogaster GN=alt PE=2 SV=1	2	4	4	4	4	0	1	0	4	0	1	0	4	0	1	0	5.5	5.5	5.5	95.093	842	842;874	5		2		5.7898e-36	5.5	0	1.3	0	81207000	54738000	0	0	0	4	0	2	0	6
O97102	O97102	6	6	6		smt3	>tr|O97102|O97102_DROME LD07775p OS=Drosophila melanogaster GN=smt3 PE=1 SV=1	1	6	6	6	6	6	5	3	6	6	5	3	6	6	5	3	45.6	45.6	45.6	10.124	90	90	25	16	13	5	3.9709e-174	45.6	45.6	45.6	34.4	72558000000	26299000000	8649600000	8816800000	213970000	33	19	13	5	70
P07764;P07764-3;P07764-2;A4V3G1	P07764;P07764-3;P07764-2;A4V3G1	20;20;20;20	20;20;20;20	20;20;20;20	Fructose-bisphosphate aldolase	Ald	>sp|P07764|ALF_DROME Fructose-bisphosphate aldolase OS=Drosophila melanogaster GN=Ald PE=1 SV=5;>sp|P07764-3|ALF_DROME Isoform Beta of Fructose-bisphosphate aldolase OS=Drosophila melanogaster GN=Ald;>sp|P07764-2|ALF_DROME Isoform Alpha of Fructose-bisphos	4	20	20	20	20	9	12	4	20	9	12	4	20	9	12	4	51.2	51.2	51.2	39.047	361	361;363;363;363	29	10	13	4	4.9088e-191	51.2	28.5	40.2	12.2	1401200000	627570000	198240000	262010000	81906000	29	12	11	4	56
P17704	P17704	3	3	3	40S ribosomal protein S17	RpS17	>sp|P17704|RS17_DROME 40S ribosomal protein S17 OS=Drosophila melanogaster GN=RpS17 PE=2 SV=2	1	3	3	3	3	3	2	0	3	3	2	0	3	3	2	0	25.2	25.2	25.2	15.285	131	131	3	4	2		3.1723e-22	25.2	25.2	16.8	0	312920000	132890000	48710000	34866000	0	3	4	2	0	9
Q9V4C8;Q9V4C8-2	Q9V4C8;Q9V4C8-2	12;8	12;8	12;8	Host cell factor;HCF N-terminal chain;HCF C-terminal chain	Hcf	>sp|Q9V4C8|HCF_DROME Host cell factor OS=Drosophila melanogaster GN=Hcf PE=1 SV=2;>sp|Q9V4C8-2|HCF_DROME Isoform C of Host cell factor OS=Drosophila melanogaster GN=Hcf	2	12	12	12	11	2	3	0	11	2	3	0	11	2	3	0	11.3	11.3	11.3	160.18	1500	1500;686	14	2	3		3.0878e-56	10.8	2.7	2.4	0	312060000	266870000	0	0	0	14	1	2	0	17
P18101;P15357;Q9W418;P0CG69;A4V1F9	P18101;P15357;Q9W418;P0CG69;A4V1F9	5;5;5;5;5	5;5;5;5;5	5;5;5;5;5	Ubiquitin-60S ribosomal protein L40;Ubiquitin;60S ribosomal protein L40;Ubiquitin-40S ribosomal protein S27a;Ubiquitin;40S ribosomal protein S27a;Polyubiquitin;Ubiquitin	RpL40;RpS27A;Ubi-p5E;Ubi-p63E	>sp|P18101|RL40_DROME Ubiquitin-60S ribosomal protein L40 OS=Drosophila melanogaster GN=RpL40 PE=1 SV=2;>sp|P15357|RS27A_DROME Ubiquitin-40S ribosomal protein S27a OS=Drosophila melanogaster GN=RpS27A PE=1 SV=2;>tr|Q9W418|Q9W418_DROME GH17761p OS=Drosophil	5	5	5	5	3	5	4	2	3	5	4	2	3	5	4	2	36.7	36.7	36.7	14.729	128	128;156;534;763;763	7	9	8	2	9.4484e-84	29.7	36.7	36.7	19.5	5452700000	1445300000	1113100000	824020000	242660000	13	9	8	4	34
Q7KUA4	Q7KUA4	27	27	27		Uba2	>tr|Q7KUA4|Q7KUA4_DROME LD22577p OS=Drosophila melanogaster GN=Uba2 PE=2 SV=1	1	27	27	27	25	22	16	0	25	22	16	0	25	22	16	0	36.4	36.4	36.4	77.61	700	700	38	32	22		0	32.7	33	22.6	0	5104700000	1724300000	1290400000	535180000	0	46	36	23	0	105
P48610;A8JNP1;A8JNP2;P48610-4;P48610-3;P48610-2	P48610;A8JNP1;A8JNP2;P48610-4;P48610-3;P48610-2	6;6;5;5;5;5	6;6;5;5;5;5	6;6;5;5;5;5	Arginine kinase	Argk	>sp|P48610|KARG_DROME Arginine kinase OS=Drosophila melanogaster GN=Argk PE=1 SV=2;>tr|A8JNP1|A8JNP1_DROME Arginine kinase, isoform F OS=Drosophila melanogaster GN=Argk PE=3 SV=2;>tr|A8JNP2|A8JNP2_DROME Arginine kinase, isoform E OS=Drosophila melanogaster	6	6	6	6	5	1	2	2	5	1	2	2	5	1	2	2	17.4	17.4	17.4	39.866	356	356;356;375;396;432;562	9	1	3	2	9.577e-23	17.4	2.2	6.2	5.1	186980000	119670000	0	26779000	0	9	1	3	2	15
P08736;P05303;A4V3Q6	P08736;P05303;A4V3Q6	13;9;9	13;9;9	13;9;9	Elongation factor 1-alpha 1;Elongation factor 1-alpha 2;Elongation factor 1-alpha	Ef1alpha48D;Ef1alpha100E	>sp|P08736|EF1A1_DROME Elongation factor 1-alpha 1 OS=Drosophila melanogaster GN=Ef1alpha48D PE=1 SV=2;>sp|P05303|EF1A2_DROME Elongation factor 1-alpha 2 OS=Drosophila melanogaster GN=Ef1alpha100E PE=2 SV=2;>tr|A4V3Q6|A4V3Q6_DROME Elongation factor 1-alpha	3	13	13	13	8	9	6	7	8	9	6	7	8	9	6	7	27	27	27	50.306	463	463;462;462	9	10	6	9	7.4592e-46	22	20.3	13.6	19.7	2503200000	541830000	533750000	324500000	341500000	10	11	7	10	38
P02517	P02517	2	2	2	Heat shock protein 26	Hsp26	>sp|P02517|HSP26_DROME Heat shock protein 26 OS=Drosophila melanogaster GN=Hsp26 PE=1 SV=2	1	2	2	2	1	2	0	1	1	2	0	1	1	2	0	1	14.9	14.9	14.9	22.994	208	208	1	2		1	8.1212e-63	7.2	14.9	0	7.2	25872000	0	5855300	0	0	1	2	0	1	4
[truncated: 24 more columns]

## Sheet: bioSmt3 raw
Protein IDs	Majority protein IDs	Peptide counts (all)	Peptide counts (razor+unique)	Peptide counts (unique)	Protein names	Gene names	Fasta headers	Number of proteins	Peptides	Razor + unique peptides	Unique peptides	Peptides bioSmt3_1 Larvae	Peptides bioSmt3_2 Larvae	Peptides BirA_1 Larvae	Peptides BirA_2 larvae	Razor + unique peptides bioSmt3_1 Larvae	Razor + unique peptides bioSmt3_2 Larvae	Razor + unique peptides BirA_1 Larvae	Razor + unique peptides BirA_2 larvae	Unique peptides bioSmt3_1 Larvae	Unique peptides bioSmt3_2 Larvae	Unique peptides BirA_1 Larvae	Unique peptides BirA_2 larvae	Sequence coverage [%]	Unique + razor sequence coverage [%]	Unique sequence coverage [%]	Mol. weight [kDa]	Sequence length	Sequence lengths	Experiment bioSmt3_1 Larvae	Experiment bioSmt3_2 Larvae	Experiment BirA_1 Larvae	Experiment BirA_2 larvae	PEP	Sequence coverage bioSmt3_1 Larvae [%]	Sequence coverage bioSmt3_2 Larvae [%]	Sequence coverage BirA_1 Larvae [%]	Sequence coverage BirA_2 larvae [%]	Intensity	LFQ intensity bioSmt3_1 Larvae	LFQ intensity bioSmt3_2 Larvae	LFQ intensity BirA_1 Larvae	LFQ intensity BirA_2 larvae	MS/MS Count bioSmt3_1 Larvae	MS/MS Count bioSmt3_2 Larvae	MS/MS Count BirA_1 Larvae	MS/MS Count BirA_2 larvae	MS/MS Count	Only identified by site
P29310-3;P29310-2;P29310;P92177-4;P92177-1;P92177-2;P92177	P29310-3;P29310-2;P29310;P92177-4;P92177-1;P92177-2;P92177	3;3;3;2;2;2;2	3;3;3;2;2;2;2	3;3;3;2;2;2;2	14-3-3 protein zeta;14-3-3 protein epsilon	14-3-3zeta;14-3-3epsilon	>sp|P29310-3|1433Z_DROME Isoform C of 14-3-3 protein zeta OS=Drosophila melanogaster GN=14-3-3zeta;>sp|P29310-2|1433Z_DROME Isoform VI of 14-3-3 protein zeta OS=Drosophila melanogaster GN=14-3-3zeta;>sp|P29310|1433Z_DROME 14-3-3 protein zeta OS=Drosophila	7	3	3	3	0	3	0	0	0	3	0	0	0	3	0	0	10.5	10.5	10.5	28.303	248	248;248;248;256;260;261;262		4			1.1347e-08	0	10.5	0	0	2795500000	0	1075700000	0	0	0	4	0	0	4
Q8IQU7;Q8IQU6	Q8IQU7;Q8IQU6	2;2	2;2	2;2		825-Oak	>tr|Q8IQU7|Q8IQU7_DROME 825-Oak OS=Drosophila melanogaster GN=825-Oak PE=4 SV=2;>tr|Q8IQU6|Q8IQU6_DROME CG32213 OS=Drosophila melanogaster GN=CG32213 PE=2 SV=2	2	2	2	2	0	1	0	1	0	1	0	1	0	1	0	1	25.6	25.6	25.6	12.601	129	129;129		1		1	7.4704e-16	0	18.6	0	7	9617700	0	2029200	0	0	0	1	0	1	2
P28668;P28668-2	P28668;P28668-2	116;65	116;65	116;65	Bifunctional glutamate/proline--tRNA ligase;Glutamate--tRNA ligase;Proline--tRNA ligase	Aats-glupro	>sp|P28668|SYEP_DROME Bifunctional glutamate/proline--tRNA ligase OS=Drosophila melanogaster GN=Aats-glupro PE=1 SV=2;>sp|P28668-2|SYEP_DROME Isoform B of Bifunctional glutamate/proline--tRNA ligase OS=Drosophila melanogaster GN=Aats-glupro	2	116	116	116	111	89	73	0	111	89	73	0	111	89	73	0	53.4	53.4	53.4	189.41	1714	1714;996	192	162	107		0	51.7	46.8	38.9	0	93504000000	38105000000	16875000000	11439000000	0	217	166	111	0	494
A1Z784;A8DY67	A1Z784;A8DY67	168;167	168;167	3;3		ACC	>tr|A1Z784|A1Z784_DROME CG11198, isoform A OS=Drosophila melanogaster GN=ACC PE=4 SV=1;>tr|A8DY67|A8DY67_DROME CG11198, isoform D OS=Drosophila melanogaster GN=ACC PE=4 SV=1	2	168	168	3	144	141	133	135	144	141	133	135	3	2	3	3	64.1	64.1	0.9	278.59	2482	2482;2571	408	376	382	483	0	55.6	59.9	49.6	52.5	419720000000	115280000000	45307000000	114590000000	84945000000	540	499	468	740	2247
Q7JV23	Q7JV23	166	1	1		ACC	>tr|Q7JV23|Q7JV23_DROME CG11198, isoform B OS=Drosophila melanogaster GN=ACC PE=2 SV=1	1	166	1	1	142	140	131	133	1	1	1	1	1	1	1	1	67.5	1.3	1.3	261.92	2323	2323	5	4	5	6	0	58.5	63	52	56.4	2069800000	659490000	266460000	550840000	220840000	7	5	7	14	33
A1Z989	A1Z989	1	1	1		Ack-like	>tr|A1Z989|A1Z989_DROME CG33007 OS=Drosophila melanogaster GN=CG33007 PE=4 SV=1	1	1	1	1	0	1	1	0	0	1	1	0	0	1	1	0	1.7	1.7	1.7	63.204	581	581		1	1		0.06356	0	1.7	1.7	0	899410000	0	0	338750000	0	0	1	1	0	2	+
Q9VIE8;A8DZ21	Q9VIE8;A8DZ21	2;1	2;1	2;1		Acon	>tr|Q9VIE8|Q9VIE8_DROME Aconitase, isoform B OS=Drosophila melanogaster GN=Acon PE=2 SV=2;>tr|A8DZ21|A8DZ21_DROME Aconitase, isoform C OS=Drosophila melanogaster GN=Acon PE=4 SV=1	2	2	2	2	0	0	0	2	0	0	0	2	0	0	0	2	4.4	4.4	4.4	85.397	787	787;683				2	2.4207e-13	0	0	0	4.4	11329000	0	0	0	21190000	0	0	0	2	2
E1JGP0;P53501;P10981;P83967;P02574;P45891	E1JGP0;P53501;P10981;P83967;P02574	21;21;20;19;16;3	2;2;1;1;1;0	2;2;1;1;1;0	Actin-57B;Actin-87E;Actin, indirect flight muscle;Actin, larval muscle	Act57B;Act87E;Act88F;Act79B	>tr|E1JGP0|E1JGP0_DROME Actin 57B, isoform C OS=Drosophila melanogaster GN=Act57B PE=3 SV=1;>sp|P53501|ACT3_DROME Actin-57B OS=Drosophila melanogaster GN=Act57B PE=3 SV=1;>sp|P10981|ACT5_DROME Actin-87E OS=Drosophila melanogaster GN=Act87E PE=1 SV=1;>sp|P8	6	21	2	2	11	20	12	10	0	1	1	1	0	1	1	1	54.7	7.5	7.5	40.258	360	360;376;376;376;376;376		4	1	1	1.5466e-265	30.6	51.7	35	31.7	668250000	0	134090000	0	0	0	4	1	1	6
P10987;P02572	P10987;P02572	26;23	26;23	7;7	Actin-5C;Actin-42A	Act5C;Act42A	>sp|P10987|ACT1_DROME Actin-5C OS=Drosophila melanogaster GN=Act5C PE=1 SV=4;>sp|P02572|ACT2_DROME Actin-42A OS=Drosophila melanogaster GN=Act42A PE=2 SV=3	2	26	26	7	13	24	15	12	13	24	15	12	2	5	4	3	71.3	71.3	26.3	41.821	376	376;376	20	67	33	16	0	37.8	57.4	52.9	44.1	47129000000	1834500000	15214000000	1104000000	1274700000	22	75	30	16	143
P18091-2;P18091-5;P18091-4;P18091-3;P18091	P18091-2;P18091-5;P18091-4;P18091-3;P18091	2;2;2;2;2	2;2;2;2;2	2;2;2;2;2	Alpha-actinin, sarcomeric	Actn	>sp|P18091-2|ACTN_DROME Isoform Non-muscle of Alpha-actinin, sarcomeric OS=Drosophila melanogaster GN=Actn;>sp|P18091-5|ACTN_DROME Isoform A of Alpha-actinin, sarcomeric OS=Drosophila melanogaster GN=Actn;>sp|P18091-4|ACTN_DROME Isoform Adult muscle of Alp	5	2	2	2	0	1	0	1	0	1	0	1	0	1	0	1	2.4	2.4	2.4	103.42	892	892;895;895;917;924		1		1	1.872e-08	0	1.1	0	1.2	7060400	0	2741700	0	0	0	1	0	0	1
Q7K550	Q7K550	16	16	16	Eukaryotic translation initiation factor 3 subunit J	Adam	>sp|Q7K550|EIF3J_DROME Eukaryotic translation initiation factor 3 subunit J OS=Drosophila melanogaster GN=Adam PE=1 SV=1	1	16	16	16	16	10	11	8	16	10	11	8	16	10	11	8	52.1	52.1	52.1	26.567	236	236	30	16	18	13	0	52.1	43.2	33.1	28.8	9130300000	3947100000	1021100000	1789200000	746170000	36	19	22	11	88
P00334	P00334	2	2	2	Alcohol dehydrogenase	Adh	>sp|P00334|ADH_DROME Alcohol dehydrogenase OS=Drosophila melanogaster GN=Adh PE=1 SV=2	1	2	2	2	2	2	2	0	2	2	2	0	2	2	2	0	11.7	11.7	11.7	27.761	256	256	3	2	2		6.1211e-11	11.7	11.7	11.7	0	54703000	21481000	8890000	11637000	0	3	2	2	0	7
Q27580	Q27580	1	1	1	Adenosylhomocysteinase	Ahcy13	>sp|Q27580|SAHH_DROME Adenosylhomocysteinase OS=Drosophila melanogaster GN=Ahcy13 PE=2 SV=2	1	1	1	1	0	1	0	0	0	1	0	0	0	1	0	0	3.5	3.5	3.5	47.366	432	432		2			4.6998e-27	0	3.5	0	0	51000000	0	19804000	0	0	0	2	0	0	2
P07764;P07764-3;P07764-2;A4V3G1	P07764;P07764-3;P07764-2;A4V3G1	20;20;20;20	20;20;20;20	20;20;20;20	Fructose-bisphosphate aldolase	Ald	>sp|P07764|ALF_DROME Fructose-bisphosphate aldolase OS=Drosophila melanogaster GN=Ald PE=1 SV=5;>sp|P07764-3|ALF_DROME Isoform Beta of Fructose-bisphosphate aldolase OS=Drosophila melanogaster GN=Ald;>sp|P07764-2|ALF_DROME Isoform Alpha of Fructose-bisphos	4	20	20	20	20	9	12	4	20	9	12	4	20	9	12	4	51.2	51.2	51.2	39.047	361	361;363;363;363	29	10	13	4	4.9088e-191	51.2	28.5	40.2	12.2	1401200000	627570000	198240000	262010000	81906000	29	12	11	4	56
Q9VLC5	Q9VLC5	6	6	6		Aldh	>tr|Q9VLC5|Q9VLC5_DROME Aldehyde dehydrogenase OS=Drosophila melanogaster GN=Aldh PE=2 SV=1	1	6	6	6	2	1	1	6	2	1	1	6	2	1	1	6	15	15	15	57.018	520	520	2	1	1	6	4.1224e-49	7.3	2.9	2.9	15	59325000	26461000	0	0	53616000	2	1	1	7	11
P06605;P06603;A4V2J2	P06605;P06603;A4V2J2	14;14;14	14;14;14	4;4;4	Tubulin alpha-3 chain;Tubulin alpha-1 chain	alphaTub84D;alphaTub84B	>sp|P06605|TBA3_DROME Tubulin alpha-3 chain OS=Drosophila melanogaster GN=alphaTub84D PE=2 SV=1;>sp|P06603|TBA1_DROME Tubulin alpha-1 chain OS=Drosophila melanogaster GN=alphaTub84B PE=2 SV=1;>tr|A4V2J2|A4V2J2_DROME Alpha-Tubulin at 84D, isoform B OS=Droso	3	14	14	4	5	14	3	2	5	14	3	2	2	4	0	0	38	38	14.9	49.89	450	450;450;450	5	17	3	2	7.0214e-99	16.2	38	9.6	6.2	2397000000	79583000	835600000	30086000	62195000	5	20	3	2	30
P06604	P06604	11	1	1	Tubulin alpha-2 chain	alphaTub85E	>sp|P06604|TBA2_DROME Tubulin alpha-2 chain OS=Drosophila melanogaster GN=alphaTub85E PE=1 SV=1	1	11	1	1	3	11	3	2	0	1	0	0	0	1	0	0	26.1	2.9	2.9	49.966	449	449		1			1.9357e-83	9.6	26.1	9.6	6.2	51125000	0	19853000	0	0	0	1	0	0	1
Q9VEH0;Q960Y8	Q9VEH0;Q960Y8	4;4	4;4	4;4		alt	>tr|Q9VEH0|Q9VEH0_DROME Aluminum tubes, isoform A OS=Drosophila melanogaster GN=alt PE=2 SV=1;>tr|Q960Y8|Q960Y8_DROME Aluminum tubes, isoform G OS=Drosophila melanogaster GN=alt PE=2 SV=1	2	4	4	4	4	0	1	0	4	0	1	0	4	0	1	0	5.5	5.5	5.5	95.093	842	842;874	5		2		5.7898e-36	5.5	0	1.3	0	81207000	54738000	0	0	0	4	0	2	0	6
P48610;A8JNP1;A8JNP2;P48610-4;P48610-3;P48610-2	P48610;A8JNP1;A8JNP2;P48610-4;P48610-3;P48610-2	6;6;5;5;5;5	6;6;5;5;5;5	6;6;5;5;5;5	Arginine kinase	Argk	>sp|P48610|KARG_DROME Arginine kinase OS=Drosophila melanogaster GN=Argk PE=1 SV=2;>tr|A8JNP1|A8JNP1_DROME Arginine kinase, isoform F OS=Drosophila melanogaster GN=Argk PE=3 SV=2;>tr|A8JNP2|A8JNP2_DROME Arginine kinase, isoform E OS=Drosophila melanogaster	6	6	6	6	5	1	2	2	5	1	2	2	5	1	2	2	17.4	17.4	17.4	39.866	356	356;356;375;396;432;562	9	1	3	2	9.577e-23	17.4	2.2	6.2	5.1	186980000	119670000	0	26779000	0	9	1	3	2	15
P45888;A8JV17	P45888;A8JV17	1;1	1;1	1;1	Actin-related protein 2	Arp14D;Arp2	>sp|P45888|ARP2_DROME Actin-related protein 2 OS=Drosophila melanogaster GN=Arp14D PE=2 SV=2;>tr|A8JV17|A8JV17_DROME Actin-related protein 14D, isoform B OS=Drosophila melanogaster GN=Arp14D PE=3 SV=1	2	1	1	1	0	1	0	0	0	1	0	0	0	1	0	0	3	3	3	44.702	394	394;394		2			0.0053741	0	3	0	0	54354000	0	15235000	0	0	0	2	0	0	2
P32392	P32392	1	1	1	Actin-related protein 3	Arp66B	>sp|P32392|ARP3_DROME Actin-related protein 3 OS=Drosophila melanogaster GN=Arp66B PE=2 SV=3	1	1	1	1	0	1	0	0	0	1	0	0	0	1	0	0	5	5	5	47.032	418	418		1			0.0047035	0	5	0	0	24613000	0	9557500	0	0	0	1	0	0	1
P13607-3;P13607-7;P13607-6;P13607-2;E1JIR4;P13607-4;P13607-5;P13607	P13607-3;P13607-7;P13607-6;P13607-2;E1JIR4;P13607-4;P13607-5;P13607	7;7;7;7;7;7;7;7	7;7;7;7;7;7;7;7	7;7;7;7;7;7;7;7	Sodium/potassium-transporting ATPase subunit alpha	Atpalpha	>sp|P13607-3|ATNA_DROME Isoform 3 of Sodium/potassium-transporting ATPase subunit alpha OS=Drosophila melanogaster GN=Atpalpha;>sp|P13607-7|ATNA_DROME Isoform 7 of Sodium/potassium-transporting ATPase subunit alpha OS=Drosophila melanogaster GN=Atpalpha;>s	8	7	7	7	3	1	2	2	3	1	2	2	3	1	2	2	12	12	12	91.98	839	839;1002;1002;1002;1002;1037;1041;1041	3	1	2	2	3.3579e-38	5.7	2.1	3.8	2.5	34474000	18077000	0	0	0	2	1	1	2	6
E2QCF1;Q7KN85	E2QCF1;Q7KN85	3;3	3;3	3;3		ATPCL	>tr|E2QCF1|E2QCF1_DROME ATP citrate lyase, isoform F OS=Drosophila melanogaster GN=ATPCL PE=4 SV=1;>tr|Q7KN85|Q7KN85_DROME ATP citrate lyase, isoform D OS=Drosophila melanogaster GN=ATPCL PE=2 SV=1	2	3	3	3	3	0	0	0	3	0	0	0	3	0	0	0	4.1	4.1	4.1	119.75	1095	1095;1112	3				9.0326e-14	4.1	0	0	0	12664000	12144000	0	0	0	3	0	0	0	3
Q05825;Q8IM98;Q8T4C4	Q05825	9;1;1	9;1;1	9;1;1	ATP synthase subunit beta, mitochondrial	ATPsyn-beta	>sp|Q05825|ATPB_DROME ATP synthase subunit beta, mitochondrial OS=Drosophila melanogaster GN=ATPsyn-beta PE=2 SV=3	3	9	9	9	4	8	2	0	4	8	2	0	4	8	2	0	25	25	25	54.107	505	505;127;622	6	13	2		4.9509e-81	12.3	21.8	6.5	0	844340000	22215000	273960000	11392000	0	6	13	2	0	21
Q24560;A1ZBL0;A1ZBL1;Q8MST5;Q9VAX7;CON__ENSEMBL:ENSBTAP00000025008	Q24560;A1ZBL0;A1ZBL1	16;16;15;7;7;5	16;16;15;7;7;5	2;2;1;1;1;0	Tubulin beta-1 chain	betaTub56D	>sp|Q24560|TBB1_DROME Tubulin beta-1 chain OS=Drosophila melanogaster GN=betaTub56D PE=1 SV=2;>tr|A1ZBL0|A1ZBL0_DROME Beta-Tubulin at 56D, isoform A OS=Drosophila melanogaster GN=betaTub56D PE=3 SV=1;>tr|A1ZBL1|A1ZBL1_DROME Beta-Tubulin at 56D, isoform C O	6	16	16	2	1	16	1	2	1	16	1	2	0	2	0	0	34	34	5.6	50.147	447	447;456;375;457;522;536	1	32	3	2	9.9335e-74	3.4	34	4.3	7.4	1456400000	0	477660000	0	19293000	1	35	3	2	41
P08841	P08841	10	1	1	Tubulin beta-3 chain	betaTub60D	>sp|P08841|TBB3_DROME Tubulin beta-3 chain OS=Drosophila melanogaster GN=betaTub60D PE=2 SV=2	1	10	1	1	1	10	0	1	0	1	0	0	0	1	0	0	19.8	2	2	50.849	454	454		1			3.2615e-38	3.3	19.8	0	3.1	89378000	0	34707000	0	0	0	2	0	0	2
P61857	P61857	16	3	3	Tubulin beta-2 chain	betaTub85D	>sp|P61857|TBB2_DROME Tubulin beta-2 chain OS=Drosophila melanogaster GN=betaTub85D PE=1 SV=1	1	16	3	3	1	16	1	2	0	3	0	0	0	3	0	0	37	11.7	11.7	49.869	446	446		5			5.9309e-69	3.4	37	4.3	7.4	338530000	0	97015000	0	0	0	5	0	0	5
P35381	P35381	12	12	12	ATP synthase subunit alpha, mitochondrial	blw	>sp|P35381|ATPA_DROME ATP synthase subunit alpha, mitochondrial OS=Drosophila melanogaster GN=blw PE=1 SV=2	1	12	12	12	4	10	2	2	4	10	2	2	4	10	2	2	20.3	20.3	20.3	59.421	552	552	4	12	2	2	7.3051e-33	8	17.4	4.7	4	1628600000	362660000	466760000	156760000	54966000	4	13	2	2	21
Q7KQP6;D1YSG0;D1YSG1	Q7KQP6;D1YSG0;D1YSG1	22;22;21	22;22;21	22;22;21		bt	>tr|Q7KQP6|Q7KQP6_DROME Bent, isoform C OS=Drosophila melanogaster GN=bt PE=2 SV=1;>tr|D1YSG0|D1YSG0_DROME Bent, isoform F OS=Drosophila melanogaster GN=bt PE=4 SV=1;>tr|D1YSG1|D1YSG1_DROME Bent, isoform G OS=Drosophila melanogaster GN=bt PE=4 SV=1	3	22	22	22	11	6	0	11	11	6	0	11	11	6	0	11	3.5	3.5	3.5	968.15	8648	8648;8933;8588	11	6		11	1.2443e-79	1.7	0.9	0	1.7	99119000	0	0	0	54702000	7	4	0	6	17
P22700-2;P22700	P22700-2;P22700	28;28	28;28	28;28	Calcium-transporting ATPase sarcoplasmic/endoplasmic reticulum type	Ca-P60A	>sp|P22700-2|ATC1_DROME Isoform A of Calcium-transporting ATPase sarcoplasmic/endoplasmic reticulum type OS=Drosophila melanogaster GN=Ca-P60A;>sp|P22700|ATC1_DROME Calcium-transporting ATPase sarcoplasmic/endoplasmic reticulum type OS=Drosophila melanogas	2	28	28	28	22	12	18	13	22	12	18	13	22	12	18	13	30.9	30.9	30.9	109.61	1002	1002;1020	25	14	22	13	8.2325e-178	25	17.3	24.1	16.6	1450600000	435710000	243310000	364360000	293460000	24	14	22	13	73
P62152	P62152	2	2	2	Calmodulin	Cam	>sp|P62152|CALM_DROME Calmodulin OS=Drosophila melanogaster GN=Cam PE=1 SV=2	1	2	2	2	0	2	0	0	0	2	0	0	0	2	0	0	20.1	20.1	20.1	16.81	149	149		2			1.4888e-09	0	20.1	0	0	47708000	0	18526000	0	0	0	2	0	0	2
P17336	P17336	4	4	4	Catalase	Cat	>sp|P17336|CATA_DROME Catalase OS=Drosophila melanogaster GN=Cat PE=1 SV=2	1	4	4	4	3	1	0	0	3	1	0	0	3	1	0	0	11.5	11.5	11.5	57.149	506	506	3	1			8.8707e-10	7.7	3.8	0	0	20590000	14644000	0	0	0	3	1	0	0	4
Q7K4N3;E2QD75	Q7K4N3;E2QD75	2;2	2;2	2;2	Nuclear cap-binding protein subunit 1	Cbp80	>sp|Q7K4N3|NCBP1_DROME Nuclear cap-binding protein subunit 1 OS=Drosophila melanogaster GN=Cbp80 PE=1 SV=1;>tr|E2QD75|E2QD75_DROME Cap binding protein 80, isoform B OS=Drosophila melanogaster GN=Cbp80 PE=4 SV=1	2	2	2	2	2	0	0	0	2	0	0	0	2	0	0	0	2.2	2.2	2.2	93.226	800	800;800	2				0.0014937	2.2	0	0	0	22224000	21311000	0	0	0	2	0	0	0	2
Q9V3L8;O97059	Q9V3L8;O97059	1;1	1;1	1;1		Ccp84Aa;Ccp84Ab	>tr|Q9V3L8|Q9V3L8_DROME Ccp84Aa OS=Drosophila melanogaster GN=Ccp84Aa PE=2 SV=1;>tr|O97059|O97059_DROME Ccp84Ab OS=Drosophila melanogaster GN=Ccp84Ab PE=2 SV=1	2	1	1	1	1	1	0	0	1	1	0	0	1	1	0	0	11.7	11.7	11.7	21.416	205	205;221	1	1			7.0152e-07	11.7	11.7	0	0	22809000	0	7091200	0	0	2	1	0	0	3
O97062	O97062	4	4	4		Ccp84Ae	>tr|O97062|O97062_DROME Ccp84Ae OS=Drosophila melanogaster GN=Ccp84Ae PE=2 SV=1	1	4	4	4	0	2	0	4	0	2	0	4	0	2	0	4	24.5	24.5	24.5	21.34	208	208		2		4	6.7007e-18	0	14.9	0	24.5	47201000	0	13105000	0	44849000	0	2	0	4	6
O97064	O97064	1	1	1		Ccp84Ag	>tr|O97064|O97064_DROME Ccp84Ag OS=Drosophila melanogaster GN=Ccp84Ag PE=2 SV=1	1	1	1	1	0	1	0	0	0	1	0	0	0	1	0	0	17.8	17.8	17.8	19.454	191	191		2			2.6136e-06	0	17.8	0	0	22657000	0	8798200	0	0	0	2	0	0	2
A1Z850	A1Z850	1	1	1	Superoxide dismutase [Cu-Zn]	Ccs	>tr|A1Z850|A1Z850_DROME Superoxide dismutase [Cu-Zn] OS=Drosophila melanogaster GN=CCS PE=3 SV=1	1	1	1	1	1	1	1	0	1	1	1	0	1	1	1	0	3.4	3.4	3.4	27.936	264	264	1	1	1		0.001116	3.4	3.4	3.4	0	212040000	0	0	54623000	0	1	1	1	0	3
Q9VSA3	Q9VSA3	2	2	2	Probable medium-chain specific acyl-CoA dehydrogenase, mitochondrial	CG12262	>sp|Q9VSA3|ACADM_DROME Probable medium-chain specific acyl-CoA dehydrogenase, mitochondrial OS=Drosophila melanogaster GN=CG12262 PE=1 SV=1	1	2	2	2	1	0	0	2	1	0	0	2	1	0	0	2	6	6	6	45.871	419	419	1			2	1.1336e-07	3.1	0	0	6	23611000	0	0	0	29174000	1	0	0	3	4
Q7KW39-2;Q7KW39	Q7KW39-2;Q7KW39	2;2	2;2	2;2	Probable methylmalonate-semialdehyde dehydrogenase [acylating], mitochondrial	CG17896	>sp|Q7KW39-2|MMSA_DROME Isoform A of Probable methylmalonate-semialdehyde dehydrogenase [acylating], mitochondrial OS=Drosophila melanogaster GN=CG17896;>sp|Q7KW39|MMSA_DROME Probable methylmalonate-semialdehyde dehydrogenase [acylating], mitochondrial OS=	2	2	2	2	0	0	0	2	0	0	0	2	0	0	0	2	4.9	4.9	4.9	55.033	511	511;520				2	0.00096306	0	0	0	4.9	5600400	0	0	0	10475000	0	0	0	1	1
P08120	P08120	11	11	11	Collagen alpha-1(IV) chain	Cg25C	>sp|P08120|CO4A1_DROME Collagen alpha-1(IV) chain OS=Drosophila melanogaster GN=Cg25C PE=2 SV=3	1	11	11	11	6	8	9	8	6	8	9	8	6	8	9	8	7.1	7.1	7.1	174.3	1779	1779	8	12	11	18	6.7838e-158	4.4	5.6	5.7	4.6	7841200000	1844500000	2099000000	2532200000	2546000000	10	13	14	35	72
Q8INF8	Q8INF8	4	4	4		CG31321-RB	>tr|Q8INF8|Q8INF8_DROME CG31321 OS=Drosophila melanogaster GN=CG31321 PE=2 SV=1	1	4	4	4	4	1	1	0	4	1	1	0	4	1	1	0	5.8	5.8	5.8	66.394	601	601	5	2	1		2.8144e-08	5.8	2.5	2.7	0	157200000	105800000	34147000	0	0	5	2	1	0	8
Q8IRB2	Q8IRB2	1	1	1		CG32249-RA	>tr|Q8IRB2|Q8IRB2_DROME CG32249 OS=Drosophila melanogaster GN=CG32249 PE=2 SV=1	1	1	1	1	0	0	0	1	0	0	0	1	0	0	0	1	9	9	9	28.414	266	266				1	0.00013758	0	0	0	9	5909300	0	0	0	11053000	0	0	0	1	1
Q8MMC4-2;Q8MMC4	Q8MMC4-2;Q8MMC4	3;3	3;3	3;3	Protein CDV3 homolog	CG3760	>sp|Q8MMC4-2|CDV3_DROME Isoform B of Protein CDV3 homolog OS=Drosophila melanogaster GN=CG3760;>sp|Q8MMC4|CDV3_DROME Protein CDV3 homolog OS=Drosophila melanogaster GN=CG3760 PE=1 SV=1	2	3	3	3	3	0	2	0	3	0	2	0	3	0	2	0	9.1	9.1	9.1	28.991	265	265;271	3		2		7.2015e-13	9.1	0	9.1	0	75540000	52303000	0	0	0	3	0	1	0	4
Q9VFE6	Q9VFE6	1	1	1	RRP15-like protein	CG3817	>sp|Q9VFE6|RRP15_DROME RRP15-like protein OS=Drosophila melanogaster GN=CG3817 PE=1 SV=1	1	1	1	1	1	1	1	0	1	1	1	0	1	1	1	0	3.6	3.6	3.6	31.206	276	276	1	1	1		0.0027123	3.6	3.6	3.6	0	22535000	0	0	3935800	0	1	1	1	0	3
Q9VVU1	Q9VVU1	2	2	2		CG3902-RA	>tr|Q9VVU1|Q9VVU1_DROME CG3902 OS=Drosophila melanogaster GN=CG3902-RA PE=2 SV=1	1	2	2	2	0	0	0	2	0	0	0	2	0	0	0	2	4.3	4.3	4.3	45.366	414	414				2	0.00025095	0	0	0	4.3	10663000	0	0	0	19945000	0	0	0	2	2
Q9W3U8;Q2MGP0;Q9W3U7	Q9W3U8	8;1;1	8;1;1	8;1;1		CG4564	>tr|Q9W3U8|Q9W3U8_DROME CG33691, isoform B OS=Drosophila melanogaster GN=CG4564 PE=2 SV=2	3	8	8	8	7	4	2	0	7	4	2	0	7	4	2	0	9.7	9.7	9.7	90.251	843	843;702;758	9	5	2		1.3289e-42	8.4	6	3.6	0	309950000	158520000	59292000	16698000	0	9	4	2	0	15
Q9VM12	Q9VM12	1	1	1		CG5958-RA	>tr|Q9VM12|Q9VM12_DROME CG5958 OS=Drosophila melanogaster GN=CG5958-RA PE=2 SV=1	1	1	1	1	1	0	0	0	1	0	0	0	1	0	0	0	4.4	4.4	4.4	33.935	294	294	1				0.00010868	4.4	0	0	0	2629900	2521900	0	0	0	1	0	0	0	1
Q9VTI5	Q9VTI5	1	1	1		CG6140-RA	>tr|Q9VTI5|Q9VTI5_DROME CG6140 OS=Drosophila melanogaster GN=CG6140 PE=3 SV=1	1	1	1	1	0	1	0	0	0	1	0	0	0	1	0	0	3	3	3	50.758	470	470		1			0.0031403	0	3	0	0	15835000	0	6148900	0	0	0	1	0	0	1
Q0E8E5;Q2PDY3	Q0E8E5;Q2PDY3	1;1	1;1	1;1		CG7255-RE	>tr|Q0E8E5|Q0E8E5_DROME CG7255, isoform E OS=Drosophila melanogaster GN=CG7255 PE=4 SV=1;>tr|Q2PDY3|Q2PDY3_DROME CG7255, isoform F OS=Drosophila melanogaster GN=CG7255 PE=4 SV=1	2	1	1	1	1	0	0	0	1	0	0	0	1	0	0	0	2	2	2	66.526	607	607;1063	1				0.0029113	2	0	0	0	5789900	5552100	0	0	0	1	0	0	0	1
Q9VWN5	Q9VWN5	2	2	2	Protein FAM188A homolog	CG7332	>sp|Q9VWN5|F188A_DROME Protein FAM188A homolog OS=Drosophila melanogaster GN=CG7332 PE=1 SV=1	1	2	2	2	2	0	1	1	2	0	1	1	2	0	1	1	4.5	4.5	4.5	61.754	560	560	2		1	1	5.5693e-05	4.5	0	1.6	1.6	92820000	65459000	0	0	0	2	0	1	1	4
Q9VNX8;B7Z098	Q9VNX8;B7Z098	1;1	1;1	1;1	Eukaryotic translation initiation factor 2A	CG7414	>sp|Q9VNX8|EIF2A_DROME Eukaryotic translation initiation factor 2A OS=Drosophila melanogaster GN=CG7414 PE=1 SV=1;>tr|B7Z098|B7Z098_DROME CG7414, isoform B OS=Drosophila melanogaster GN=CG7414 PE=4 SV=1	2	1	1	1	1	1	1	0	1	1	1	0	1	1	1	0	2.2	2.2	2.2	70.07	638	638;697	1	1	1		0.0045341	2.2	2.2	2.2	0	12628000	0	0	3941200	0	1	1	1	0	3
Q8MQP7;Q9W0E1	Q8MQP7;Q9W0E1	1;1	1;1	1;1		CG7852-RC	>tr|Q8MQP7|Q8MQP7_DROME CG7852, isoform C OS=Drosophila melanogaster GN=CG7852-RC PE=2 SV=1;>tr|Q9W0E1|Q9W0E1_DROME CG7852, isoform A OS=Drosophila melanogaster GN=CG7852 PE=2 SV=1	2	1	1	1	1	0	0	0	1	0	0	0	1	0	0	0	1.6	1.6	1.6	91.238	817	817;1449	1				0.014808	1.6	0	0	0	166020000	159200000	0	0	0	1	0	0	0	1	+
Q7JUS9	Q7JUS9	2	1	1		CG9090-RA	>tr|Q7JUS9|Q7JUS9_DROME CG9090 OS=Drosophila melanogaster GN=CG9090-RA PE=2 SV=1	1	2	1	1	2	0	0	0	1	0	0	0	1	0	0	0	4.5	2.4	2.4	40.553	374	374	1				0.0014859	4.5	0	0	0	19248000	18457000	0	0	0	1	0	0	0	1	+
Q95T98	Q95T98	1	1	1		CG9798	>tr|Q95T98|Q95T98_DROME CG31523, isoform A OS=Drosophila melanogaster GN=CG9798 PE=2 SV=1	1	1	1	1	1	0	1	0	1	0	1	0	1	0	1	0	2.5	2.5	2.5	41.165	354	354	1		1		0.0021823	2.5	0	2.5	0	7314800	0	0	4278200	0	1	0	1	0	2
P29742	P29742	4	4	4	Clathrin heavy chain	Chc	>sp|P29742|CLH_DROME Clathrin heavy chain OS=Drosophila melanogaster GN=Chc PE=2 SV=1	1	4	4	4	0	4	0	0	0	4	0	0	0	4	0	0	3	3	3	191.18	1678	1678		4			2.5377e-07	0	3	0	0	54426000	0	21134000	0	0	0	4	0	0	4
Q9VEN1;Q7KSF4	Q9VEN1;Q7KSF4	2;2	2;2	2;2	Filamin-A	cher	>tr|Q9VEN1|Q9VEN1_DROME Cheerio, isoform A OS=Drosophila melanogaster GN=cher PE=2 SV=2;>tr|Q7KSF4|Q7KSF4_DROME Cheerio, isoform G OS=Drosophila melanogaster GN=cher PE=2 SV=2	2	2	2	2	1	1	0	0	1	1	0	0	1	1	0	0	1.3	1.3	1.3	239.18	2210	2210;2399	1	1			1.9496e-06	0.8	0.5	0	0	6147300	1916100	0	0	0	1	1	0	0	2
Q9V8R9	Q9V8R9	1	1	1	Protein 4.1 homolog	cora	>sp|Q9V8R9|41_DROME Protein 4.1 homolog OS=Drosophila melanogaster GN=cora PE=1 SV=1	1	1	1	1	1	1	1	0	1	1	1	0	1	1	1	0	0.9	0.9	0.9	184.17	1698	1698	1	1	1		1.9187e-07	0.9	0.9	0.9	0	8762300	0	0	2039900	0	1	1	1	0	3
Q8IPD5	Q8IPD5	2	2	2		Cpr31A	>tr|Q8IPD5|Q8IPD5_DROME Cuticular protein 31A OS=Drosophila melanogaster GN=Cpr31A PE=2 SV=1	1	2	2	2	0	1	0	1	0	1	0	1	0	1	0	1	9.1	9.1	9.1	35.506	340	340		1		1	1.0904e-05	0	5	0	4.1	10200000	0	3960800	0	0	0	1	0	0	1
Q9VZF9	Q9VZF9	4	4	4		Cpr64Ad	>tr|Q9VZF9|Q9VZF9_DROME Cuticular protein 64Ad OS=Drosophila melanogaster GN=Cpr64Ad PE=2 SV=2	1	4	4	4	0	3	0	3	0	3	0	3	0	3	0	3	26.7	26.7	26.7	24.279	247	247		5		5	1.1194e-38	0	21.5	0	18.2	117600000	0	38489000	0	63094000	0	5	0	5	10
Q9W384	Q9W384	1	1	1		dalao	>tr|Q9W384|Q9W384_DROME DALAO protein OS=Drosophila melanogaster GN=dalao PE=2 SV=1	1	1	1	1	0	1	0	0	0	1	0	0	0	1	0	0	1.5	1.5	1.5	78.671	749	749		1			0.056665	0	1.5	0	0	18705000	0	7263300	0	0	0	1	0	0	1	+
P48608	P48608	1	1	1	Protein diaphanous	dia	>sp|P48608|DIA_DROME Protein diaphanous OS=Drosophila melanogaster GN=dia PE=2 SV=2	1	1	1	1	0	0	0	1	0	0	0	1	0	0	0	1	1.1	1.1	1.1	123.17	1091	1091				2	0.032065	0	0	0	1.1	14287000	0	0	0	14343000	0	0	0	2	2	+
Q9TW12;Q8MRC7;Q9W5S7;Q9U4F5;A4V4V2;Q9TW27	Q9TW12;Q8MRC7;Q9W5S7;Q9U4F5;A4V4V2;Q9TW27	1;1;1;1;1;1	1;1;1;1;1;1	1;1;1;1;1;1		DIP1	>tr|Q9TW12|Q9TW12_DROME DISCO interacting protein 1, isoform H OS=Drosophila melanogaster GN=DIP1 PE=2 SV=1;>tr|Q8MRC7|Q8MRC7_DROME DISCO interacting protein 1, isoform E OS=Drosophila melanogaster GN=DIP1 PE=2 SV=1;>tr|Q9W5S7|Q9W5S7_DROME DISCO interactin	6	1	1	1	1	1	1	0	1	1	1	0	1	1	1	0	3.2	3.2	3.2	34.031	309	309;378;394;395;409;410	1	1	1		0.014789	3.2	3.2	3.2	0	84476000	0	0	20788000	0	1	1	1	0	3	+
Q7KN75	Q7KN75	2	2	2		Dp1	>tr|Q7KN75|Q7KN75_DROME Dodeca-satellite-binding protein 1, isoform A OS=Drosophila melanogaster GN=Dp1 PE=2 SV=1	1	2	2	2	1	0	0	1	1	0	0	1	1	0	0	1	2	2	2	144.27	1301	1301	1			1	0.00027088	1.2	0	0	0.8	6398000	3791200	0	0	0	1	0	0	1	2
P08736;P05303;A4V3Q6	P08736;P05303;A4V3Q6	13;9;9	13;9;9	13;9;9	Elongation factor 1-alpha 1;Elongation factor 1-alpha 2;Elongation factor 1-alpha	Ef1alpha48D;Ef1alpha100E	>sp|P08736|EF1A1_DROME Elongation factor 1-alpha 1 OS=Drosophila melanogaster GN=Ef1alpha48D PE=1 SV=2;>sp|P05303|EF1A2_DROME Elongation factor 1-alpha 2 OS=Drosophila melanogaster GN=Ef1alpha100E PE=2 SV=2;>tr|A4V3Q6|A4V3Q6_DROME Elongation factor 1-alpha	3	13	13	13	8	9	6	7	8	9	6	7	8	9	6	7	27	27	27	50.306	463	463;462;462	9	10	6	9	7.4592e-46	22	20.3	13.6	19.7	2503200000	541830000	533750000	324500000	341500000	10	11	7	10	38
P13060-3;A4V101;P13060	P13060-3;A4V101;P13060	4;4;4	4;4;4	4;4;4	Elongation factor 2	Ef2b	>sp|P13060-3|EF2_DROME Isoform B of Elongation factor 2 OS=Drosophila melanogaster GN=Ef2b;>tr|A4V101|A4V101_DROME Elongation factor 2b, isoform C OS=Drosophila melanogaster GN=Ef2b PE=4 SV=1;>sp|P13060|EF2_DROME Elongation factor 2 OS=Drosophila melanogas	3	4	4	4	2	3	1	1	2	3	1	1	2	3	1	1	4.6	4.6	4.6	93.082	832	832;832;844	2	3	1	1	1.7847e-07	2.2	3.4	1.2	1	507490000	0	165680000	0	0	2	3	1	1	7
Q7K511	Q7K511	2	2	2		EG:87B1.3	>tr|Q7K511|Q7K511_DROME CG3835, isoform A OS=Drosophila melanogaster GN=EG:87B1.3 PE=2 SV=1	1	2	2	2	2	0	0	1	2	0	0	1	2	0	0	1	4.7	4.7	4.7	58.363	533	533	2			1	4.1883e-05	4.7	0	0	2.4	12956000	8833500	0	0	0	2	0	0	1	3
Q02748	Q02748	1	1	1	Eukaryotic initiation factor 4A	eIF-4a	>sp|Q02748|IF4A_DROME Eukaryotic initiation factor 4A OS=Drosophila melanogaster GN=eIF-4a PE=2 SV=3	1	1	1	1	0	1	0	0	0	1	0	0	0	1	0	0	2.5	2.5	2.5	45.878	403	403		1			0.0025818	0	2.5	0	0	148090000	0	57507000	0	0	0	1	0	0	1
Q9VHS8	Q9VHS8	1	1	1		eIF4AIII	>tr|Q9VHS8|Q9VHS8_DROME eIF4AIII OS=Drosophila melanogaster GN=eIF4AIII PE=3 SV=1	1	1	1	1	0	1	0	0	0	1	0	0	0	1	0	0	4	4	4	45.644	399	399		2			7.1903e-21	0	4	0	0	192510000	0	74755000	0	0	0	2	0	0	2
O61380;A8DZ29	O61380;A8DZ29	5;5	5;5	5;5		eIF4G	>tr|O61380|O61380_DROME Eukaryotic translation initiation factor 4G, isoform A OS=Drosophila melanogaster GN=eIF4G PE=2 SV=3;>tr|A8DZ29|A8DZ29_DROME Eukaryotic translation initiation factor 4G, isoform B OS=Drosophila melanogaster GN=eIF4G PE=4 SV=1	2	5	5	5	5	0	1	0	5	0	1	0	5	0	1	0	6.2	6.2	6.2	183.94	1666	1666;1919	6		1		8.0907e-25	6.2	0	0.9	0	41712000	32917000	0	0	0	6	0	1	0	7
Q9VUS8	Q9VUS8	1	1	1		Eig71Ee	>tr|Q9VUS8|Q9VUS8_DROME Ecdysone-induced gene 71Ee OS=Drosophila melanogaster GN=Eig71Ee PE=2 SV=1	1	1	1	1	1	0	0	0	1	0	0	0	1	0	0	0	2.7	2.7	2.7	48.075	445	445	1				0.0020647	2.7	0	0	0	23004000	22059000	0	0	0	1	0	0	0	1
P15007-2;E1JHR5;P15007	P15007-2;E1JHR5;P15007	1;1;1	1;1;1	1;1;1	Enolase	Eno	>sp|P15007-2|ENO_DROME Isoform A of Enolase OS=Drosophila melanogaster GN=Eno;>tr|E1JHR5|E1JHR5_DROME Enolase, isoform F OS=Drosophila melanogaster GN=Eno PE=3 SV=1;>sp|P15007|ENO_DROME Enolase OS=Drosophila melanogaster GN=Eno PE=1 SV=2	3	1	1	1	1	0	1	0	1	0	1	0	1	0	1	0	2.8	2.8	2.8	46.662	433	433;433;500	1		1		0.0035235	2.8	0	2.8	0	13647000	0	0	5384000	0	1	0	1	0	2
Q7JWF1	Q7JWF1	4	4	4		Etf-QO	>tr|Q7JWF1|Q7JWF1_DROME CG12140 OS=Drosophila melanogaster GN=CG12140 PE=2 SV=1	1	4	4	4	1	1	1	4	1	1	1	4	1	1	1	4	8.1	8.1	8.1	65.987	604	604	1	1	1	5	1.3597e-12	2.2	2.8	1.7	8.1	56646000	0	0	0	58654000	1	1	1	5	8
C9QP48;Q9VYY9-2;E1JJH7;Q9VYY9	C9QP48;Q9VYY9-2;E1JJH7;Q9VYY9	2;2;2;2	2;2;2;2	2;2;2;2	TBC1 domain family member CG11727	Evi5;CG11727	>tr|C9QP48|C9QP48_DROME CG11727, isoform C OS=Drosophila melanogaster GN=CG11727-RB PE=2 SV=1;>sp|Q9VYY9-2|Y1727_DROME Isoform B of TBC1 domain family member CG11727 OS=Drosophila melanogaster GN=CG11727;>tr|E1JJH7|E1JJH7_DROME CG11727, isoform D OS=Drosop	4	2	2	2	0	2	0	0	0	2	0	0	0	2	0	0	4.4	4.4	4.4	89.241	773	773;779;801;807		2			0.0037161	0	4.4	0	0	50524000	0	19619000	0	0	0	2	0	0	2
Q04691-2;Q04691	Q04691-2;Q04691	3;3	3;3	3;3	Fat-body protein 1	Fbp1	>sp|Q04691-2|FBP1_DROME Isoform B of Fat-body protein 1 OS=Drosophila melanogaster GN=Fbp1;>sp|Q04691|FBP1_DROME Fat-body protein 1 OS=Drosophila melanogaster GN=Fbp1 PE=2 SV=2	2	3	3	3	3	0	0	1	3	0	0	1	3	0	0	1	4.3	4.3	4.3	116.22	997	997;1029	3			1	2.086e-11	4.3	0	0	1.2	18057000	12262000	0	0	0	2	0	0	1	3
P46415	P46415	1	1	1	Alcohol dehydrogenase class-3	Fdh	>sp|P46415|ADHX_DROME Alcohol dehydrogenase class-3 OS=Drosophila melanogaster GN=Fdh PE=1 SV=3	1	1	1	1	1	0	0	0	1	0	0	0	1	0	0	0	2.6	2.6	2.6	40.389	379	379	1				0.0072159	2.6	0	0	0	2046500	1962500	0	0	0	1	0	0	0	1
Q9VFS5-2;Q9VFS5	Q9VFS5-2;Q9VFS5	1;1	1;1	1;1	Serine/threonine-protein phosphatase 4 regulatory subunit 3	flfl	>sp|Q9VFS5-2|PP4R3_DROME Isoform D of Serine/threonine-protein phosphatase 4 regulatory subunit 3 OS=Drosophila melanogaster GN=flfl;>sp|Q9VFS5|PP4R3_DROME Serine/threonine-protein phosphatase 4 regulatory subunit 3 OS=Drosophila melanogaster GN=flfl PE=1	2	1	1	1	0	1	0	0	0	1	0	0	0	1	0	0	1.2	1.2	1.2	108.56	973	973;980		1			0.036282	0	1.2	0	0	14120000	0	5482900	0	0	0	1	0	0	1	+
Q8INW9;Q9VIX7	Q8INW9;Q9VIX7	2;2	2;2	2;2		fon	>tr|Q8INW9|Q8INW9_DROME Fondue, isoform A OS=Drosophila melanogaster GN=fon PE=2 SV=1;>tr|Q9VIX7|Q9VIX7_DROME Fondue, isoform B OS=Drosophila melanogaster GN=fon PE=2 SV=1	2	2	2	2	1	0	2	2	1	0	2	2	1	0	2	2	7.3	7.3	7.3	56.59	565	565;577	1		2	2	5.1244e-18	3.9	0	7.3	7.3	30893000	0	0	12098000	0	1	0	3	1	5
P07486	P07486	6	1	1	Glyceraldehyde-3-phosphate dehydrogenase 1	Gapdh1	>sp|P07486|G3P1_DROME Glyceraldehyde-3-phosphate dehydrogenase 1 OS=Drosophila melanogaster GN=Gapdh1 PE=2 SV=2	1	6	1	1	5	4	4	2	1	0	1	0	1	0	1	0	20.8	4.5	4.5	35.35	332	332	1		1		2.9902e-23	18.7	13.9	15.1	6.3	24532000	0	0	6053600	0	1	0	1	0	2
P07487;Q7JY07	P07487	7;1	7;1	2;0	Glyceraldehyde-3-phosphate dehydrogenase 2	Gapdh2	>sp|P07487|G3P2_DROME Glyceraldehyde-3-phosphate dehydrogenase 2 OS=Drosophila melanogaster GN=Gapdh2 PE=1 SV=2	2	7	7	2	5	4	5	4	5	4	5	4	1	0	2	2	23.8	23.8	7.5	35.369	332	332;343	6	7	5	4	2.8103e-28	17.2	13.9	18.1	13.9	1305500000	215680000	217530000	89420000	118700000	6	8	6	4	24
P54385-2;P54385	P54385-2;P54385	1;1	1;1	1;1	Glutamate dehydrogenase, mitochondrial	Gdh	>sp|P54385-2|DHE3_DROME Isoform C of Glutamate dehydrogenase, mitochondrial OS=Drosophila melanogaster GN=Gdh;>sp|P54385|DHE3_DROME Glutamate dehydrogenase, mitochondrial OS=Drosophila melanogaster GN=Gdh PE=1 SV=2	2	1	1	1	0	0	0	1	0	0	0	1	0	0	0	1	2.2	2.2	2.2	61.081	549	549;562				1	0.0058304	0	0	0	2.2	2750600	0	0	0	5144900	0	0	0	1	1
Q8T0M9;Q9VQ61;Q8IPY3	Q8T0M9;Q9VQ61;Q8IPY3	4;4;4	4;4;4	4;4;4	Aspartate aminotransferase	Got2	>tr|Q8T0M9|Q8T0M9_DROME Aspartate aminotransferase OS=Drosophila melanogaster GN=Got2 PE=2 SV=1;>tr|Q9VQ61|Q9VQ61_DROME Aspartate aminotransferase OS=Drosophila melanogaster GN=Got2 PE=2 SV=1;>tr|Q8IPY3|Q8IPY3_DROME Aspartate aminotransferase OS=Drosophila	3	4	4	4	2	2	2	3	2	2	2	3	2	2	2	3	11.7	11.7	11.7	43.695	393	393;424;431	2	2	2	3	1.7575e-06	4.1	6.6	4.1	9.7	74125000	0	14273000	0	44223000	1	2	1	3	7
Q9VAY2	Q9VAY2	1	1	1		Gp93	>tr|Q9VAY2|Q9VAY2_DROME Glycoprotein 93 OS=Drosophila melanogaster GN=Gp93 PE=2 SV=1	1	1	1	1	0	1	0	0	0	1	0	0	0	1	0	0	1.8	1.8	1.8	90.238	787	787		1			1.8633e-05	0	1.8	0	0	57098000	0	22172000	0	0	0	2	0	0	2
P13706-4;P13706-2;P13706-3;P13706	P13706-4;P13706-2;P13706-3;P13706	1;1;1;1	1;1;1;1	1;1;1;1	Glycerol-3-phosphate dehydrogenase [NAD(+)], cytoplasmic	Gpdh	>sp|P13706-4|GPDA_DROME Isoform GPDH-3 of Glycerol-3-phosphate dehydrogenase [NAD(+)], cytoplasmic OS=Drosophila melanogaster GN=Gpdh;>sp|P13706-2|GPDA_DROME Isoform GPDH-1 of Glycerol-3-phosphate dehydrogenase [NAD(+)], cytoplasmic OS=Drosophila melanogas	4	1	1	1	1	1	1	1	1	1	1	1	1	1	1	1	4.3	4.3	4.3	38.258	350	350;353;360;363	1	1	1	1	1.2411e-09	4.3	4.3	4.3	4.3	15048000	0	0	0	8263100	1	0	1	1	3
Q9VXQ2	Q9VXQ2	3	3	3		Graf	>tr|Q9VXQ2|Q9VXQ2_DROME Graf, isoform A OS=Drosophila melanogaster GN=Graf PE=2 SV=3	1	3	3	3	3	0	0	0	3	0	0	0	3	0	0	0	3.2	3.2	3.2	114.71	1016	1016	3				5.4938e-05	3.2	0	0	0	36828000	35316000	0	0	0	3	0	0	0	3
Q9VW57	Q9VW57	1	1	1		Grasp65	>tr|Q9VW57|Q9VW57_DROME Grasp65 OS=Drosophila melanogaster GN=Grasp65 PE=2 SV=1	1	1	1	1	0	1	1	0	0	1	1	0	0	1	1	0	2.8	2.8	2.8	47.723	460	460		1	1		0.00021765	0	2.8	2.8	0	11348000	0	4406500	0	0	0	1	0	0	1
P20477;E1JHQ1	P20477;E1JHQ1	2;2	2;2	2;2	Glutamine synthetase 1, mitochondrial;Glutamine synthetase	Gs1	>sp|P20477|GLNA1_DROME Glutamine synthetase 1, mitochondrial OS=Drosophila melanogaster GN=Gs1 PE=2 SV=3;>tr|E1JHQ1|E1JHQ1_DROME Glutamine synthetase OS=Drosophila melanogaster GN=Gs1 PE=3 SV=1	2	2	2	2	1	1	0	2	1	1	0	2	1	1	0	2	5.5	5.5	5.5	44.395	399	399;399	1	1		2	2.4827e-10	3.5	3.5	0	5.5	84807000	0	0	0	120470000	1	1	0	2	4
P20432	P20432	3	3	3	Glutathione S-transferase 1-1	GstD1	>sp|P20432|GSTT1_DROME Glutathione S-transferase 1-1 OS=Drosophila melanogaster GN=GstD1 PE=1 SV=1	1	3	3	3	2	2	0	0	2	2	0	0	2	2	0	0	18.2	18.2	18.2	23.866	209	209	2	2			9.1522e-07	13.9	12	0	0	42795000	6613500	0	0	0	2	2	0	0	4
Q9V4C8;Q9V4C8-2	Q9V4C8;Q9V4C8-2	12;8	12;8	12;8	Host cell factor;HCF N-terminal chain;HCF C-terminal chain	Hcf	>sp|Q9V4C8|HCF_DROME Host cell factor OS=Drosophila melanogaster GN=Hcf PE=1 SV=2;>sp|Q9V4C8-2|HCF_DROME Isoform C of Host cell factor OS=Drosophila melanogaster GN=Hcf	2	12	12	12	11	2	3	0	11	2	3	0	11	2	3	0	11.3	11.3	11.3	160.18	1500	1500;686	14	2	3		3.0878e-56	10.8	2.7	2.4	0	312060000	266870000	0	0	0	14	1	2	0	17
Q9VNC3	Q9VNC3	3	3	3		Hcs	>tr|Q9VNC3|Q9VNC3_DROME Holocarboxylase synthetase OS=Drosophila melanogaster GN=Hcs PE=2 SV=2	1	3	3	3	1	0	3	0	1	0	3	0	1	0	3	0	3.4	3.4	3.4	115.92	1041	1041	1		3		1.0526e-08	1.2	0	3.4	0	18220000	0	0	17379000	0	1	0	3	0	4
Q27268	Q27268	2	2	2	ATP-dependent RNA helicase WM6	Hel25E	>sp|Q27268|DX39B_DROME ATP-dependent RNA helicase WM6 OS=Drosophila melanogaster GN=Hel25E PE=1 SV=1	1	2	2	2	1	2	0	0	1	2	0	0	1	2	0	0	4.7	4.7	4.7	48.651	424	424	1	2			0.00011907	2.4	4.7	0	0	43091000	0	14749000	0	0	1	2	0	0	3
Q4AB57;P84051;P08985	Q4AB57;P84051;P08985	2;2;1	2;2;1	2;2;1	Histone H2A;Histone H2A.v	His2A:CG33856;His2A;His2Av	>tr|Q4AB57|Q4AB57_DROME Histone H2A OS=Drosophila melanogaster GN=His2A:CG33856 PE=3 SV=1;>sp|P84051|H2A_DROME Histone H2A OS=Drosophila melanogaster GN=His2A PE=1 SV=2;>sp|P08985|H2AV_DROME Histone H2A.v OS=Drosophila melanogaster GN=His2Av PE=1 SV=2	3	2	2	2	1	2	1	1	1	2	1	1	1	2	1	1	18.5	18.5	18.5	13.364	124	124;124;141	1	2	1	1	1.4155e-05	7.3	18.5	7.3	7.3	1152000000	0	408870000	0	0	1	2	1	1	5
P02283	P02283	2	2	2	Histone H2B	His2B	>sp|P02283|H2B_DROME Histone H2B OS=Drosophila melanogaster GN=His2B PE=1 SV=2	1	2	2	2	0	2	0	0	0	2	0	0	0	2	0	0	14.6	14.6	14.6	13.696	123	123		3			5.4159e-19	0	14.6	0	0	1180600000	0	458450000	0	0	0	3	0	0	3
P84249;P02299;E2QCP0	P84249;P02299;E2QCP0	5;5;4	5;5;4	5;5;4	Histone H3.3;Histone H3	His3.3A;His3	>sp|P84249|H33_DROME Histone H3.3 OS=Drosophila melanogaster GN=His3.3A PE=1 SV=2;>sp|P02299|H3_DROME Histone H3 OS=Drosophila melanogaster GN=His3 PE=1 SV=4;>tr|E2QCP0|E2QCP0_DROME Histone H3 OS=Drosophila melanogaster GN=His3.3A PE=3 SV=1	3	5	5	5	1	5	1	0	1	5	1	0	1	5	1	0	25	25	25	15.328	136	136;136;123	1	7	1		1.517e-28	5.1	25	5.1	0	2786200000	0	1060800000	0	0	1	7	0	0	8
P84040	P84040	13	13	13	Histone H4	His4	>sp|P84040|H4_DROME Histone H4 OS=Drosophila melanogaster GN=His4 PE=1 SV=2	1	13	13	13	1	10	4	2	1	10	4	2	1	10	4	2	61.2	61.2	61.2	11.381	103	103	1	21	4	2	1.3768e-52	9.7	44.7	45.6	24.3	5620300000	0	0	19029000	33077000	1	21	4	2	28
Q9VU94	Q9VU94	2	2	2		Hml	>tr|Q9VU94|Q9VU94_DROME Hemolectin OS=Drosophila melanogaster GN=Hml PE=2 SV=2	1	2	2	2	0	2	0	0	0	2	0	0	0	2	0	0	0.5	0.5	0.5	426.24	3843	3843		2			0.00054236	0	0.5	0	0	26611000	0	10334000	0	0	0	2	0	0	2
P48809;E1JHA4	P48809;E1JHA4	1;1	1;1	1;1	Heterogeneous nuclear ribonucleoprotein 27C	Hrb27C	>sp|P48809|RB27C_DROME Heterogeneous nuclear ribonucleoprotein 27C OS=Drosophila melanogaster GN=Hrb27C PE=1 SV=2;>tr|E1JHA4|E1JHA4_DROME Heterogeneous nuclear ribonucleoprotein at 27C, isoform D OS=Drosophila melanogaster GN=Hrb27C PE=4 SV=1	2	1	1	1	1	0	0	0	1	0	0	0	1	0	0	0	3.8	3.8	3.8	44.769	421	421;421	1				0.0011557	3.8	0	0	0	3629400	3480300	0	0	0	1	0	0	0	1
P29843;Q8I0E9	P29843;Q8I0E9	7;6	4;4	3;3	Heat shock 70 kDa protein cognate 1	Hsc70-1	>sp|P29843|HSP7A_DROME Heat shock 70 kDa protein cognate 1 OS=Drosophila melanogaster GN=Hsc70-1 PE=1 SV=1;>tr|Q8I0E9|Q8I0E9_DROME AT07372p OS=Drosophila melanogaster GN=Hsc70-1 PE=2 SV=1	2	7	4	3	2	7	0	0	0	4	0	0	0	3	0	0	11.1	6.7	4.2	70.686	641	641;555		6			1.3002e-72	3	11.1	0	0	272970000	0	100830000	0	0	0	6	0	0	6
P29844	P29844	4	2	2	Heat shock 70 kDa protein cognate 3	Hsc70-3	>sp|P29844|HSP7C_DROME Heat shock 70 kDa protein cognate 3 OS=Drosophila melanogaster GN=Hsc70-3 PE=2 SV=2	1	4	2	2	2	4	1	0	0	2	0	0	0	2	0	0	8.5	4.3	4.3	72.26	656	656		3			7.2801e-25	4.3	8.5	2.6	0	154380000	0	59950000	0	0	0	3	0	0	3
P11147	P11147	14	14	9	Heat shock 70 kDa protein cognate 4	Hsc70-4	>sp|P11147|HSP7D_DROME Heat shock 70 kDa protein cognate 4 OS=Drosophila melanogaster GN=Hsc70-4 PE=1 SV=3	1	14	14	9	10	11	6	1	10	11	6	1	6	6	4	1	29	29	19.7	71.131	651	651	14	15	6	1	1.2287e-188	19.5	23.7	13.2	1.8	2802900000	383540000	819690000	141840000	0	13	15	6	1	35
P29845	P29845	2	2	2	Heat shock 70 kDa protein cognate 5	Hsc70-5	>sp|P29845|HSP7E_DROME Heat shock 70 kDa protein cognate 5 OS=Drosophila melanogaster GN=Hsc70-5 PE=1 SV=2	1	2	2	2	0	1	0	2	0	1	0	2	0	1	0	2	3.1	3.1	3.1	74.065	686	686		1		2	2.6338e-05	0	1.3	0	3.1	14683000	0	0	0	27464000	0	0	0	2	2
P02516	P02516	1	1	1	Heat shock protein 23	Hsp23	>sp|P02516|HSP23_DROME Heat shock protein 23 OS=Drosophila melanogaster GN=Hsp23 PE=2 SV=2	1	1	1	1	0	1	0	0	0	1	0	0	0	1	0	0	8.1	8.1	8.1	20.629	186	186		1			0.00033819	0	8.1	0	0	2552400	0	991130	0	0	0	1	0	0	1
P02517	P02517	2	2	2	Heat shock protein 26	Hsp26	>sp|P02517|HSP26_DROME Heat shock protein 26 OS=Drosophila melanogaster GN=Hsp26 PE=1 SV=2	1	2	2	2	1	2	0	1	1	2	0	1	1	2	0	1	14.9	14.9	14.9	22.994	208	208	1	2		1	8.1212e-63	7.2	14.9	0	7.2	25872000	0	5855300	0	0	1	2	0	1	4
P02518	P02518	2	2	2	Heat shock protein 27	Hsp27	>sp|P02518|HSP27_DROME Heat shock protein 27 OS=Drosophila melanogaster GN=Hsp27 PE=1 SV=2	1	2	2	2	2	1	0	0	2	1	0	0	2	1	0	0	11.7	11.7	11.7	23.616	213	213	2	1			0.0012542	11.7	4.7	0	0	21773000	9010300	0	0	0	2	1	0	0	3
Q9VMN5	Q9VMN5	1	1	1	60 kDa heat shock protein homolog 2, mitochondrial	Hsp60C	>sp|Q9VMN5|CH60C_DROME 60 kDa heat shock protein homolog 2, mitochondrial OS=Drosophila melanogaster GN=Hsp60C PE=2 SV=2	1	1	1	1	0	1	0	0	0	1	0	0	0	1	0	0	2.1	2.1	2.1	61.587	576	576		1			0.003487	0	2.1	0	0	49839000	0	19353000	0	0	0	1	0	0	1
O97125;Q9VG58;Q9BIS2;Q9BIR7;Q8INI8;P82910;P02825	O97125;Q9VG58;Q9BIS2;Q9BIR7;Q8INI8;P82910;P02825	5;3;3;3;3;3;3	3;1;1;1;1;1;1	2;0;0;0;0;0;0	Heat shock protein 68;Major heat shock 70 kDa protein Bbb;Major heat shock 70 kDa protein Bb;Major heat shock 70 kDa protein Bc;Major heat shock 70 kDa protein Ba;Major heat shock 70 kDa protein Aa;Major heat shock 70 kDa protein Ab	Hsp68;Hsp70Bbb;Hsp70Bb;Hsp70Bc;Hsp70Ba;Hsp70Aa;Hsp70Ab	>sp|O97125|HSP68_DROME Heat shock protein 68 OS=Drosophila melanogaster GN=Hsp68 PE=1 SV=1;>sp|Q9VG58|HSP74_DROME Major heat shock 70 kDa protein Bbb OS=Drosophila melanogaster GN=Hsp70Bbb PE=2 SV=2;>sp|Q9BIS2|HSP73_DROME Major heat shock 70 kDa protein Bb	7	5	3	2	4	4	2	0	2	2	1	0	1	1	0	0	10.9	6.6	4.1	69.743	635	635;641;641;641;641;642;642	3	4	1		2.9763e-152	8.7	9	5	0	175810000	23466000	51910000	0	0	3	4	1	0	8
P02828	P02828	6	6	6	Heat shock protein 83	Hsp83	>sp|P02828|HSP83_DROME Heat shock protein 83 OS=Drosophila melanogaster GN=Hsp83 PE=1 SV=1	1	6	6	6	1	6	1	1	1	6	1	1	1	6	1	1	8.8	8.8	8.8	81.864	717	717	1	7	1	1	2.5851e-100	2.1	8.8	2.1	2.1	375960000	0	139560000	0	0	1	7	1	1	10
Q02645-4;Q02645-2;Q02645;Q02645-3	Q02645-4;Q02645-2;Q02645;Q02645-3	9;9;9;7	9;9;9;7	9;9;9;7	Protein hu-li tai shao	hts	>sp|Q02645-4|HTS_DROME Isoform D of Protein hu-li tai shao OS=Drosophila melanogaster GN=hts;>sp|Q02645-2|HTS_DROME Isoform B of Protein hu-li tai shao OS=Drosophila melanogaster GN=hts;>sp|Q02645|HTS_DROME Protein hu-li tai shao OS=Drosophila melanogaster	4	9	9	9	7	4	5	1	7	4	5	1	7	4	5	1	16	16	16	73.691	668	668;718;1156;495	8	5	5	1	3.4994e-70	12.4	7.8	9	1.6	239960000	116810000	25220000	58065000	0	8	4	5	1	18
Q7KUB0;Q8IQA7;Q9VSI6;B7Z0E0;Q7KUB1	Q7KUB0;Q8IQA7;Q9VSI6;B7Z0E0;Q7KUB1	3;3;3;3;3	3;3;3;3;3	3;3;3;3;3	Isocitrate dehydrogenase [NADP]	Idh	>tr|Q7KUB0|Q7KUB0_DROME Isocitrate dehydrogenase [NADP] OS=Drosophila melanogaster GN=Idh PE=2 SV=1;>tr|Q8IQA7|Q8IQA7_DROME Isocitrate dehydrogenase [NADP] OS=Drosophila melanogaster GN=Idh PE=2 SV=1;>tr|Q9VSI6|Q9VSI6_DROME Isocitrate dehydrogenase [NADP]	5	3	3	3	3	0	2	0	3	0	2	0	3	0	2	0	8.2	8.2	8.2	46.66	416	416;437;450;464;469	3		2		6.4078e-07	8.2	0	6	0	50933000	33769000	0	15474000	0	3	0	2	0	5
Q9VVT2-2;E1JI19;Q9VVT2	Q9VVT2-2;E1JI19;Q9VVT2	2;2;2	2;2;2	2;2;2	Protein Im not dead yet	Indy	>sp|Q9VVT2-2|INDY1_DROME Isoform B of Protein Im not dead yet OS=Drosophila melanogaster GN=Indy;>tr|E1JI19|E1JI19_DROME Im not dead yet, isoform D OS=Drosophila melanogaster GN=Indy PE=4 SV=1;>sp|Q9VVT2|INDY1_DROME Protein Im not dead yet OS=Drosophila	3	2	2	2	2	1	1	0	2	1	1	0	2	1	1	0	4.5	4.5	4.5	63.552	572	572;572;590	2	1	1		3.118e-06	4.5	2.8	1.7	0	47067000	25236000	0	0	0	2	1	1	0	4
E1JH68;A1Z9W4	E1JH68;A1Z9W4	1;1	1;1	1;1		Inr-a	>tr|E1JH68|E1JH68_DROME Pcf11, isoform B OS=Drosophila melanogaster GN=Pcf11 PE=4 SV=1;>tr|A1Z9W4|A1Z9W4_DROME LD11480p OS=Drosophila melanogaster GN=Pcf11 PE=2 SV=2	2	1	1	1	0	1	0	0	0	1	0	0	0	1	0	0	1.7	1.7	1.7	63.292	573	573;1953		1			0.0058236	0	1.7	0	0	128080000	0	49736000	0	0	0	1	0	0	1
Q9V3P0	Q9V3P0	2	2	2	Peroxiredoxin 1	Jafrac1	>sp|Q9V3P0|PRDX1_DROME Peroxiredoxin 1 OS=Drosophila melanogaster GN=Jafrac1 PE=1 SV=1	1	2	2	2	2	2	1	1	2	2	1	1	2	2	1	1	12.9	12.9	12.9	21.738	194	194	2	2	1	1	2.0866e-09	12.9	12.9	5.7	5.7	182320000	36886000	36456000	0	0	2	2	1	1	6
Q9V3I5	Q9V3I5	2	2	2	Chromosomal serine/threonine-protein kinase JIL-1	JIL-1	>sp|Q9V3I5|JIL1_DROME Chromosomal serine/threonine-protein kinase JIL-1 OS=Drosophila melanogaster GN=JIL-1 PE=1 SV=1	1	2	2	2	2	0	0	0	2	0	0	0	2	0	0	0	3.3	3.3	3.3	137.04	1207	1207	2				0.00014747	3.3	0	0	0	5388000	5166700	0	0	0	2	0	0	0	2
Q9I7M8	Q9I7M8	5	5	5		Ku80	>tr|Q9I7M8|Q9I7M8_DROME Ku80 OS=Drosophila melanogaster GN=Ku80 PE=2 SV=1	1	5	5	5	4	4	0	0	4	4	0	0	4	4	0	0	11.7	11.7	11.7	79.822	699	699	5	4			1.7108e-62	10.6	9.7	0	0	76097000	32455000	25480000	0	0	6	3	0	0	9
Q9W4H6;Q7KVX1	Q9W4H6;Q7KVX1	1;1	1;1	1;1		l(1)G0334	>tr|Q9W4H6|Q9W4H6_DROME GM13002p OS=Drosophila melanogaster GN=l(1)G0334 PE=2 SV=2;>tr|Q7KVX1|Q7KVX1_DROME Lethal (1) G0334, isoform C OS=Drosophila melanogaster GN=l(1)G0334 PE=2 SV=1	2	1	1	1	0	0	0	1	0	0	0	1	0	0	0	1	2.5	2.5	2.5	43.891	399	399;443				1	0.0054797	0	0	0	2.5	14467000	0	0	0	27060000	0	0	0	1	1
Q00174	Q00174	5	5	5	Laminin subunit alpha	LanA	>sp|Q00174|LAMA_DROME Laminin subunit alpha OS=Drosophila melanogaster GN=LanA PE=1 SV=2	1	5	5	5	0	2	2	3	0	2	2	3	0	2	2	3	2.1	2.1	2.1	411.15	3712	3712		2	2	4	3.9638e-17	0	0.8	0.9	1.2	32370000	0	0	0	30983000	0	2	2	4	8
P11046	P11046	5	5	5	Laminin subunit beta-1	LanB1	>sp|P11046|LAMB1_DROME Laminin subunit beta-1 OS=Drosophila melanogaster GN=LanB1 PE=1 SV=4	1	5	5	5	0	1	2	2	0	1	2	2	0	1	2	2	3.5	3.5	3.5	198.33	1788	1788		1	2	2	3.5629e-15	0	1.1	1.3	1	40127000	0	0	11488000	0	0	1	2	2	5
P15215	P15215	4	4	4	Laminin subunit gamma-1	LanB2	>sp|P15215|LAMC1_DROME Laminin subunit gamma-1 OS=Drosophila melanogaster GN=LanB2 PE=2 SV=2	1	4	4	4	2	1	1	3	2	1	1	3	2	1	1	3	2.9	2.9	2.9	182.34	1639	1639	2	1	1	3	4.549e-19	1.6	1	1	2	31303000	0	0	0	45094000	1	0	1	2	4
P07187	P07187	1	1	1	Larval cuticle protein 2	Lcp2	>sp|P07187|LCP2_DROME Larval cuticle protein 2 OS=Drosophila melanogaster GN=Lcp2 PE=1 SV=1	1	1	1	1	1	0	1	0	1	0	1	0	1	0	1	0	8.7	8.7	8.7	13.488	126	126	1		1		0.00018585	8.7	0	8.7	0	86824000	0	0	27508000	0	1	0	1	0	2
P07188	P07188	1	1	1	Larval cuticle protein 3	Lcp3	>sp|P07188|LCP3_DROME Larval cuticle protein 3 OS=Drosophila melanogaster GN=Lcp3 PE=1 SV=1	1	1	1	1	1	1	1	1	1	1	1	1	1	1	1	1	12.5	12.5	12.5	11.857	112	112	1	1	1	1	3.6485e-08	12.5	12.5	12.5	12.5	42953000	0	0	0	9300600	1	1	1	1	4
P07189	P07189	2	2	2	Larval cuticle protein 4	Lcp4	>sp|P07189|LCP4_DROME Larval cuticle protein 4 OS=Drosophila melanogaster GN=Lcp4 PE=1 SV=2	1	2	2	2	1	0	1	0	1	0	1	0	1	0	1	0	23.2	23.2	23.2	11.979	112	112	1		1		2.5507e-14	10.7	0	12.5	0	17493000	0	0	6604700	0	1	0	1	0	2
P92181	P92181	1	1	1		Lcp65Ac	>tr|P92181|P92181_DROME Cuticle protein DCP2 OS=Drosophila melanogaster GN=Lcp65Ac PE=2 SV=1	1	1	1	1	1	0	0	0	1	0	0	0	1	0	0	0	11	11	11	11.743	109	109	1				0.00098368	11	0	0	0	4449700	4267000	0	0	0	1	0	0	0	1
Q86S05-3;E1JH02;Q86S05-2;Q86S05	Q86S05-3;E1JH02;Q86S05-2;Q86S05	2;2;2;2	2;2;2;2	2;2;2;2	Protein lingerer	lig	>sp|Q86S05-3|LIG_DROME Isoform B of Protein lingerer OS=Drosophila melanogaster GN=lig;>tr|E1JH02|E1JH02_DROME Lingerer, isoform E OS=Drosophila melanogaster GN=lig PE=4 SV=1;>sp|Q86S05-2|LIG_DROME Isoform A of Protein lingerer OS=Drosophila melanogaster G	4	2	2	2	2	0	0	0	2	0	0	0	2	0	0	0	2	2	2	134.56	1332	1332;1332;1343;1375	2				1.6053e-17	2	0	0	0	4946800	4743600	0	0	0	1	0	0	0	1
Q8IPM3;Q9VN21	Q8IPM3;Q9VN21	1;1	1;1	1;1		lost	>tr|Q8IPM3|Q8IPM3_DROME Growl, isoform B (Fragment) OS=Drosophila melanogaster GN=lost PE=2 SV=2;>tr|Q9VN21|Q9VN21_DROME Growl, isoform A OS=Drosophila melanogaster GN=lost PE=2 SV=1	2	1	1	1	1	0	0	0	1	0	0	0	1	0	0	0	3	3	3	58.96	535	535;545	1				0.002355	3	0	0	0	2250300	2157900	0	0	0	1	0	0	0	1
Q9VD13;Q8IN05	Q9VD13;Q8IN05	1;1	1;1	1;1		lqfR	>tr|Q9VD13|Q9VD13_DROME GH02671p OS=Drosophila melanogaster GN=lqfR PE=2 SV=4;>tr|Q8IN05|Q8IN05_DROME Liquid facets-Related, isoform D OS=Drosophila melanogaster GN=lqfR PE=2 SV=2	2	1	1	1	1	0	0	0	1	0	0	0	1	0	0	0	3.1	3.1	3.1	69.376	649	649;1415	1				7.8139e-07	3.1	0	0	0	6970400	6684200	0	0	0	1	0	0	0	1
P11995	P11995	5	4	4	Larval serum protein 1 alpha chain	Lsp1alpha	>sp|P11995|LSP1A_DROME Larval serum protein 1 alpha chain OS=Drosophila melanogaster GN=Lsp1alpha PE=2 SV=3	1	5	4	4	4	0	1	3	3	0	1	3	3	0	1	3	5.8	4.7	4.7	98.867	816	816	6		1	3	1.0979e-10	4.5	0	1.1	3.7	143760000	65482000	0	0	45345000	6	0	1	3	10
P11996	P11996	10	9	9	Larval serum protein 1 beta chain	Lsp1beta	>sp|P11996|LSP1B_DROME Larval serum protein 1 beta chain OS=Drosophila melanogaster GN=Lsp1beta PE=2 SV=3	1	10	9	9	9	2	6	3	8	1	5	2	8	1	5	2	12.5	11.4	11.4	95.913	789	789	8	1	5	2	8.1206e-33	11.2	2.8	8.7	4.2	361120000	194880000	0	102700000	38454000	8	1	5	2	16
P11997	P11997	15	15	13	Larval serum protein 1 gamma chain	Lsp1gamma	>sp|P11997|LSP1G_DROME Larval serum protein 1 gamma chain OS=Drosophila melanogaster GN=Lsp1gamma PE=2 SV=2	1	15	15	13	13	7	10	4	13	7	10	4	11	6	9	3	21	21	18.7	93.407	772	772	18	9	12	5	2.0185e-66	18.4	9.8	14.4	4.9	1004300000	290220000	86783000	233200000	212740000	19	8	11	6	44
Q24388	Q24388	3	3	3	Larval serum protein 2	Lsp2	>sp|Q24388|LSP2_DROME Larval serum protein 2 OS=Drosophila melanogaster GN=Lsp2 PE=1 SV=2	1	3	3	3	2	1	1	1	2	1	1	1	2	1	1	1	7.3	7.3	7.3	83.347	701	701	2	1	1	1	4.0783e-08	5	2.3	3.7	1.3	39309000	26595000	0	0	0	2	1	1	0	4
Q7KNM2	Q7KNM2	4	4	4		lwr	>tr|Q7KNM2|Q7KNM2_DROME Dorsal interacting protein 4 OS=Drosophila melanogaster GN=lwr PE=2 SV=1	1	4	4	4	3	4	4	0	3	4	4	0	3	4	4	0	20.1	20.1	20.1	18.148	159	159	7	8	5		5.9244e-13	20.1	20.1	20.1	0	2006800000	695580000	298780000	180000000	0	8	8	5	0	21
P23226-2;P23226-3;Q8IMF5;P23226	P23226-2;P23226-3;Q8IMF5;P23226	1;1;1;1	1;1;1;1	1;1;1;1	205 kDa microtubule-associated protein	Map205	>sp|P23226-2|MA205_DROME Isoform C2 of 205 kDa microtubule-associated protein OS=Drosophila melanogaster GN=Map205;>sp|P23226-3|MA205_DROME Isoform B3 of 205 kDa microtubule-associated protein OS=Drosophila melanogaster GN=Map205;>tr|Q8IMF5|Q8IMF5_DROME Mi	4	1	1	1	1	0	0	0	1	0	0	0	1	0	0	0	1.6	1.6	1.6	118.15	1109	1109;1163;1185;1185	1				0.0033833	1.6	0	0	0	2813800	2698300	0	0	0	1	0	0	0	1
Q7K180	Q7K180	1	1	1		Map60	>tr|Q7K180|Q7K180_DROME LD02709p OS=Drosophila melanogaster GN=Map60 PE=2 SV=1	1	1	1	1	1	0	0	0	1	0	0	0	1	0	0	0	2.5	2.5	2.5	47.589	440	440	1				0.0053113	2.5	0	0	0	5134300	4923500	0	0	0	1	0	0	0	1
Q9VEB1	Q9VEB1	3	3	3		Mdh2	>tr|Q9VEB1|Q9VEB1_DROME CG7998 OS=Drosophila melanogaster GN=Mdh2 PE=2 SV=1	1	3	3	3	1	2	0	0	1	2	0	0	1	2	0	0	11	11	11	35.318	336	336	1	3			1.4716e-25	3.3	7.7	0	0	237840000	0	83013000	0	0	1	3	0	0	4
Q95U15;C1C553;Q9VFC7	Q95U15;C1C553;Q9VFC7	1;1;1	1;1;1	1;1;1		Mf	>tr|Q95U15|Q95U15_DROME GH14252p OS=Drosophila melanogaster GN=Mf PE=2 SV=1;>tr|C1C553|C1C553_DROME MIP06826p OS=Drosophila melanogaster GN=Mf PE=2 SV=1;>tr|Q9VFC7|Q9VFC7_DROME Mf5 protein OS=Drosophila melanogaster GN=Mf PE=2 SV=2	3	1	1	1	1	0	0	0	1	0	0	0	1	0	0	0	4.2	4.2	4.2	36.199	312	312;313;365	1				0.00066725	4.2	0	0	0	1793700	1720000	0	0	0	1	0	0	0	1
P05661-22;P05661-17;P05661-19;P05661-16;P05661-4;P05661-2;P05661-14;P05661-26;P05661-25;P05661-24;E1JHJ5;P05661-11;P05661-9;P05661-8;P05661-7;P05661-6;P05661-5;P05661-13;P05661-10;P05661;P05661-15	P05661-22;P05661-17;P05661-19;P05661-16;P05661-4;P05661-2;P05661-14;P05661-26;P05661-25;P05661-24;E1JHJ5;P05661-11;P05661-9;P05661-8;P05661-7;P05661-6;P05661-5;P05661-13;P05661-10;P05661;P05661-15	55;55;54;53;52;52;52;51;51;51;51;51;50;50;50;50;50;50;50;50;49	55;55;54;53;52;52;52;51;51;51;51;51;50;50;50;50;50;50;50;50;49	1;1;0;1;0;0;0;0;0;0;0;1;0;0;0;0;0;0;0;0;0	Myosin heavy chain, muscle	Mhc	>sp|P05661-22|MYSA_DROME Isoform I of Myosin heavy chain, muscle OS=Drosophila melanogaster GN=Mhc;>sp|P05661-17|MYSA_DROME Isoform D of Myosin heavy chain, muscle OS=Drosophila melanogaster GN=Mhc;>sp|P05661-19|MYSA_DROME Isoform F of Myosin heavy chain,	21	55	55	1	46	13	28	21	46	13	28	21	1	0	0	0	30.9	30.9	0.7	224.59	1962	1962;1962;1962;1962;1962;1962;1962;1936;1936;1936;1949;1962;1962;1962;1962;1962;1962;1962;1962;1962;1936	54	14	29	22	0	26.7	8.2	17	11.5	2198000000	1006900000	239790000	408190000	465380000	52	14	29	21	116
P05661-3;P05661-21;E1JHJ4;P05661-23;P05661-20;P05661-18;E1JHJ3;P05661-12	P05661-3;P05661-21;E1JHJ4;P05661-23;P05661-20;P05661-18;E1JHJ3;P05661-12	55;55;54;53;53;53;53;51	1;1;1;1;1;1;1;1	1;1;1;1;1;1;1;1	Myosin heavy chain, muscle	Mhc	>sp|P05661-3|MYSA_DROME Isoform BABDB of Myosin heavy chain, muscle OS=Drosophila melanogaster GN=Mhc;>sp|P05661-21|MYSA_DROME Isoform H of Myosin heavy chain, muscle OS=Drosophila melanogaster GN=Mhc;>tr|E1JHJ4|E1JHJ4_DROME Myosin heavy chain, isoform N O	8	55	1	1	45	13	29	21	0	0	1	0	0	0	1	0	30.7	0.5	0.5	224.61	1962	1962;1962;1949;1962;1962;1962;1962;1962			1		0	26	8.2	17.5	11.5	4545600	0	0	4545600	0	0	0	1	0	1	+
P06742-2;P06742	P06742-2;P06742	1;1	1;1	1;1	Myosin light chain alkali	Mlc1	>sp|P06742-2|MLC1_DROME Isoform Indirect flight muscle of Myosin light chain alkali OS=Drosophila melanogaster GN=Mlc1;>sp|P06742|MLC1_DROME Myosin light chain alkali OS=Drosophila melanogaster GN=Mlc1 PE=2 SV=4	2	1	1	1	1	1	0	0	1	1	0	0	1	1	0	0	8.4	8.4	8.4	17.533	155	155;155	1	1			0.0028639	8.4	8.4	0	0	11262000	0	2916600	0	0	1	1	0	0	2
Q0E8E8	Q0E8E8	5	5	4		Mpcp	>tr|Q0E8E8|Q0E8E8_DROME MIP08013p1 OS=Drosophila melanogaster GN=Mpcp PE=2 SV=1	1	5	5	4	2	1	2	1	2	1	2	1	1	1	2	1	14	14	11.8	38.85	356	356	2	1	2	1	1.3156e-08	4.8	2.5	5.9	3.4	238890000	124900000	0	0	0	2	1	2	1	6
Q8IPE8;Q9V397	Q8IPE8;Q9V397	2;2	2;2	2;2		Mtpalpha	>tr|Q8IPE8|Q8IPE8_DROME CG4389, isoform B OS=Drosophila melanogaster GN=CG4389 PE=2 SV=1;>tr|Q9V397|Q9V397_DROME BcDNA.GH12558 OS=Drosophila melanogaster GN=BcDNA.GH12558 PE=2 SV=1	2	2	2	2	2	0	1	0	2	0	1	0	2	0	1	0	3.6	3.6	3.6	79.637	744	744;783	2		1		4.9814e-05	3.6	0	1.7	0	8769400	0	0	3385700	0	1	0	1	0	2
P17917	P17917	1	1	1	Proliferating cell nuclear antigen	mus209	>sp|P17917|PCNA_DROME Proliferating cell nuclear antigen OS=Drosophila melanogaster GN=mus209 PE=1 SV=2	1	1	1	1	1	0	0	0	1	0	0	0	1	0	0	0	5	5	5	28.83	260	260	1				0.0071561	5	0	0	0	0	0	0	0	0	0	0	0	0	0
Q9VVC5;Q8IQQ0;A8JNU6;Q0E8J6;E1JHW5;Q95T35	Q9VVC5;Q8IQQ0;A8JNU6;Q0E8J6;E1JHW5;Q95T35	2;2;2;1;1;1	2;2;2;1;1;1	2;2;2;1;1;1		Nc73EF	>tr|Q9VVC5|Q9VVC5_DROME Neural conserved at 73EF, isoform A OS=Drosophila melanogaster GN=Nc73EF PE=2 SV=2;>tr|Q8IQQ0|Q8IQQ0_DROME Neural conserved at 73EF, isoform F OS=Drosophila melanogaster GN=Nc73EF PE=2 SV=1;>tr|A8JNU6|A8JNU6_DROME Neural conserved a	6	2	2	2	0	0	0	2	0	0	0	2	0	0	0	2	2	2	2	112.58	1008	1008;1017;1105;1238;1241;1282				2	7.2368e-05	0	0	0	2	1744300	0	0	0	3262700	0	0	0	1	1
Q9VBU7	Q9VBU7	2	2	2		Nup358	>tr|Q9VBU7|Q9VBU7_DROME Nup358 OS=Drosophila melanogaster GN=Nup358 PE=2 SV=2	1	2	2	2	2	0	0	0	2	0	0	0	2	0	0	0	1.2	1.2	1.2	296.38	2695	2695	2				3.5211e-06	1.2	0	0	0	6067800	5818600	0	0	0	2	0	0	0	2
Q7K110	Q7K110	2	2	2		OstDelta	>tr|Q7K110|Q7K110_DROME CG6370 OS=Drosophila melanogaster GN=CG6370 PE=2 SV=1	1	2	2	2	2	0	1	0	2	0	1	0	2	0	1	0	5	5	5	69.229	634	634	2		1		6.2268e-12	5	0	3.2	0	13557000	0	0	8175300	0	1	0	1	0	2
P21187	P21187	1	1	1	Polyadenylate-binding protein	pAbp	>sp|P21187|PABP_DROME Polyadenylate-binding protein OS=Drosophila melanogaster GN=pAbp PE=1 SV=3	1	1	1	1	0	1	0	0	0	1	0	0	0	1	0	0	2.7	2.7	2.7	69.925	634	634		1			8.5772e-20	0	2.7	0	0	18510000	0	7187600	0	0	0	1	0	0	1
Q9V5E1;B7YZR2	Q9V5E1;B7YZR2	1;1	1;1	1;1	Peptidyl-alpha-hydroxyglycine alpha-amidating lyase 1	Pal1	>sp|Q9V5E1|PAL1_DROME Peptidyl-alpha-hydroxyglycine alpha-amidating lyase 1 OS=Drosophila melanogaster GN=Pal1 PE=1 SV=1;>tr|B7YZR2|B7YZR2_DROME CG12130, isoform B OS=Drosophila melanogaster GN=Pal1 PE=4 SV=1	2	1	1	1	0	0	1	0	0	0	1	0	0	0	1	0	1.5	1.5	1.5	59.641	541	541;564			1		0.040631	0	0	1.5	0	316750000	0	0	316750000	0	0	0	1	0	1	+
Q9VT04;Q9VT03	Q9VT04;Q9VT03	1;1	1;1	1;1		path	>tr|Q9VT04|Q9VT04_DROME MIP04528p OS=Drosophila melanogaster GN=path PE=2 SV=1;>tr|Q9VT03|Q9VT03_DROME Pathetic, isoform C OS=Drosophila melanogaster GN=path PE=2 SV=2	2	1	1	1	1	0	0	0	1	0	0	0	1	0	0	0	4	4	4	52.055	471	471;500	1				0.0028489	4	0	0	0	2893000	2774200	0	0	0	1	0	0	0	1
P54399;P54399-2	P54399	7;3	7;3	7;3	Protein disulfide-isomerase	Pdi	>sp|P54399|PDI_DROME Protein disulfide-isomerase OS=Drosophila melanogaster GN=Pdi PE=2 SV=1	2	7	7	7	4	2	0	2	4	2	0	2	4	2	0	2	23.4	23.4	23.4	55.78	496	496;190	4	2		2	6.4432e-19	12.1	9.1	0	4.6	52754000	22790000	0	0	0	4	2	0	2	8
Q9VD01	Q9VD01	1	1	1		Pebp1	>tr|Q9VD01|Q9VD01_DROME CG18594 OS=Drosophila melanogaster GN=Pebp1 PE=2 SV=1	1	1	1	1	0	1	0	0	0	1	0	0	0	1	0	0	9.1	9.1	9.1	19.608	176	176		1			0.0017727	0	9.1	0	0	20562000	0	7984500	0	0	0	1	0	0	1
Q01604	Q01604	1	1	1	Phosphoglycerate kinase	Pgk	>sp|Q01604|PGK_DROME Phosphoglycerate kinase OS=Drosophila melanogaster GN=Pgk PE=2 SV=2	1	1	1	1	0	1	0	0	0	1	0	0	0	1	0	0	3.6	3.6	3.6	43.861	415	415		2			2.8427e-10	0	3.6	0	0	215260000	0	83588000	0	0	0	2	0	0	2
Q9VAN7	Q9VAN7	1	1	1		Pglym78	>tr|Q9VAN7|Q9VAN7_DROME Phosphoglycerate mutase OS=Drosophila melanogaster GN=Pglym78 PE=2 SV=2	1	1	1	1	1	0	0	0	1	0	0	0	1	0	0	0	6.7	6.7	6.7	28.572	255	255	1				0.0057077	6.7	0	0	0	8869900	8505700	0	0	0	1	0	0	0	1
Q9VGB6	Q9VGB6	1	1	1		Pglym87	>tr|Q9VGB6|Q9VGB6_DROME Phosphoglycerate mutase OS=Drosophila melanogaster GN=Pglym87 PE=2 SV=1	1	1	1	1	0	1	0	0	0	1	0	0	0	1	0	0	3.8	3.8	3.8	32.963	292	292		1			0.00014018	0	3.8	0	0	94026000	0	36512000	0	0	0	1	0	0	1
Q9W123	Q9W123	1	1	1	Protein painting of fourth	Pof	>sp|Q9W123|POF_DROME Protein painting of fourth OS=Drosophila melanogaster GN=Pof PE=1 SV=1	1	1	1	1	1	0	0	0	1	0	0	0	1	0	0	0	3.6	3.6	3.6	55.103	495	495	1				0.00037968	3.6	0	0	0	5455000	5231000	0	0	0	1	0	0	0	1
Q9VH07	Q9VH07	1	1	1	RuvB-like helicase 1	pont	>sp|Q9VH07|RUVB1_DROME RuvB-like helicase 1 OS=Drosophila melanogaster GN=pont PE=1 SV=1	1	1	1	1	1	0	0	0	1	0	0	0	1	0	0	0	3.5	3.5	3.5	50.242	456	456	1				0.0038128	3.5	0	0	0	1295000	1241900	0	0	0	1	0	0	0	1
Q9VTR6	Q9VTR6	1	1	1		prc	>tr|Q9VTR6|Q9VTR6_DROME Pericardin OS=Drosophila melanogaster GN=prc PE=2 SV=2	1	1	1	1	1	0	1	1	1	0	1	1	1	0	1	1	1.1	1.1	1.1	163.5	1713	1713	1		1	1	1.0193e-29	1.1	0	1.1	1.1	40597000	0	0	0	24984000	1	0	1	1	3
P48601	P48601	2	2	2	26S protease regulatory subunit 4	Pros26.4	>sp|P48601|PRS4_DROME 26S protease regulatory subunit 4 OS=Drosophila melanogaster GN=Pros26.4 PE=2 SV=2	1	2	2	2	0	2	0	0	0	2	0	0	0	2	0	0	5.7	5.7	5.7	49.323	439	439		2			1.0979e-05	0	5.7	0	0	36106000	0	14021000	0	0	0	2	0	0	2
Q95083	Q95083	1	1	1	Proteasome subunit alpha type-5	Prosalpha5	>sp|Q95083|PSA5_DROME Proteasome subunit alpha type-5 OS=Drosophila melanogaster GN=Prosalpha5 PE=2 SV=2	1	1	1	1	0	1	0	0	0	1	0	0	0	1	0	0	4.1	4.1	4.1	26.883	244	244		1			0.0063953	0	4.1	0	0	23619000	0	9171500	0	0	0	1	0	0	1
O62619-2;O62619	O62619-2;O62619	3;3	3;3	3;3	Pyruvate kinase	PyK	>sp|O62619-2|KPYK_DROME Isoform B of Pyruvate kinase OS=Drosophila melanogaster GN=PyK;>sp|O62619|KPYK_DROME Pyruvate kinase OS=Drosophila melanogaster GN=PyK PE=2 SV=2	2	3	3	3	2	2	2	1	2	2	2	1	2	2	2	1	8.2	8.2	8.2	55.058	512	512;533	2	2	2	1	3.2931e-35	6.2	6.2	6.2	2	453940000	54618000	99468000	53998000	0	2	2	2	1	7
O18335	O18335	2	2	2		Rab11	>tr|O18335|O18335_DROME Drab11 OS=Drosophila melanogaster GN=Rab11 PE=2 SV=1	1	2	2	2	0	2	0	0	0	2	0	0	0	2	0	0	11.2	11.2	11.2	24.245	214	214		2			0.00020589	0	11.2	0	0	31606000	0	12273000	0	0	0	2	0	0	2
Q9VZ23;A4V4A5	Q9VZ23;A4V4A5	2;2	2;2	2;2	GTP-binding nuclear protein Ran	ran;Ran	>sp|Q9VZ23|RAN_DROME GTP-binding nuclear protein Ran OS=Drosophila melanogaster GN=ran PE=1 SV=1;>tr|A4V4A5|A4V4A5_DROME Ran, isoform B OS=Drosophila melanogaster GN=ran PE=4 SV=1	2	2	2	2	0	2	0	0	0	2	0	0	0	2	0	0	9.7	9.7	9.7	24.708	216	216;216		2			1.35e-05	0	9.7	0	0	25150000	0	9766000	0	0	0	2	0	0	2
Q9VYR1;Q76NR6	Q9VYR1;Q76NR6	9;9	9;9	9;9		regucalcin	>tr|Q9VYR1|Q9VYR1_DROME Regucalcin homologue OS=Drosophila melanogaster GN=regucalcin PE=2 SV=1;>tr|Q76NR6|Q76NR6_DROME Regucalcin, isoform D OS=Drosophila melanogaster GN=regucalcin PE=2 SV=1	2	9	9	9	8	5	4	2	8	5	4	2	8	5	4	2	39.9	39.9	39.9	33.644	303	303;319	8	5	4	2	3.3548e-43	34.7	26.7	16.8	8.6	245870000	95548000	35067000	37960000	28988000	8	5	4	2	19
Q9V496	Q9V496	11	11	11	Apolipophorins;Apolipophorin-2;Apolipophorin-1	Rfabg	>sp|Q9V496|APLP_DROME Apolipophorins OS=Drosophila melanogaster GN=Rfabg PE=1 SV=2	1	11	11	11	7	2	7	0	7	2	7	0	7	2	7	0	4.2	4.2	4.2	372.67	3351	3351	8	2	7		4.432e-139	2.7	0.8	2.8	0	123140000	39107000	35412000	33703000	0	8	2	6	0	16
Q7KU78;P19109-3;E1JJ68;P19109-4;P19109-2;Q7K4L8;P19109;Q9VHP0;Q8MZI3;Q9W3M7	Q7KU78;P19109-3;E1JJ68;P19109-4;P19109-2;Q7K4L8;P19109;Q9VHP0;Q8MZI3;Q9W3M7	1;1;1;1;1;1;1;1;1;1	1;1;1;1;1;1;1;1;1;1	1;1;1;1;1;1;1;1;1;1	ATP-dependent RNA helicase p62;ATP-dependent RNA helicase bel	Rm62;bel	>tr|Q7KU78|Q7KU78_DROME CG10077, isoform C OS=Drosophila melanogaster GN=CG10077 PE=3 SV=1;>sp|P19109-3|DDX17_DROME Isoform D of ATP-dependent RNA helicase p62 OS=Drosophila melanogaster GN=Rm62;>tr|E1JJ68|E1JJ68_DROME Rm62, isoform H OS=Drosophila melanog	10	1	1	1	0	1	0	0	0	1	0	0	0	1	0	0	2.3	2.3	2.3	51.157	472	472;575;575;578;578;703;719;798;818;945		1			0.036151	0	2.3	0	0	11893000	0	4618300	0	0	0	1	0	0	1	+
Q8IGE1;Q9VTP4	Q8IGE1;Q9VTP4	2;2	2;2	2;2	60S ribosomal protein L10a-2	RpL10Ab	>tr|Q8IGE1|Q8IGE1_DROME RH43519p OS=Drosophila melanogaster GN=RpL10Ab PE=2 SV=1;>sp|Q9VTP4|R10AB_DROME 60S ribosomal protein L10a-2 OS=Drosophila melanogaster GN=RpL10Ab PE=2 SV=2	2	2	2	2	1	1	0	0	1	1	0	0	1	1	0	0	13.5	13.5	13.5	17.275	155	155;217	1	1			0.00093223	8.4	5.2	0	0	73049000	0	27551000	0	0	1	1	0	0	2
P41126	P41126	5	5	5	60S ribosomal protein L13	RpL13	>sp|P41126|RL13_DROME 60S ribosomal protein L13 OS=Drosophila melanogaster GN=RpL13 PE=3 SV=1	1	5	5	5	4	3	2	0	4	3	2	0	4	3	2	0	21.6	21.6	21.6	24.951	218	218	4	3	2		9.0502e-16	21.6	12.4	12.4	0	199090000	83414000	40497000	23483000	0	5	4	2	0	11
P55841	P55841	2	2	2	60S ribosomal protein L14	RpL14	>sp|P55841|RL14_DROME 60S ribosomal protein L14 OS=Drosophila melanogaster GN=RpL14 PE=2 SV=1	1	2	2	2	2	1	1	0	2	1	1	0	2	1	1	0	14.5	14.5	14.5	19.173	166	166	2	2	1		2.677e-07	14.5	7.2	7.2	0	64190000	0	18306000	0	0	2	2	1	0	5
Q9VJY6	Q9VJY6	2	2	2	60S ribosomal protein L24	RpL24	>sp|Q9VJY6|RL24_DROME 60S ribosomal protein L24 OS=Drosophila melanogaster GN=RpL24 PE=1 SV=1	1	2	2	2	1	1	1	1	1	1	1	1	1	1	1	1	13.5	13.5	13.5	17.52	155	155	1	1	1	1	0.00049884	8.4	8.4	8.4	5.2	16648000	0	0	4738600	0	1	1	1	1	4
Q9VNB9	Q9VNB9	1	1	1		RpL35A	>tr|Q9VNB9|Q9VNB9_DROME RE17737p OS=Drosophila melanogaster GN=RpL35A PE=2 SV=1	1	1	1	1	0	1	1	0	0	1	1	0	0	1	1	0	5.1	5.1	5.1	17.655	157	157		1	1		0.063116	0	5.1	5.1	0	12564000	0	0	6976300	0	0	1	1	0	2	+
P09180	P09180	1	1	1	60S ribosomal protein L4	RpL4	>sp|P09180|RL4_DROME 60S ribosomal protein L4 OS=Drosophila melanogaster GN=RpL4 PE=2 SV=2	1	1	1	1	1	0	0	0	1	0	0	0	1	0	0	0	4.2	4.2	4.2	45.025	401	401	1				0.0061127	4.2	0	0	0	1586500	1521300	0	0	0	1	0	0	0	1
P18101;P15357;Q9W418;P0CG69;A4V1F9	P18101;P15357;Q9W418;P0CG69;A4V1F9	5;5;5;5;5	5;5;5;5;5	5;5;5;5;5	Ubiquitin-60S ribosomal protein L40;Ubiquitin;60S ribosomal protein L40;Ubiquitin-40S ribosomal protein S27a;Ubiquitin;40S ribosomal protein S27a;Polyubiquitin;Ubiquitin	RpL40;RpS27A;Ubi-p5E;Ubi-p63E	>sp|P18101|RL40_DROME Ubiquitin-60S ribosomal protein L40 OS=Drosophila melanogaster GN=RpL40 PE=1 SV=2;>sp|P15357|RS27A_DROME Ubiquitin-40S ribosomal protein S27a OS=Drosophila melanogaster GN=RpS27A PE=1 SV=2;>tr|Q9W418|Q9W418_DROME GH17761p OS=Drosophil	5	5	5	5	3	5	4	2	3	5	4	2	3	5	4	2	36.7	36.7	36.7	14.729	128	128;156;534;763;763	7	9	8	2	9.4484e-84	29.7	36.7	36.7	19.5	5452700000	1445300000	1113100000	824020000	242660000	13	9	8	4	34
Q6NL81;Q9W5R8	Q6NL81;Q9W5R8	1;1	1;1	1;1	60S ribosomal protein L5	RpL5	>tr|Q6NL81|Q6NL81_DROME RE57391p OS=Drosophila melanogaster GN=RpL5 PE=2 SV=1;>sp|Q9W5R8|RL5_DROME 60S ribosomal protein L5 OS=Drosophila melanogaster GN=RpL5 PE=2 SV=2	2	1	1	1	1	0	0	0	1	0	0	0	1	0	0	0	8.8	8.8	8.8	15.612	137	137;299	1				0.0017343	8.8	0	0	0	18460000	17702000	0	0	0	1	0	0	0	1
Q9VW54	Q9VW54	2	2	2		Rpn1	>tr|Q9VW54|Q9VW54_DROME 26S proteasome regulatory complex subunit p97 OS=Drosophila melanogaster GN=Rpn1 PE=2 SV=2	1	2	2	2	1	1	1	0	1	1	1	0	1	1	1	0	2.6	2.6	2.6	102.28	919	919	1	1	1		0.00027457	1.6	1	1.6	0	17281000	0	0	2105100	0	1	1	1	0	3
Q9V3H2	Q9V3H2	2	2	2	26S proteasome non-ATPase regulatory subunit 14	Rpn11	>sp|Q9V3H2|PSDE_DROME 26S proteasome non-ATPase regulatory subunit 14 OS=Drosophila melanogaster GN=Rpn11 PE=1 SV=1	1	2	2	2	0	2	0	0	0	2	0	0	0	2	0	0	6.5	6.5	6.5	34.4	308	308		2			0.00068868	0	6.5	0	0	21041000	0	8170600	0	0	0	2	0	0	2
P17704	P17704	3	3	3	40S ribosomal protein S17	RpS17	>sp|P17704|RS17_DROME 40S ribosomal protein S17 OS=Drosophila melanogaster GN=RpS17 PE=2 SV=2	1	3	3	3	3	3	2	0	3	3	2	0	3	3	2	0	25.2	25.2	25.2	15.285	131	131	3	4	2		3.1723e-22	25.2	25.2	16.8	0	312920000	132890000	48710000	34866000	0	3	4	2	0	9
P55828	P55828	1	1	1	40S ribosomal protein S20	RpS20	>sp|P55828|RS20_DROME 40S ribosomal protein S20 OS=Drosophila melanogaster GN=RpS20 PE=1 SV=1	1	1	1	1	0	1	0	0	0	1	0	0	0	1	0	0	10	10	10	13.488	120	120		1			0.0014669	0	10	0	0	21065000	0	8179700	0	0	0	1	0	0	1
Q8T3U2	Q8T3U2	1	1	1	40S ribosomal protein S23	RpS23	>sp|Q8T3U2|RS23_DROME 40S ribosomal protein S23 OS=Drosophila melanogaster GN=RpS23 PE=2 SV=1	1	1	1	1	0	1	0	0	0	1	0	0	0	1	0	0	7.7	7.7	7.7	16.016	143	143		1			0.0058429	0	7.7	0	0	20930000	0	8127600	0	0	0	1	0	0	1
Q06559	Q06559	3	3	3	40S ribosomal protein S3	RpS3	>sp|Q06559|RS3_DROME 40S ribosomal protein S3 OS=Drosophila melanogaster GN=RpS3 PE=1 SV=1	1	3	3	3	2	2	1	1	2	2	1	1	2	2	1	1	12.6	12.6	12.6	27.471	246	246	2	2	1	1	8.3258e-16	8.9	8.9	5.3	5.3	193290000	0	56302000	0	0	2	2	1	1	6
Q9W414	Q9W414	1	1	1		Rpt4	>tr|Q9W414|Q9W414_DROME Rpt4 OS=Drosophila melanogaster GN=Rpt4 PE=2 SV=2	1	1	1	1	0	1	0	0	0	1	0	0	0	1	0	0	3.6	3.6	3.6	44.209	390	390		1			2.3027e-06	0	3.6	0	0	8804800	0	3419100	0	0	0	1	0	0	1
Q9VMV9;E1JHT6;Q9VMW2;Q9VMW4;Q9VMW1;Q7KTP4;E1JHT9	Q9VMV9;E1JHT6	3;3;1;1;1;1;1	3;3;1;1;1;1;1	3;3;1;1;1;1;1		Rtnl1	>tr|Q9VMV9|Q9VMV9_DROME Rtnl1, isoform F OS=Drosophila melanogaster GN=Rtnl1 PE=2 SV=2;>tr|E1JHT6|E1JHT6_DROME Rtnl1, isoform H OS=Drosophila melanogaster GN=Rtnl1 PE=4 SV=1	7	3	3	3	3	0	1	1	3	0	1	1	3	0	1	1	6.2	6.2	6.2	63.938	595	595;607;202;222;224;234;235	3		1	1	1.0917e-07	6.2	0	2.5	2.5	40682000	23489000	0	0	0	3	0	1	1	5
Q9VZL3	Q9VZL3	9	9	9		Sc2	>tr|Q9VZL3|Q9VZL3_DROME Sc2 OS=Drosophila melanogaster GN=Sc2 PE=2 SV=1	1	9	9	9	5	5	9	3	5	5	9	3	5	5	9	3	23.8	23.8	23.8	34.185	302	302	6	6	10	5	3.1696e-33	18.2	18.2	23.8	12.3	543080000	132210000	53068000	192170000	107810000	6	6	8	4	24
Q94522	Q94522	1	1	1	Succinyl-CoA ligase [ADP/GDP-forming] subunit alpha, mitochondrial	Scsalpha	>sp|Q94522|SUCA_DROME Succinyl-CoA ligase [ADP/GDP-forming] subunit alpha, mitochondrial OS=Drosophila melanogaster GN=Scsalpha PE=2 SV=3	1	1	1	1	0	0	0	1	0	0	0	1	0	0	0	1	4	4	4	34.389	328	328				1	7.2798e-07	0	0	0	4	7601400	0	0	0	14218000	0	0	0	1	1
Q8STG9	Q8STG9	3	3	3		Sec61alpha	>tr|Q8STG9|Q8STG9_DROME DSec61alpha OS=Drosophila melanogaster GN=Sec61alpha PE=2 SV=1	1	3	3	3	3	0	2	2	3	0	2	2	3	0	2	2	4.6	4.6	4.6	52.184	476	476	3		2	2	8.2835e-06	4.6	0	4.2	4.2	97470000	43402000	0	36941000	23681000	3	0	2	2	7
Q26365-2;Q26365;O62526	Q26365-2;Q26365;O62526	8;8;4	8;8;4	8;8;4	ADP,ATP carrier protein	sesB;Ant2	>sp|Q26365-2|ADT_DROME Isoform A of ADP,ATP carrier protein OS=Drosophila melanogaster GN=sesB;>sp|Q26365|ADT_DROME ADP,ATP carrier protein OS=Drosophila melanogaster GN=sesB PE=2 SV=4;>tr|O62526|O62526_DROME ADP/ATP translocase OS=Drosophila melanogaster	3	8	8	8	5	4	5	3	5	4	5	3	5	4	5	3	24.1	24.1	24.1	32.909	299	299;312;307	5	4	5	3	7.3085e-17	15.7	12.7	15.4	8	446180000	131980000	70692000	159400000	89696000	5	4	6	3	18
P02840	P02840	1	1	1	Salivary glue protein Sgs-3	Sgs3	>sp|P02840|SGS3_DROME Salivary glue protein Sgs-3 OS=Drosophila melanogaster GN=Sgs3 PE=2 SV=1	1	1	1	1	1	1	0	1	1	1	0	1	1	1	0	1	3.9	3.9	3.9	32.196	307	307	1	1		1	5.4725e-05	3.9	3.9	0	3.9	134630000	0	0	0	5920700	1	1	0	1	3
P07701	P07701	1	1	1	Salivary glue protein Sgs-5	Sgs5	>sp|P07701|SGS5_DROME Salivary glue protein Sgs-5 OS=Drosophila melanogaster GN=Sgs5 PE=2 SV=1	1	1	1	1	1	1	0	0	1	1	0	0	1	1	0	0	7.4	7.4	7.4	18.821	163	163	1	1			0.00079488	7.4	7.4	0	0	93756000	0	12217000	0	0	1	1	0	0	2
Q9I7U4-4;Q9I7U4;Q9I7U4-5;Q9I7U4-2;Q9I7U4-3	Q9I7U4-4;Q9I7U4;Q9I7U4-5;Q9I7U4-2;Q9I7U4-3	8;8;8;7;7	8;8;8;7;7	8;8;8;7;7	Titin	sls	>sp|Q9I7U4-4|TITIN_DROME Isoform D of Titin OS=Drosophila melanogaster GN=sls;>sp|Q9I7U4|TITIN_DROME Titin OS=Drosophila melanogaster GN=sls PE=1 SV=3;>sp|Q9I7U4-5|TITIN_DROME Isoform E of Titin OS=Drosophila melanogaster GN=sls;>sp|Q9I7U4-2|TITIN_DROME Is	5	8	8	8	6	1	6	2	6	1	6	2	6	1	6	2	0.9	0.9	0.9	1849.1	16282	16282;18141;18178;4863;17970	7	1	7	2	5.885e-23	0.7	0.1	0.7	0.3	405970000	230670000	0	149780000	0	7	1	7	1	16
O97102	O97102	6	6	6		smt3	>tr|O97102|O97102_DROME LD07775p OS=Drosophila melanogaster GN=smt3 PE=1 SV=1	1	6	6	6	6	6	5	3	6	6	5	3	6	6	5	3	45.6	45.6	45.6	10.124	90	90	25	16	13	5	3.9709e-174	45.6	45.6	45.6	34.4	72558000000	26299000000	8649600000	8816800000	213970000	33	19	13	5	70
P17133	P17133	1	1	1	U1 small nuclear ribonucleoprotein 70 kDa	snRNP-U1-70K	>sp|P17133|RU17_DROME U1 small nuclear ribonucleoprotein 70 kDa OS=Drosophila melanogaster GN=snRNP-U1-70K PE=1 SV=2	1	1	1	1	0	1	0	0	0	1	0	0	0	1	0	0	3.3	3.3	3.3	52.9	448	448		1			0.0071882	0	3.3	0	0	3637900	0	1412600	0	0	0	1	0	0	1
Q9VLU4	Q9VLU4	1	1	1		Spn28Dc	>tr|Q9VLU4|Q9VLU4_DROME LP15633p OS=Drosophila melanogaster GN=Spn28D PE=2 SV=2	1	1	1	1	0	1	0	0	0	1	0	0	0	1	0	0	1.3	1.3	1.3	59.349	536	536		2			0.018575	0	1.3	0	0	6877800000	0	2158200000	0	0	0	2	0	0	2	+
Q9VPQ7	Q9VPQ7	1	1	1		Spp	>tr|Q9VPQ7|Q9VPQ7_DROME SD07518p OS=Drosophila melanogaster GN=Spp PE=2 SV=1	1	1	1	1	1	1	1	1	1	1	1	1	1	1	1	1	2.3	2.3	2.3	43.214	389	389	1	1	1	1	0.002274	2.3	2.3	2.3	2.3	39637000	0	0	0	6353400	1	1	1	1	4
P38979-2;P38979	P38979-2;P38979	3;2	3;2	3;2	40S ribosomal protein SA	sta	>sp|P38979-2|RSSA_DROME Isoform A of 40S ribosomal protein SA OS=Drosophila melanogaster GN=sta;>sp|P38979|RSSA_DROME 40S ribosomal protein SA OS=Drosophila melanogaster GN=sta PE=1 SV=2	2	3	3	3	2	2	1	0	2	2	1	0	2	2	1	0	20.7	20.7	20.7	30.228	270	270;313	2	2	1		5.3159e-22	14.1	14.8	8.1	0	41058000	0	10034000	0	0	4	3	1	0	8
Q7KN62-2;Q7KN62;Q7KN62-3;Q8IGZ2	Q7KN62-2;Q7KN62;Q7KN62-3	6;6;6;1	6;6;6;1	6;6;6;1	Transitional endoplasmic reticulum ATPase TER94	TER94	>sp|Q7KN62-2|TERA_DROME Isoform D of Transitional endoplasmic reticulum ATPase TER94 OS=Drosophila melanogaster GN=TER94;>sp|Q7KN62|TERA_DROME Transitional endoplasmic reticulum ATPase TER94 OS=Drosophila melanogaster GN=TER94 PE=1 SV=1;>sp|Q7KN62-3|TERA_D	4	6	6	6	0	6	0	0	0	6	0	0	0	6	0	0	7.1	7.1	7.1	84.249	759	759;801;826;297		6			4.0583e-15	0	7.1	0	0	353660000	0	137330000	0	0	0	6	0	0	6
Q9VMD9	Q9VMD9	2	2	2		Tig	>tr|Q9VMD9|Q9VMD9_DROME Tiggrin OS=Drosophila melanogaster GN=Tig PE=2 SV=2	1	2	2	2	1	0	0	2	1	0	0	2	1	0	0	2	0.9	0.9	0.9	257.44	2188	2188	1			2	0.00011754	0.5	0	0	0.9	12737000	0	0	0	17026000	1	0	0	2	3
P06754-5;P06754-3;Q6NN28;P06754-1;P49455-2;P49455;P06754-2;P06754;Q8IGY1	P06754-5;P06754-3;Q6NN28;P06754-1;P49455-2;P49455;P06754-2;P06754;Q8IGY1	2;2;2;2;2;2;1;1;1	2;2;2;2;2;2;1;1;1	2;2;2;2;2;2;1;1;1	Tropomyosin-1, isoforms 9A/A/B;Tropomyosin-1, isoforms 33/34	Tm1	>sp|P06754-5|TPM1_DROME Isoform L of Tropomyosin-1, isoforms 9A/A/B OS=Drosophila melanogaster GN=Tm1;>sp|P06754-3|TPM1_DROME Isoform 9A of Tropomyosin-1, isoforms 9A/A/B OS=Drosophila melanogaster GN=Tm1;>tr|Q6NN28|Q6NN28_DROME RE21974p OS=Drosophila mela	9	2	2	2	2	1	1	1	2	1	1	1	2	1	1	1	8.5	8.5	8.5	32.499	284	284;284;285;285;501;518;252;339;711	2	1	1	1	0.00011749	8.5	3.2	3.2	3.2	146590000	25985000	0	0	0	2	1	1	1	5
Q9V3N6	Q9V3N6	2	2	2		TM9SF4	>tr|Q9V3N6|Q9V3N6_DROME GH02822p OS=Drosophila melanogaster GN=TM9SF4 PE=2 SV=1	1	2	2	2	1	0	2	0	1	0	2	0	1	0	2	0	4.1	4.1	4.1	72.536	630	630	1		2		1.7581e-06	1.4	0	4.1	0	24158000	0	0	13886000	0	1	0	2	0	3
Q9Y119	Q9Y119	2	2	2		Tps1	>tr|Q9Y119|Q9Y119_DROME BcDNA.GH08860 OS=Drosophila melanogaster GN=Tps1 PE=2 SV=1	1	2	2	2	1	0	1	1	1	0	1	1	1	0	1	1	2.6	2.6	2.6	91.134	809	809	1		1	1	0.00074677	1.4	0	1.4	1.2	14203000	0	0	3194700	0	1	0	1	1	3
Q9W5C2	Q9W5C2	1	1	1		TRAM	>tr|Q9W5C2|Q9W5C2_DROME LD27659p OS=Drosophila melanogaster GN=TRAM PE=2 SV=1	1	1	1	1	1	0	1	0	1	0	1	0	1	0	1	0	4.3	4.3	4.3	41.78	368	368	1		1		0.0011657	4.3	0	4.3	0	16262000	0	0	8668400	0	1	0	1	0	2
Q9W4Y3;A8JUV8;Q8MPN3;E1JJC0;Q8IRV9;Q9W4Y4;Q8IRV8;Q8IRV7	Q9W4Y3;A8JUV8;Q8MPN3;E1JJC0;Q8IRV9;Q9W4Y4;Q8IRV8;Q8IRV7	97;88;88;88;84;84;84;70	97;88;88;88;84;84;84;70	97;88;88;88;84;84;84;70		trol	>tr|Q9W4Y3|Q9W4Y3_DROME Terribly reduced optic lobes, isoform F OS=Drosophila melanogaster GN=trol PE=2 SV=2;>tr|A8JUV8|A8JUV8_DROME Terribly reduced optic lobes, isoform G OS=Drosophila melanogaster GN=trol PE=4 SV=1;>tr|Q8MPN3|Q8MPN3_DROME Perlecan OS=Dr	8	97	97	97	50	66	61	78	50	66	61	78	50	66	61	78	24.5	24.5	24.5	513.42	4629	4629;4156;4223;4285;4117;4179;4228;3215	75	108	90	149	0	13.1	19.1	14.2	19.1	45104000000	7280500000	8896700000	12208000000	16480000000	83	118	101	199	501
P45594	P45594	2	2	2	Cofilin/actin-depolymerizing factor homolog	tsr	>sp|P45594|CADF_DROME Cofilin/actin-depolymerizing factor homolog OS=Drosophila melanogaster GN=tsr PE=2 SV=1	1	2	2	2	2	1	0	0	2	1	0	0	2	1	0	0	16.9	16.9	16.9	17.153	148	148	2	1			4.256e-07	16.9	8.1	0	0	47088000	22416000	0	0	0	2	1	0	0	3
Q9V535	Q9V535	3	3	3	RNA-binding protein 8A	tsu	>sp|Q9V535|RBM8A_DROME RNA-binding protein 8A OS=Drosophila melanogaster GN=tsu PE=1 SV=1	1	3	3	3	3	2	2	0	3	2	2	0	3	2	2	0	20.6	20.6	20.6	19.01	165	165	4	3	2		2.7578e-16	20.6	15.8	15.8	0	337410000	159850000	47891000	47248000	0	4	3	2	0	9
P17789	P17789	2	2	2	Protein tramtrack, beta isoform	ttk	>sp|P17789|TTKB_DROME Protein tramtrack, beta isoform OS=Drosophila melanogaster GN=ttk PE=1 SV=2	1	2	2	2	2	0	0	0	2	0	0	0	2	0	0	0	5.1	5.1	5.1	68.77	643	643	2				2.017e-08	5.1	0	0	0	18955000	18177000	0	0	0	3	0	0	0	3
Q9W0S7	Q9W0S7	1	1	1		Tudor-SN	>tr|Q9W0S7|Q9W0S7_DROME LD20211p OS=Drosophila melanogaster GN=Tudor-SN PE=1 SV=1	1	1	1	1	0	0	0	1	0	0	0	1	0	0	0	1	1.5	1.5	1.5	103.1	926	926				1	0.00037347	0	0	0	1.5	4751500	0	0	0	8887500	0	0	0	1	1
Q7KUA4	Q7KUA4	27	27	27		Uba2	>tr|Q7KUA4|Q7KUA4_DROME LD22577p OS=Drosophila melanogaster GN=Uba2 PE=2 SV=1	1	27	27	27	25	22	16	0	25	22	16	0	25	22	16	0	36.4	36.4	36.4	77.61	700	700	38	32	22		0	32.7	33	22.6	0	5104700000	1724300000	1290400000	535180000	0	46	36	23	0	105
P19351-10;P19351-9;P19351-6;E1JJP0;P19351-8;P19351-7;P19351-13;P19351-2;P19351-3;P19351-11;P19351;P19351-12;P19351-5;P19351-4	P19351-10;P19351-9;P19351-6;E1JJP0;P19351-8;P19351-7;P19351-13;P19351-2;P19351-3;P19351-11;P19351;P19351-12;P19351-5;P19351-4	2;2;2;2;2;2;2;2;2;2;2;1;1;1	2;2;2;2;2;2;2;2;2;2;2;1;1;1	2;2;2;2;2;2;2;2;2;2;2;1;1;1	Troponin T, skeletal muscle	up	>sp|P19351-10|TNNT_DROME Isoform 10 of Troponin T, skeletal muscle OS=Drosophila melanogaster GN=up;>sp|P19351-9|TNNT_DROME Isoform 9 of Troponin T, skeletal muscle OS=Drosophila melanogaster GN=up;>sp|P19351-6|TNNT_DROME Isoform 6 of Troponin T, skeletal	14	2	2	2	1	1	1	0	1	1	1	0	1	1	1	0	8.8	8.8	8.8	36.505	306	306;374;374;374;388;389;389;396;397;397;397;388;396;396	1	1	1		0.00014421	4.6	4.2	4.2	0	24614000	8499900	0	0	0	1	1	1	0	3
Q7KVX5;Q7KVX4;Q9W4N8	Q7KVX5;Q7KVX4;Q9W4N8	2;2;2	2;2;2	2;2;2		Vap-33-1	>tr|Q7KVX5|Q7KVX5_DROME Vap-33-1, isoform A OS=Drosophila melanogaster GN=Vap-33-1 PE=2 SV=1;>tr|Q7KVX4|Q7KVX4_DROME Vap-33-1, isoform D OS=Drosophila melanogaster GN=Vap-33-1 PE=2 SV=1;>tr|Q9W4N8|Q9W4N8_DROME LD30122p OS=Drosophila melanogaster GN=Vap-33-	3	2	2	2	2	0	0	0	2	0	0	0	2	0	0	0	9.8	9.8	9.8	26.771	235	235;238;269	2				0.00015283	9.8	0	0	0	16249000	15582000	0	0	0	2	0	0	0	2
P31409;E1JIJ5	P31409;E1JIJ5	1;1	1;1	1;1	V-type proton ATPase subunit B	Vha55	>sp|P31409|VATB_DROME V-type proton ATPase subunit B OS=Drosophila melanogaster GN=Vha55 PE=2 SV=1;>tr|E1JIJ5|E1JIJ5_DROME Vacuolar H[+]-ATPase 55kD B subunit, isoform C OS=Drosophila melanogaster GN=Vha55 PE=3 SV=1	2	1	1	1	0	1	0	0	0	1	0	0	0	1	0	0	3.1	3.1	3.1	54.549	490	490;490		1			5.1953e-10	0	3.1	0	0	17311000	0	6722100	0	0	0	1	0	0	1
Q27331;P48602;A4V0N4;Q9VK47	Q27331;P48602;A4V0N4;Q9VK47	1;1;1;1	1;1;1;1	1;1;1;1	V-type proton ATPase catalytic subunit A isoform 2;V-type proton ATPase catalytic subunit A isoform 1	Vha68-2;Vha68-1;Vha68-3	>sp|Q27331|VATA2_DROME V-type proton ATPase catalytic subunit A isoform 2 OS=Drosophila melanogaster GN=Vha68-2 PE=1 SV=2;>sp|P48602|VATA1_DROME V-type proton ATPase catalytic subunit A isoform 1 OS=Drosophila melanogaster GN=Vha68-1 PE=2 SV=2;>tr|A4V0N4|A	4	1	1	1	0	1	0	0	0	1	0	0	0	1	0	0	2.4	2.4	2.4	68.301	614	614;614;614;743		2			1.5822e-13	0	2.4	0	0	39981000	0	9877200	0	0	0	2	0	0	2
Q9VMV5	Q9VMV5	30	30	30		vkg	>tr|Q9VMV5|Q9VMV5_DROME Viking OS=Drosophila melanogaster GN=vkg PE=2 SV=1	1	30	30	30	18	18	27	23	18	18	27	23	18	18	27	23	16.4	16.4	16.4	193.77	1940	1940	22	22	35	34	0	10.5	12.3	15.9	13.6	12359000000	1742400000	1747400000	3116100000	5563500000	22	21	35	34	112
Q9VH71;Q0KI93	Q9VH71;Q0KI93	1;1	1;1	1;1		Whamy	>tr|Q9VH71|Q9VH71_DROME CG12946, isoform A OS=Drosophila melanogaster GN=Whamy PE=2 SV=2;>tr|Q0KI93|Q0KI93_DROME CG12946, isoform B OS=Drosophila melanogaster GN=Whamy PE=4 SV=1	2	1	1	1	1	0	0	0	1	0	0	0	1	0	0	0	2.3	2.3	2.3	54.111	514	514;630	1				0.0029062	2.3	0	0	0	5269900	5053500	0	0	0	1	0	0	0	1
P36188-2;P36188-3;P36188-8;P36188-6;P36188-4;P36188-9;P36188-7;P36188-5;A4V4Q6;P36188-10;P36188	P36188-2;P36188-3;P36188-8;P36188-6;P36188-4;P36188-9;P36188-7;P36188-5;A4V4Q6;P36188-10;P36188	2;2;1;1;1;1;1;1;1;1;1	2;2;1;1;1;1;1;1;1;1;1	2;2;1;1;1;1;1;1;1;1;1	Troponin I	wupA	>sp|P36188-2|TNNI_DROME Isoform 1 of Troponin I OS=Drosophila melanogaster GN=wupA;>sp|P36188-3|TNNI_DROME Isoform 2 of Troponin I OS=Drosophila melanogaster GN=wupA;>sp|P36188-8|TNNI_DROME Isoform 7 of Troponin I OS=Drosophila melanogaster GN=wupA;>sp|P36	11	2	2	2	2	1	0	0	2	1	0	0	2	1	0	0	9	9	9	23.517	199	199;208;199;199;199;208;208;208;208;260;269	2	1			5.8274e-09	9	5.5	0	0	149860000	97253000	0	0	0	2	1	0	0	3
Q0E9E2;Q7KN97	Q0E9E2;Q7KN97	106;105	106;105	106;105	Pyruvate carboxylase		>tr|Q0E9E2|Q0E9E2_DROME CG1516, isoform I OS=Drosophila melanogaster GN=CG1516 PE=2 SV=1;>tr|Q7KN97|Q7KN97_DROME CG1516, isoform A OS=Drosophila melanogaster GN=CG1516 PE=2 SV=1	2	106	106	106	94	83	93	96	94	83	93	96	94	83	93	96	68.8	68.8	68.8	132.67	1197	1197;1181	317	305	307	362	0	66.5	63	65.4	65.7	686530000000	181300000000	61178000000	200170000000	204580000000	414	430	409	631	1884
Q9VLS7	Q9VLS7	21	21	21			>tr|Q9VLS7|Q9VLS7_DROME CG8552 OS=Drosophila melanogaster GN=CG8552 PE=2 SV=1	1	21	21	21	19	17	18	12	19	17	18	12	19	17	18	12	14.6	14.6	14.6	214.15	2016	2016	35	28	26	12	0	13.8	12.2	12.3	9.3	5536300000	1869200000	900090000	1008300000	563710000	38	30	29	13	110
Q9VQL7;B7Z001;Q9VQL6	Q9VQL7;B7Z001	30;30;2	30;30;2	30;30;2			>tr|Q9VQL7|Q9VQL7_DROME CG3523, isoform A OS=Drosophila melanogaster GN=CG3523 PE=2 SV=1;>tr|B7Z001|B7Z001_DROME CG3523, isoform B OS=Drosophila melanogaster GN=CG3523 PE=4 SV=1	3	30	30	30	17	14	13	16	17	14	13	16	17	14	13	16	18.9	18.9	18.9	266.44	2438	2438;2544;2409	18	15	13	17	1.8101e-176	10.8	9.4	8.5	10	725100000	212200000	114480000	168080000	162290000	18	14	13	13	58
Q9VNS3	Q9VNS3	5	5	5			>tr|Q9VNS3|Q9VNS3_DROME CG11370 OS=Drosophila melanogaster GN=CG11370 PE=2 SV=1	1	5	5	5	4	4	2	5	4	4	2	5	4	4	2	5	31.2	31.2	31.2	35.898	346	346	6	12	3	10	1.2519e-185	28.3	28.3	9.2	31.2	1399400000	399720000	309320000	83985000	238180000	6	12	3	10	31
Q8MLV3	Q8MLV3	5	5	5			>tr|Q8MLV3|Q8MLV3_DROME CG30403 OS=Drosophila melanogaster GN=CG30403 PE=2 SV=3	1	5	5	5	4	3	2	0	4	3	2	0	4	3	2	0	17.9	17.9	17.9	33.451	302	302	7	4	2		1.2592e-87	17.5	12.6	12.3	0	228330000	77583000	57691000	28051000	0	7	4	2	0	13
Q9VFD0	Q9VFD0	4	4	4			>tr|Q9VFD0|Q9VFD0_DROME CG3984 OS=Drosophila melanogaster GN=CG3984 PE=2 SV=1	1	4	4	4	2	4	3	3	2	4	3	3	2	4	3	3	7.3	7.3	7.3	56.955	537	537	2	4	3	3	8.4035e-33	3.9	7.3	6	6	1082200000	137110000	234500000	200230000	544820000	2	4	3	3	12
A1Z9M5	A1Z9M5	7	7	7			>tr|A1Z9M5|A1Z9M5_DROME CG30069 OS=Drosophila melanogaster GN=CG30069 PE=4 SV=1	1	7	7	7	7	0	0	0	7	0	0	0	7	0	0	0	2.7	2.7	2.7	460.95	4012	4012	8				7.5049e-57	2.7	0	0	0	109670000	101940000	0	0	0	8	0	0	0	8
Q9VTE6	Q9VTE6	3	3	3			>tr|Q9VTE6|Q9VTE6_DROME CG7839 OS=Drosophila melanogaster GN=CG7839 PE=2 SV=3	1	3	3	3	3	0	0	0	3	0	0	0	3	0	0	0	3.2	3.2	3.2	131.94	1174	1174	3				3.5721e-40	3.2	0	0	0	74531000	71471000	0	0	0	2	0	0	0	2
Q9VFC9	Q9VFC9	9	9	9			>tr|Q9VFC9|Q9VFC9_DROME CG3987 OS=Drosophila melanogaster GN=CG3987 PE=2 SV=2	1	9	9	9	3	5	5	8	3	5	5	8	3	5	5	8	25.7	25.7	25.7	46.06	404	404	4	6	6	12	2.4929e-205	14.1	22	18.6	25.7	1141200000	125080000	246350000	269750000	335340000	4	7	7	12	30
Q9VW10	Q9VW10	6	6	6			>tr|Q9VW10|Q9VW10_DROME CG9300 OS=Drosophila melanogaster GN=CG9300 PE=2 SV=1	1	6	6	6	3	5	1	0	3	5	1	0	3	5	1	0	11.1	11.1	11.1	76.357	673	673	3	5	1		2.4685e-23	5.2	9.5	1.6	0	119240000	49205000	25247000	0	0	3	5	1	0	9
Q9VFD1	Q9VFD1	6	6	6			>tr|Q9VFD1|Q9VFD1_DROME CG6912 OS=Drosophila melanogaster GN=CG6912 PE=2 SV=1	1	6	6	6	2	2	3	4	2	2	3	4	2	2	3	4	11.1	11.1	11.1	47.859	433	433	3	3	4	6	6.3986e-33	5.1	5.8	7.2	7.4	473080000	52105000	68904000	201450000	190050000	3	3	4	7	17
Q9VQL0	Q9VQL0	1	1	1			>tr|Q9VQL0|Q9VQL0_DROME CG17258 OS=Drosophila melanogaster GN=CG17258 PE=2 SV=2	1	1	1	1	1	0	1	1	1	0	1	1	1	0	1	1	0.9	0.9	0.9	103.97	876	876	1		1	1	2.0444e-06	0.9	0	0.9	0.9	120140000	0	0	0	50716000	1	0	1	1	3
Q7KSU6;Q9VHN7	Q7KSU6;Q9VHN7	3;3	3;3	3;3			>tr|Q7KSU6|Q7KSU6_DROME CG8036, isoform D OS=Drosophila melanogaster GN=CG8036 PE=2 SV=1;>tr|Q9VHN7|Q9VHN7_DROME CG8036, isoform B OS=Drosophila melanogaster GN=CG8036 PE=2 SV=3	2	3	3	3	3	0	0	0	3	0	0	0	3	0	0	0	6.6	6.6	6.6	63.043	580	580;626	3				2.2429e-05	6.6	0	0	0	42219000	40485000	0	0	0	2	0	0	0	2
E1JHU5;Q4ABG9;Q4ABH1	E1JHU5;Q4ABG9	3;2;1	3;2;1	3;2;1			>tr|E1JHU5|E1JHU5_DROME Muscle-specific protein 300, isoform G OS=Drosophila melanogaster GN=Msp-300 PE=4 SV=1;>tr|Q4ABG9|Q4ABG9_DROME Muscle-specific protein 300, isoform E OS=Drosophila melanogaster GN=Msp-300 PE=2 SV=1	3	3	3	3	3	0	0	0	3	0	0	0	3	0	0	0	0.3	0.3	0.3	1507.7	13540	13540;9606;12345	3				1.2101e-33	0.3	0	0	0	38659000	37071000	0	0	0	3	0	0	0	3
Q8IQ18	Q8IQ18	7	7	7			>tr|Q8IQ18|Q8IQ18_DROME Dumpy OS=Drosophila melanogaster GN=dp PE=1 SV=4	1	7	7	7	3	4	2	6	3	4	2	6	3	4	2	6	0.4	0.4	0.4	2446	22971	22971	3	4	2	6	1.1282e-94	0.2	0.3	0.1	0.3	185250000	26557000	43630000	0	0	3	4	1	4	12
Q8I0S9;Q9V9T5	Q8I0S9;Q9V9T5	6;6	6;6	6;6			>tr|Q8I0S9|Q8I0S9_DROME CG2118, isoform B OS=Drosophila melanogaster GN=CG2118 PE=2 SV=1;>tr|Q9V9T5|Q9V9T5_DROME CG2118, isoform A OS=Drosophila melanogaster GN=CG2118 PE=2 SV=2	2	6	6	6	2	0	5	3	2	0	5	3	2	0	5	3	12.6	12.6	12.6	69.41	634	634;698	2		5	3	8.0517e-32	4.7	0	10.7	6.2	110360000	34469000	0	56642000	34433000	2	0	5	3	10
Q8IR01	Q8IR01	3	3	3			>tr|Q8IR01|Q8IR01_DROME CG32564 OS=Drosophila melanogaster GN=CG32564 PE=2 SV=1	1	3	3	3	1	2	2	3	1	2	2	3	1	2	2	3	19.8	19.8	19.8	39.766	409	409	1	2	2	3	1.7859e-21	10	17.1	9.8	19.8	120140000	0	0	0	45130000	1	2	2	2	7
Q8IQH6;Q9VU17	Q8IQH6;Q9VU17	1;1	1;1	1;1			>tr|Q8IQH6|Q8IQH6_DROME CG10960, isoform A OS=Drosophila melanogaster GN=CG10960 PE=2 SV=1;>tr|Q9VU17|Q9VU17_DROME CG10960, isoform B OS=Drosophila melanogaster GN=CG10960 PE=2 SV=1	2	1	1	1	1	1	0	1	1	1	0	1	1	1	0	1	2.8	2.8	2.8	51.323	471	471;539	1	1		1	0.00015714	2.8	2.8	0	2.8	25377000	0	0	0	7366900	1	1	0	1	3
Q8IP61;Q8SZM2	Q8IP61;Q8SZM2	2;2	2;2	2;2			>tr|Q8IP61|Q8IP61_DROME CG16885, isoform B OS=Drosophila melanogaster GN=CG16885 PE=2 SV=1;>tr|Q8SZM2|Q8SZM2_DROME CG16885, isoform A OS=Drosophila melanogaster GN=CG16885 PE=2 SV=1	2	2	2	2	1	1	0	2	1	1	0	2	1	1	0	2	14.7	14.7	14.7	16.547	156	156;270	1	1		2	1.2421e-05	6.4	8.3	0	14.7	36855000	0	0	0	30849000	1	1	0	2	4
Q8IMB9;Q9V4C1;Q8IMB8;Q1RKY9;Q8IGF3	Q8IMB9;Q9V4C1;Q8IMB8;Q1RKY9	3;3;2;2;1	3;3;2;2;1	3;3;2;2;1			>tr|Q8IMB9|Q8IMB9_DROME CG1674, isoform B OS=Drosophila melanogaster GN=CG1674 PE=2 SV=1;>tr|Q9V4C1|Q9V4C1_DROME CG1674, isoform E OS=Drosophila melanogaster GN=CG1674 PE=2 SV=2;>tr|Q8IMB8|Q8IMB8_DROME CG1674, isoform I OS=Drosophila melanogaster GN=CG1674	5	3	3	3	2	1	3	0	2	1	3	0	2	1	3	0	5.9	5.9	5.9	82.064	743	743;884;589;694;264	2	1	3		9.2383e-08	4.2	2.3	5.9	0	28404000	12251000	0	7645300	0	2	1	3	0	6
Q8IMA6;Q7KQN3;A8DZ26	Q8IMA6;Q7KQN3;A8DZ26	2;2;2	2;2;2	2;2;2			>tr|Q8IMA6|Q8IMA6_DROME CG32000, isoform A OS=Drosophila melanogaster GN=CG32000 PE=2 SV=2;>tr|Q7KQN3|Q7KQN3_DROME CG32000, isoform G OS=Drosophila melanogaster GN=CG32000 PE=2 SV=1;>tr|A8DZ26|A8DZ26_DROME CG32000, isoform H OS=Drosophila melanogaster GN=C	3	2	2	2	2	0	0	0	2	0	0	0	2	0	0	0	1.6	1.6	1.6	148.83	1314	1314;1388;1451	2				0.00069486	1.6	0	0	0	6173100	5919600	0	0	0	2	0	0	0	2
Q9VNW6	Q9VNW6	2	2	2			>tr|Q9VNW6|Q9VNW6_DROME CG7470 OS=Drosophila melanogaster GN=CG7470 PE=2 SV=1	1	2	2	2	2	0	0	1	2	0	0	1	2	0	0	1	3.5	3.5	3.5	84.091	776	776	2			1	0.00018846	3.5	0	0	1.7	9089300	5191300	0	0	0	2	0	0	1	3
Q7KV27;Q9VYD9	Q7KV27;Q9VYD9	1;1	1;1	1;1			>tr|Q7KV27|Q7KV27_DROME CG1640, isoform A OS=Drosophila melanogaster GN=CG1640 PE=2 SV=1;>tr|Q9VYD9|Q9VYD9_DROME AT04676p OS=Drosophila melanogaster GN=CG1640 PE=2 SV=3	2	1	1	1	1	0	0	0	1	0	0	0	1	0	0	0	3	3	3	63.128	568	568;575	1				0.0011556	3	0	0	0	3924400	3763300	0	0	0	1	0	0	0	1
Q9VKR4	Q9VKR4	1	1	1	Aminomethyltransferase		>tr|Q9VKR4|Q9VKR4_DROME Aminomethyltransferase OS=Drosophila melanogaster GN=CG6415 PE=2 SV=1	1	1	1	1	1	0	0	0	1	0	0	0	1	0	0	0	3	3	3	43.42	405	405	1				9.3442e-05	3	0	0	0	3893000	3733100	0	0	0	1	0	0	0	1
Q7K3M5	Q7K3M5	2	2	2			>tr|Q7K3M5|Q7K3M5_DROME CG11107 OS=Drosophila melanogaster GN=CG11107 PE=2 SV=1	1	2	2	2	1	1	0	0	1	1	0	0	1	1	0	0	3.4	3.4	3.4	82.651	729	729	1	1			8.9426e-08	1.8	1.6	0	0	15380000	3712500	0	0	0	1	1	0	0	2
Q9W397	Q9W397	1	1	1			>tr|Q9W397|Q9W397_DROME CG7246 OS=Drosophila melanogaster GN=CG7246 PE=2 SV=1	1	1	1	1	1	0	0	0	1	0	0	0	1	0	0	0	2.8	2.8	2.8	70.103	602	602	1				0.0014733	2.8	0	0	0	3045300	2920200	0	0	0	1	0	0	0	1
Q9VLA6	Q9VLA6	1	1	1			>tr|Q9VLA6|Q9VLA6_DROME CG3838, isoform A OS=Drosophila melanogaster GN=CG3838 PE=2 SV=1	1	1	1	1	1	0	0	0	1	0	0	0	1	0	0	0	3.2	3.2	3.2	48.094	435	435	1				0.0075908	3.2	0	0	0	2871000	2753100	0	0	0	1	0	0	0	1
A8DYI3;Q7JXB5	A8DYI3;Q7JXB5	2;2	2;2	2;2			>tr|A8DYI3|A8DYI3_DROME CG10924, isoform B OS=Drosophila melanogaster GN=CG10924 PE=3 SV=1;>tr|Q7JXB5|Q7JXB5_DROME CG10924, isoform A OS=Drosophila melanogaster GN=CG10924 PE=2 SV=1	2	2	2	2	1	1	2	0	1	1	2	0	1	1	2	0	6.4	6.4	6.4	62.23	563	563;638	1	1	2		8.8628e-08	3.2	3.2	6.4	0	9163200	0	0	3551500	0	1	1	2	0	4
Q9VFF0	Q9VFF0	2	2	2			>tr|Q9VFF0|Q9VFF0_DROME CG3731, isoform A OS=Drosophila melanogaster GN=CG3731 PE=2 SV=2	1	2	2	2	1	0	1	1	1	0	1	1	1	0	1	1	5.3	5.3	5.3	51.874	470	470	1		1	1	0.00055144	2.8	0	2.8	2.6	4904300	0	0	1322600	0	1	0	1	1	3
Q9VTH2	Q9VTH2	1	1	1			>tr|Q9VTH2|Q9VTH2_DROME CG18490, isoform B OS=Drosophila melanogaster GN=CG18490 PE=2 SV=2	1	1	1	1	0	1	0	0	0	1	0	0	0	1	0	0	0.8	0.8	0.8	133.05	1233	1233		1			0.069954	0	0.8	0	0	153970000	0	59790000	0	0	0	1	0	0	1	+
Q9VM67	Q9VM67	1	1	1			>tr|Q9VM67|Q9VM67_DROME CG18304 OS=Drosophila melanogaster GN=CG18304 PE=2 SV=3	1	1	1	1	0	1	0	0	0	1	0	0	0	1	0	0	0.7	0.7	0.7	212.9	1895	1895		1			0.0021913	0	0.7	0	0	30292000	0	11763000	0	0	0	1	0	0	1
Q9VQF4	Q9VQF4	1	1	1			>tr|Q9VQF4|Q9VQF4_DROME Phosphoglycerate kinase OS=Drosophila melanogaster GN=CG9961 PE=2 SV=2	1	1	1	1	0	1	0	0	0	1	0	0	0	1	0	0	1.8	1.8	1.8	48.561	448	448		1			0.059691	0	1.8	0	0	15176000	0	5893100	0	0	0	1	0	0	1	+
Q9VS75	Q9VS75	2	2	2			>tr|Q9VS75|Q9VS75_DROME CG8543 OS=Drosophila melanogaster GN=CG8543 PE=2 SV=1	1	2	2	2	0	1	0	2	0	1	0	2	0	1	0	2	14.6	14.6	14.6	22.32	219	219		1		2	3.5087e-11	0	8.7	0	14.6	17787000	0	0	0	8276300	0	1	0	2	3
Q9W124	Q9W124	2	2	2			>tr|Q9W124|Q9W124_DROME CG4806 OS=Drosophila melanogaster GN=CG33228 PE=2 SV=2	1	2	2	2	1	1	0	0	1	1	0	0	1	1	0	0	3.7	3.7	3.7	75.01	657	657	1	1			0.0035873	1.7	2	0	0	11930000	0	4632500	0	0	0	1	0	0	1
Q8SWS3;Q9VV16	Q8SWS3;Q9VV16	1;1	1;1	1;1			>tr|Q8SWS3|Q8SWS3_DROME CG13049, isoform A OS=Drosophila melanogaster GN=CG13049 PE=2 SV=1;>tr|Q9VV16|Q9VV16_DROME CG13049, isoform B OS=Drosophila melanogaster GN=CG13049 PE=2 SV=1	2	1	1	1	0	1	0	0	0	1	0	0	0	1	0	0	16	16	16	17.337	181	181;223		1			7.3761e-13	0	16	0	0	5238000	0	2034000	0	0	0	1	0	0	1
Q7JX95	Q7JX95	1	1	1			>tr|Q7JX95|Q7JX95_DROME CG11123 OS=Drosophila melanogaster GN=CG11123 PE=2 SV=1	1	1	1	1	0	1	0	0	0	1	0	0	0	1	0	0	1.2	1.2	1.2	75.735	665	665		1			0.020496	0	1.2	0	0	3709400	0	1440400	0	0	0	1	0	0	1	+
Q8IR57	Q8IR57	2	2	2			>tr|Q8IR57|Q8IR57_DROME CG32603 OS=Drosophila melanogaster GN=CG32603 PE=2 SV=1	1	2	2	2	0	0	1	2	0	0	1	2	0	0	1	2	24.6	24.6	24.6	34.908	345	345			1	2	3.4928e-18	0	0	14.8	24.6	15272000	0	0	0	19695000	0	0	1	2	3
Q9VH09	Q9VH09	2	2	2			>tr|Q9VH09|Q9VH09_DROME CG3999 OS=Drosophila melanogaster GN=CG3999 PE=2 SV=1	1	2	2	2	0	0	0	2	0	0	0	2	0	0	0	2	2.8	2.8	2.8	109.71	985	985				2	3.9385e-06	0	0	0	2.8	4944500	0	0	0	9248400	0	0	0	3	3
Q9W1T9	Q9W1T9	1	1	1			>tr|Q9W1T9|Q9W1T9_DROME CG9899 OS=Drosophila melanogaster GN=CG9899 PE=2 SV=2	1	1	1	1	0	0	0	1	0	0	0	1	0	0	0	1	1.4	1.4	1.4	104.77	922	922				1	0.042648	0	0	0	1.4	4787200	0	0	0	8954200	0	0	0	1	1	+
Q9VY57	Q9VY57	1	1	1			>tr|Q9VY57|Q9VY57_DROME CG13403 OS=Drosophila melanogaster GN=CG13403 PE=2 SV=1	1	1	1	1	0	0	0	1	0	0	0	1	0	0	0	1	9.5	9.5	9.5	16.799	158	158				1	0.0011525	0	0	0	9.5	4131300	0	0	0	7727500	0	0	0	1	1
Q9VAC1	Q9VAC1	1	1	1			>tr|Q9VAC1|Q9VAC1_DROME CG7920, isoform A OS=Drosophila melanogaster GN=CG7920 PE=2 SV=1	1	1	1	1	0	0	0	1	0	0	0	1	0	0	0	1	2.3	2.3	2.3	51.854	477	477				1	0.018099	0	0	0	2.3	2739000	0	0	0	5123100	0	0	0	1	1	+
Q9VUN8	Q9VUN8	1	1	1			>tr|Q9VUN8|Q9VUN8_DROME CG7272 OS=Drosophila melanogaster GN=CG7272 PE=2 SV=1	1	1	1	1	0	0	1	0	0	0	1	0	0	0	1	0	7.5	7.5	7.5	25.028	228	228			1		6.4263e-06	0	0	7.5	0	1269000	0	0	1269000	0	0	0	1	0	1
Q9W0M4	Q9W0M4	1	1	1			>tr|Q9W0M4|Q9W0M4_DROME CG13887, isoform B OS=Drosophila melanogaster GN=CG13887 PE=2 SV=1	1	1	1	1	0	0	1	0	0	0	1	0	0	0	1	0	4.4	4.4	4.4	26.154	228	228			1		0.0050709	0	0	4.4	0	0	0	0	0	0	0	0	0	0	0
[truncated: 15 more columns]

## Sheet: GO Biological Process
p-value	Total database (T)	Your list (Q)	Q in T	(Q in T)/Q	(Q&T)/T	Term ID	Type	group	name	depth	List
0.00012	3324	142	67	0.472	0.02	GO:0032502	BP	2	developmental process	2	CG10228,CG2331,CG4027,CG11154,CG7178,CG2360,CG1856,CG8749,CG4183,CG10067,CG9012,CG8280,CG9075,CG7070,CG7809,CG5596,CG4254,CG7839,CG5771,CG43736,CG3762,CG3455,CG11727,CG11107,CG7558,CG9359,CG4264,CG8472,CG6058,CG8781,CG6297,CG9351,CG4466,CG5119,CG14648,CG4494,CG5014,CG3937,CG3401,CG42250,CG6871,CG5436,CG7998,CG8715,CG7235,CG42768,CG9901,CG3127,CG3424,CG3612,CG2342,CG3018,CG7035,CG1242,CG3979,CG103…
7.89e-05	2995	142	63	0.444	0.021	GO:0048856	BP	2	anatomical structure development	3	CG10228,CG2331,CG4027,CG7178,CG2360,CG1856,CG8749,CG10067,CG9012,CG9075,CG7070,CG7809,CG5596,CG4254,CG7839,CG5771,CG43736,CG3762,CG3455,CG11727,CG11107,CG7558,CG9359,CG4264,CG8472,CG6058,CG8781,CG6297,CG9351,CG4466,CG5119,CG14648,CG4494,CG5014,CG3937,CG3401,CG42250,CG6871,CG5436,CG7998,CG8715,CG7235,CG42768,CG9901,CG3127,CG3424,CG3612,CG2342,CG3018,CG7035,CG1242,CG10377,CG6956,CG5520,CG6806,CG724…
1.6e-07	2513	142	62	0.437	0.025	GO:0071840	BP	2	cellular component organization or biogenesis	2	CG2331,CG4027,CG13049,CG7178,CG1856,CG8749,CG1483,CG14792,CG10067,CG9012,CG9075,CG7809,CG7269,CG4254,CG5771,CG9476,CG3762,CG7055,CG4651,CG7558,CG9359,CG4264,CG8472,CG8781,CG6297,CG5502,CG5119,CG14648,CG4494,CG5014,CG3937,CG5289,CG3401,CG10811,CG6779,CG7235,CG42768,CG9901,CG3922,CG6253,CG8415,CG3018,CG1242,CG33856,CG7283,CG10377,CG4003,CG6806,CG18801,CG2238,CG1710,CG6803,CG12946,CG9277,CG8036,CG58…
5.92e-08	2456	142	62	0.437	0.025	GO:0016043	BP	2	cellular component organization	3	CG2331,CG4027,CG13049,CG7178,CG1856,CG8749,CG1483,CG14792,CG10067,CG9012,CG9075,CG7809,CG7269,CG4254,CG5771,CG9476,CG3762,CG7055,CG4651,CG7558,CG9359,CG4264,CG8472,CG8781,CG6297,CG5502,CG5119,CG14648,CG4494,CG5014,CG3937,CG5289,CG3401,CG10811,CG6779,CG7235,CG42768,CG9901,CG3922,CG6253,CG8415,CG3018,CG1242,CG33856,CG7283,CG10377,CG4003,CG6806,CG18801,CG2238,CG1710,CG6803,CG12946,CG9277,CG8036,CG58…
1.7e-07	927	142	35	0.246	0.038	GO:0043933	BP	2	macromolecular complex subunit organization	4	CG8749,CG14792,CG9075,CG7269,CG4254,CG9476,CG7055,CG4651,CG7558,CG9359,CG8472,CG6297,CG4494,CG5014,CG3937,CG5289,CG3401,CG10811,CG42768,CG9901,CG3922,CG6253,CG1242,CG33856,CG7283,CG4003,CG2238,CG1710,CG6803,CG9277,CG8036,CG5825,CG1404,CG7762,CG2512
4.44e-08	612	142	29	0.204	0.047	GO:0071822	BP	2	protein complex subunit organization	5	CG8749,CG14792,CG9075,CG7269,CG4254,CG9476,CG4651,CG7558,CG9359,CG8472,CG4494,CG5014,CG3937,CG5289,CG3401,CG10811,CG42768,CG9901,CG6253,CG1242,CG7283,CG4003,CG2238,CG6803,CG9277,CG8036,CG1404,CG7762,CG2512
0.000698	65	142	8	0.056	0.123	GO:0051258	BP	2	protein polymerization	8	CG4254,CG9476,CG7558,CG9359,CG3401,CG9901,CG9277,CG2512
0.000358	1735	142	43	0.303	0.025	GO:0010467	BP	2	gene expression	5	CG10228,CG1856,CG7255,CG8749,CG7528,CG14792,CG2960,CG8280,CG9075,CG17489,CG7269,CG7839,CG7055,CG4651,CG3455,CG11107,CG4264,CG8781,CG6297,CG5502,CG5119,CG14648,CG10811,CG6779,CG7998,CG8715,CG3922,CG15693,CG6253,CG8415,CG5394,CG7035,CG1242,CG7283,CG10377,CG4003,CG7246,CG2238,CG1710,CG8036,CG7483,CG4147,CG17870
0.000113	35	142	7	0.049	0.2	GO:0016052	BP	2	carbohydrate catabolic process	5	CG7070,CG17645,CG8893,CG6058,CG3127,CG1721,CG9961
0.000277	3317	142	66	0.465	0.02	GO:0065007	BP	2	biological regulation	2	CG2331,CG4027,CG7604,CG8948,CG7178,CG17369,CG1856,CG8749,CG7528,CG10067,CG9012,CG9075,CG11856,CG7269,CG7002,CG4254,CG18304,CG7839,CG5771,CG9476,CG3762,CG18174,CG7055,CG3455,CG7558,CG4264,CG8472,CG6058,CG8781,CG6297,CG9351,CG5119,CG4494,CG5014,CG3937,CG42250,CG6871,CG10811,CG6779,CG7998,CG18594,CG7219,CG8715,CG42768,CG9901,CG3127,CG3424,CG6253,CG10960,CG3018,CG7035,CG1242,CG3979,CG10377,CG4003,CG7…
1.69e-09	6601	142	115	0.81	0.017	GO:0009987	BP	2	cellular process	2	CG10228,CG2331,CG4027,CG11154,CG8948,CG13049,CG7178,CG17369,CG1856,CG7255,CG8749,CG1483,CG7528,CG14792,CG2960,CG10067,CG9012,CG8280,CG9075,CG7070,CG8937,CG17489,CG11856,CG10045,CG7809,CG7269,CG4254,CG18304,CG7839,CG5771,CG17645,CG9476,CG3762,CG18174,CG7055,CG4651,CG3455,CG11727,CG11107,CG8893,CG6415,CG7558,CG9359,CG6140,CG4264,CG8472,CG6058,CG8781,CG6297,CG9351,CG5502,CG4466,CG5119,CG11720,CG1464…
7.92e-11	1593	142	53	0.373	0.033	GO:0006996	BP	2	organelle organization	3	CG2331,CG4027,CG13049,CG7178,CG8749,CG1483,CG14792,CG10067,CG9012,CG9075,CG7809,CG7269,CG4254,CG5771,CG9476,CG3762,CG7055,CG4651,CG7558,CG8472,CG8781,CG6297,CG5502,CG5119,CG4494,CG5014,CG3937,CG5289,CG10811,CG6779,CG7235,CG42768,CG9901,CG3922,CG6253,CG8415,CG3018,CG1242,CG33856,CG7283,CG4003,CG18801,CG2238,CG1710,CG6803,CG12946,CG9277,CG8036,CG5825,CG1404,CG7762,CG4147,CG17870
2.78e-15	650	142	39	0.275	0.06	GO:0007010	BP	2	cytoskeleton organization	4	CG2331,CG4027,CG7178,CG8749,CG1483,CG14792,CG10067,CG9012,CG9075,CG7269,CG4254,CG5771,CG9476,CG4651,CG7558,CG8472,CG8781,CG5502,CG4494,CG5014,CG3937,CG5289,CG10811,CG42768,CG9901,CG6253,CG8415,CG1242,CG7283,CG4003,CG2238,CG6803,CG12946,CG9277,CG8036,CG1404,CG7762,CG4147,CG17870
5.14e-06	3998	142	79	0.556	0.02	GO:0044237	BP	2	cellular metabolic process	3	CG10228,CG2331,CG11154,CG17369,CG1856,CG7255,CG8749,CG7528,CG14792,CG2960,CG8280,CG9075,CG7070,CG8937,CG17489,CG10045,CG7269,CG18304,CG7839,CG17645,CG9476,CG3762,CG18174,CG7055,CG4651,CG3455,CG11107,CG8893,CG6415,CG6140,CG4264,CG8472,CG6058,CG8781,CG6297,CG9351,CG5502,CG4466,CG5119,CG14648,CG4494,CG5014,CG5289,CG6871,CG10811,CG6779,CG5436,CG7998,CG7219,CG8715,CG32031,CG7235,CG3127,CG3922,CG15693,…
5.29e-05	1623	142	43	0.303	0.026	GO:0044267	BP	2	cellular protein metabolic process	5	CG2331,CG7528,CG14792,CG2960,CG8280,CG9075,CG8937,CG17489,CG9476,CG18174,CG4651,CG3455,CG4264,CG8472,CG6297,CG5502,CG4466,CG5119,CG4494,CG5289,CG10811,CG6779,CG5436,CG7998,CG7219,CG7235,CG3922,CG15693,CG6253,CG8415,CG5394,CG3018,CG1242,CG7283,CG10377,CG5520,CG2238,CG1710,CG10938,CG6598,CG7762,CG7483,CG17870
2.76e-05	361	142	19	0.134	0.053	GO:0006412	BP	2	translation	6	CG14792,CG2960,CG8280,CG9075,CG17489,CG4651,CG5502,CG5119,CG10811,CG6779,CG3922,CG15693,CG6253,CG8415,CG5394,CG7283,CG10377,CG2238,CG7483
6.6e-08	6579	142	112	0.789	0.017	GO:0044699	BP	2	single-organism process	2	CG10228,CG2331,CG4027,CG7604,CG7596,CG11154,CG8948,CG7178,CG2360,CG17369,CG1856,CG7255,CG8749,CG1483,CG32000,CG14792,CG4183,CG10067,CG9012,CG8280,CG9075,CG7070,CG11856,CG7809,CG5596,CG7269,CG7002,CG4254,CG7839,CG5771,CG43736,CG17645,CG9476,CG3762,CG4651,CG3455,CG11727,CG11107,CG8893,CG6415,CG7558,CG9359,CG6140,CG4264,CG8472,CG6058,CG8781,CG9090,CG6297,CG9351,CG5502,CG4466,CG5119,CG11720,CG14648,C…
0.000448	3282	142	65	0.458	0.02	GO:0044767	BP	2	single-organism developmental process	3	CG10228,CG2331,CG4027,CG11154,CG7178,CG2360,CG1856,CG8749,CG4183,CG10067,CG9012,CG8280,CG9075,CG7070,CG7809,CG4254,CG7839,CG5771,CG43736,CG3762,CG3455,CG11727,CG11107,CG7558,CG9359,CG4264,CG8472,CG8781,CG6297,CG9351,CG4466,CG5119,CG14648,CG4494,CG5014,CG3937,CG3401,CG42250,CG6871,CG5436,CG7998,CG8715,CG7235,CG42768,CG9901,CG3127,CG3424,CG3612,CG2342,CG3018,CG7035,CG1242,CG3979,CG10377,CG6956,CG55…
5.69e-07	5155	142	95	0.669	0.018	GO:0044763	BP	2	single-organism cellular process	3	CG10228,CG2331,CG4027,CG11154,CG8948,CG7178,CG17369,CG1856,CG7255,CG8749,CG1483,CG14792,CG10067,CG9012,CG9075,CG7070,CG11856,CG7269,CG4254,CG7839,CG5771,CG17645,CG9476,CG3762,CG4651,CG3455,CG11727,CG11107,CG8893,CG6415,CG7558,CG9359,CG6140,CG4264,CG8472,CG6058,CG8781,CG6297,CG9351,CG5502,CG5119,CG14648,CG4494,CG5014,CG3937,CG5289,CG3401,CG42250,CG6871,CG10811,CG6779,CG5436,CG1825,CG7998,CG7219,CG…
1.04e-10	1079	142	43	0.303	0.04	GO:1902589	BP	2	single-organism organelle organization	4	CG2331,CG7178,CG8749,CG1483,CG14792,CG10067,CG9012,CG9075,CG7269,CG4254,CG5771,CG9476,CG4651,CG7558,CG8472,CG8781,CG6297,CG5502,CG5119,CG4494,CG5014,CG3937,CG5289,CG10811,CG6779,CG42768,CG9901,CG6253,CG8415,CG1242,CG7283,CG4003,CG18801,CG2238,CG1710,CG6803,CG12946,CG9277,CG8036,CG1404,CG7762,CG4147,CG17870
1.13e-15	527	142	36	0.254	0.068	GO:0007017	BP	2	microtubule-based process	4	CG2331,CG8749,CG1483,CG14792,CG10067,CG9012,CG9075,CG7269,CG5771,CG9476,CG4651,CG9359,CG8472,CG8781,CG5502,CG4494,CG5014,CG5289,CG3401,CG10811,CG1825,CG42768,CG6253,CG8415,CG1242,CG7283,CG4003,CG2238,CG12946,CG9277,CG8036,CG1404,CG7762,CG4147,CG17870,CG2512
3.86e-15	415	142	32	0.225	0.077	GO:0000226	BP	2	microtubule cytoskeleton organization	5	CG2331,CG8749,CG1483,CG14792,CG10067,CG9012,CG9075,CG7269,CG5771,CG9476,CG4651,CG8472,CG8781,CG5502,CG4494,CG5014,CG5289,CG10811,CG42768,CG6253,CG8415,CG1242,CG7283,CG4003,CG2238,CG12946,CG9277,CG8036,CG1404,CG7762,CG4147,CG17870
4.35e-06	135	142	13	0.092	0.096	GO:0031023	BP	2	microtubule organizing center organization	6	CG1483,CG10067,CG9075,CG9476,CG4651,CG8472,CG5502,CG6253,CG8415,CG1242,CG7283,CG9277,CG4147
3e-06	131	142	13	0.092	0.099	GO:0051297	BP	2	centrosome organization	7	CG1483,CG10067,CG9075,CG9476,CG4651,CG8472,CG5502,CG6253,CG8415,CG1242,CG7283,CG9277,CG4147
3.67e-09	854	142	36	0.254	0.042	GO:0007049	BP	2	cell cycle	4	CG4027,CG8749,CG1483,CG14792,CG10067,CG9075,CG7269,CG4254,CG5771,CG9476,CG4651,CG7558,CG8472,CG6058,CG6297,CG5502,CG5119,CG4494,CG3937,CG5289,CG10811,CG6779,CG6253,CG8415,CG3018,CG1242,CG7283,CG4003,CG2238,CG9277,CG5825,CG1404,CG7762,CG4147,CG17870,CG2512
7.85e-10	680	142	33	0.232	0.049	GO:0022402	BP	2	cell cycle process	5	CG4027,CG8749,CG14792,CG10067,CG9075,CG7269,CG4254,CG5771,CG9476,CG4651,CG7558,CG8472,CG6058,CG6297,CG5502,CG5119,CG4494,CG3937,CG5289,CG10811,CG6779,CG6253,CG8415,CG3018,CG1242,CG7283,CG4003,CG2238,CG9277,CG1404,CG7762,CG4147,CG2512
4.87e-06	255	142	17	0.12	0.067	GO:0007051	BP	2	spindle organization	6	CG8749,CG14792,CG9075,CG7269,CG9476,CG4651,CG8472,CG4494,CG5289,CG10811,CG6253,CG1242,CG7283,CG4003,CG2238,CG1404,CG7762
0.000265	103	142	10	0.07	0.097	GO:0007098	BP	2	centrosome cycle	6	CG9476,CG4651,CG8472,CG5502,CG6253,CG8415,CG1242,CG7283,CG9277,CG4147
0.000623	87	142	9	0.063	0.103	GO:0051298	BP	2	centrosome duplication	6	CG9476,CG4651,CG8472,CG5502,CG6253,CG8415,CG7283,CG9277,CG4147
0.000415	83	142	9	0.063	0.108	GO:0051231	BP	2	spindle elongation	6	CG14792,CG9075,CG4651,CG5289,CG10811,CG6253,CG7283,CG2238,CG7762
5.86e-07	594	142	27	0.19	0.045	GO:0000278	BP	2	mitotic cell cycle	5	CG4027,CG8749,CG1483,CG14792,CG10067,CG9075,CG7269,CG4254,CG9476,CG4651,CG8472,CG6058,CG4494,CG3937,CG5289,CG10811,CG6779,CG6253,CG3018,CG1242,CG7283,CG4003,CG2238,CG1404,CG7762,CG17870,CG2512
6.96e-07	514	142	25	0.176	0.049	GO:1903047	BP	2	mitotic cell cycle process	6	CG4027,CG8749,CG14792,CG10067,CG9075,CG7269,CG4254,CG9476,CG4651,CG8472,CG6058,CG4494,CG3937,CG5289,CG10811,CG6779,CG6253,CG3018,CG1242,CG7283,CG4003,CG2238,CG1404,CG7762,CG2512
4.67e-06	222	142	16	0.113	0.072	GO:0007052	BP	2	mitotic spindle organization	6	CG8749,CG14792,CG9075,CG7269,CG9476,CG4651,CG8472,CG4494,CG5289,CG10811,CG6253,CG1242,CG7283,CG4003,CG2238,CG7762
0.000336	81	142	9	0.063	0.111	GO:0000022	BP	2	mitotic spindle elongation	7	CG14792,CG9075,CG4651,CG5289,CG10811,CG6253,CG7283,CG2238,CG7762
0.000866	146	142	11	0.077	0.075	GO:0009126	BP	2	purine nucleoside monophosphate metabolic process	8	CG11154,CG17369,CG7070,CG17645,CG3762,CG8893,CG6058,CG3127,CG3612,CG1721,CG9961
0.000866	146	142	11	0.077	0.075	GO:0009167	BP	2	purine ribonucleoside monophosphate metabolic process	9	CG11154,CG17369,CG7070,CG17645,CG3762,CG8893,CG6058,CG3127,CG3612,CG1721,CG9961
0.000593	44	142	7	0.049	0.159	GO:0019362	BP	2	pyridine nucleotide metabolic process	8	CG7070,CG17645,CG8893,CG6058,CG3127,CG1721,CG9961
0.000593	44	142	7	0.049	0.159	GO:0046496	BP	2	nicotinamide nucleotide metabolic process	9	CG7070,CG17645,CG8893,CG6058,CG3127,CG1721,CG9961
0.00017	37	142	7	0.049	0.189	GO:0006090	BP	2	pyruvate metabolic process	9	CG7070,CG17645,CG8893,CG6058,CG3127,CG1721,CG9961
5.84e-05	32	142	7	0.049	0.219	GO:0044724	BP	2	single-organism carbohydrate catabolic process	5	CG7070,CG17645,CG8893,CG6058,CG3127,CG1721,CG9961
1.62e-05	27	142	7	0.049	0.259	GO:0006096	BP	2	glycolytic process	8	CG7070,CG17645,CG8893,CG6058,CG3127,CG1721,CG9961
0.000446	663	142	24	0.169	0.036	GO:0033036	BP	2	macromolecule localization	3	CG2331,CG4027,CG14792,CG10067,CG9012,CG11856,CG7269,CG5771,CG7558,CG8472,CG8781,CG9351,CG14648,CG4494,CG3937,CG7235,CG42768,CG3018,CG7035,CG1242,CG3979,CG10377,CG1404,CG7483
0.000529	139	142	11	0.077	0.079	GO:0006403	BP	2	RNA localization	4	CG2331,CG14792,CG9012,CG7269,CG5771,CG8781,CG14648,CG7035,CG1242,CG10377,CG7483
0.000677	400	142	18	0.127	0.045	GO:0070727	BP	2	cellular macromolecule localization	4	CG2331,CG4027,CG10067,CG9012,CG11856,CG5771,CG7558,CG8472,CG8781,CG14648,CG4494,CG7235,CG42768,CG3018,CG1242,CG10377,CG1404,CG7483
0.000423	61	142	8	0.056	0.131	GO:0060810	BP	2	intracellular mRNA localization involved in pattern specification process	6	CG2331,CG9012,CG5771,CG8781,CG14648,CG1242,CG10377,CG7483
0.000284	58	142	8	0.056	0.138	GO:0060811	BP	2	intracellular mRNA localization involved in anterior/posterior axis specification	7	CG2331,CG9012,CG5771,CG8781,CG14648,CG1242,CG10377,CG7483
0.000546	63	142	8	0.056	0.127	GO:0007315	BP	2	pole plasm assembly	10	CG2331,CG9012,CG5771,CG8781,CG14648,CG1242,CG10377,CG7483
0.000185	55	142	8	0.056	0.145	GO:0007316	BP	2	pole plasm RNA localization	11	CG2331,CG9012,CG5771,CG8781,CG14648,CG1242,CG10377,CG7483
0.00016	54	142	8	0.056	0.148	GO:0019094	BP	2	pole plasm mRNA localization	12	CG2331,CG9012,CG5771,CG8781,CG14648,CG1242,CG10377,CG7483

## Sheet: GO Cellular Component
Number	p-value	Total database (T)	Your list (Q)	Q in T	(Q in T)/Q	(Q&T)/T	Term ID	Type	group	name	depth	List
2	7.54e-22	2618	142	86	0.606	0.033	GO:0032991	CC	1	macromolecular complex	2	CG10228,CG2331,CG4027,CG11154,CG7178,CG17369,CG1856,CG7255,CG8749,CG1483,CG7528,CG14792,CG2960,CG4183,CG10067,CG9012,CG8280,CG9075,CG7070,CG8937,CG17489,CG11856,CG5596,CG7269,CG4254,CG9476,CG3762,CG18174,CG7055,CG4651,CG3455,CG11107,CG8893,CG6415,CG7558,CG9359,CG6140,CG4264,CG8472,CG8781,CG6297,CG9351,CG5502,CG4466,CG5119,CG14648,CG4494,CG3937,CG5289,CG3401,CG10811,CG6779,CG5436,CG1825,CG8715,CG4…
4	9.27e-17	2115	142	71	0.5	0.034	GO:0043234	CC	1	protein complex	3	CG10228,CG2331,CG4027,CG11154,CG7178,CG17369,CG1856,CG1483,CG7528,CG14792,CG2960,CG4183,CG10067,CG9012,CG8280,CG9075,CG8937,CG11856,CG5596,CG7269,CG4254,CG9476,CG3762,CG18174,CG7055,CG3455,CG8893,CG6415,CG7558,CG9359,CG6140,CG4264,CG8472,CG8781,CG9351,CG4466,CG5119,CG4494,CG3937,CG5289,CG3401,CG10811,CG6779,CG5436,CG1825,CG42768,CG9901,CG3612,CG5394,CG3018,CG10077,CG7035,CG33856,CG10377,CG4003,CG…
15	1.53e-16	5635	142	116	0.817	0.021	GO:0005623	CC	1	cell	2	CG10228,CG2331,CG4027,CG11154,CG8948,CG13049,CG7178,CG17369,CG1856,CG7255,CG8749,CG1483,CG7528,CG14792,CG2960,CG4183,CG10067,CG9012,CG8280,CG9075,CG7070,CG8937,CG17489,CG11856,CG10045,CG7809,CG5596,CG7269,CG4254,CG7839,CG5771,CG9476,CG9300,CG3762,CG18174,CG7055,CG4651,CG3455,CG5958,CG11107,CG8893,CG6415,CG7558,CG9359,CG6140,CG4264,CG8472,CG6058,CG8781,CG9090,CG6297,CG9351,CG5502,CG4466,CG5119,CG1…
18	4.59e-22	4063	142	106	0.746	0.026	GO:0043226	CC	1	organelle	2	CG10228,CG2331,CG4027,CG11154,CG13049,CG7178,CG17369,CG1856,CG7255,CG8749,CG1483,CG7528,CG14792,CG2960,CG4183,CG10067,CG9012,CG8280,CG9075,CG7070,CG8937,CG17489,CG11856,CG7809,CG5596,CG7269,CG4254,CG7839,CG5771,CG9476,CG9300,CG3762,CG18174,CG7055,CG4651,CG3455,CG5958,CG11727,CG11107,CG8893,CG6415,CG7558,CG9359,CG6140,CG4264,CG8472,CG6058,CG8781,CG9090,CG6297,CG9351,CG5502,CG4466,CG5119,CG14648,CG…
19	1.68e-33	1492	142	79	0.556	0.053	GO:0043228	CC	1	non-membrane-bounded organelle	3	CG2331,CG4027,CG11154,CG7178,CG1856,CG1483,CG14792,CG2960,CG4183,CG10067,CG9012,CG8280,CG9075,CG7070,CG8937,CG17489,CG11856,CG5596,CG7269,CG4254,CG5771,CG9476,CG18174,CG4651,CG3455,CG5958,CG8893,CG6415,CG7558,CG9359,CG4264,CG8472,CG6058,CG6297,CG5502,CG4466,CG5119,CG4494,CG5014,CG3937,CG3401,CG3691,CG6779,CG5436,CG1825,CG7998,CG8715,CG42768,CG9901,CG3127,CG3922,CG15693,CG6253,CG3612,CG8415,CG3018…
37	4.29e-23	2393	142	84	0.592	0.035	GO:0044422	CC	1	organelle part	2	CG10228,CG2331,CG4027,CG11154,CG7178,CG17369,CG7255,CG8749,CG1483,CG7528,CG14792,CG2960,CG4183,CG10067,CG9012,CG8280,CG9075,CG8937,CG17489,CG11856,CG7809,CG5596,CG7269,CG4254,CG5771,CG9476,CG3762,CG18174,CG7055,CG4651,CG3455,CG11107,CG8893,CG7558,CG9359,CG4264,CG8472,CG6058,CG8781,CG9090,CG6297,CG5502,CG4466,CG5119,CG14648,CG4494,CG3937,CG3401,CG42250,CG6779,CG5436,CG1825,CG7998,CG7235,CG42768,CG…
43	1.53e-16	5635	142	116	0.817	0.021	GO:0044464	CC	1	cell part	2	CG10228,CG2331,CG4027,CG11154,CG8948,CG13049,CG7178,CG17369,CG1856,CG7255,CG8749,CG1483,CG7528,CG14792,CG2960,CG4183,CG10067,CG9012,CG8280,CG9075,CG7070,CG8937,CG17489,CG11856,CG10045,CG7809,CG5596,CG7269,CG4254,CG7839,CG5771,CG9476,CG9300,CG3762,CG18174,CG7055,CG4651,CG3455,CG5958,CG11107,CG8893,CG6415,CG7558,CG9359,CG6140,CG4264,CG8472,CG6058,CG8781,CG9090,CG6297,CG9351,CG5502,CG4466,CG5119,CG1…
62	2.4e-21	4848	142	114	0.803	0.024	GO:0005622	CC	1	intracellular	3	CG10228,CG2331,CG4027,CG11154,CG8948,CG13049,CG7178,CG17369,CG1856,CG7255,CG8749,CG1483,CG7528,CG14792,CG2960,CG4183,CG10067,CG9012,CG8280,CG9075,CG7070,CG8937,CG17489,CG11856,CG10045,CG7809,CG5596,CG7269,CG4254,CG7839,CG5771,CG9476,CG9300,CG3762,CG18174,CG7055,CG4651,CG3455,CG5958,CG11107,CG8893,CG6415,CG7558,CG9359,CG6140,CG4264,CG8472,CG6058,CG8781,CG9090,CG6297,CG9351,CG5502,CG4466,CG5119,CG1…
63	1.75e-20	4760	142	112	0.789	0.024	GO:0044424	CC	1	intracellular part	4	CG10228,CG2331,CG4027,CG11154,CG13049,CG7178,CG17369,CG1856,CG7255,CG8749,CG1483,CG7528,CG14792,CG2960,CG4183,CG10067,CG9012,CG8280,CG9075,CG7070,CG8937,CG17489,CG11856,CG10045,CG7809,CG5596,CG7269,CG4254,CG7839,CG5771,CG9476,CG9300,CG3762,CG18174,CG7055,CG4651,CG3455,CG5958,CG11107,CG8893,CG6415,CG7558,CG9359,CG6140,CG4264,CG8472,CG6058,CG8781,CG9090,CG6297,CG9351,CG5502,CG4466,CG5119,CG14648,CG…
65	8.52e-22	4008	142	105	0.739	0.026	GO:0043229	CC	1	intracellular organelle	5	CG10228,CG2331,CG4027,CG11154,CG13049,CG7178,CG17369,CG1856,CG7255,CG8749,CG1483,CG7528,CG14792,CG2960,CG4183,CG10067,CG9012,CG8280,CG9075,CG7070,CG8937,CG17489,CG11856,CG7809,CG5596,CG7269,CG4254,CG7839,CG5771,CG9476,CG9300,CG3762,CG18174,CG7055,CG4651,CG3455,CG5958,CG11107,CG8893,CG6415,CG7558,CG9359,CG6140,CG4264,CG8472,CG6058,CG8781,CG9090,CG6297,CG9351,CG5502,CG4466,CG5119,CG14648,CG4494,CG5…
66	1.68e-33	1492	142	79	0.556	0.053	GO:0043232	CC	1	intracellular non-membrane-bounded organelle	6	CG2331,CG4027,CG11154,CG7178,CG1856,CG1483,CG14792,CG2960,CG4183,CG10067,CG9012,CG8280,CG9075,CG7070,CG8937,CG17489,CG11856,CG5596,CG7269,CG4254,CG5771,CG9476,CG18174,CG4651,CG3455,CG5958,CG8893,CG6415,CG7558,CG9359,CG4264,CG8472,CG6058,CG6297,CG5502,CG4466,CG5119,CG4494,CG5014,CG3937,CG3401,CG3691,CG6779,CG5436,CG1825,CG7998,CG8715,CG42768,CG9901,CG3127,CG3922,CG15693,CG6253,CG3612,CG8415,CG3018…
67	9.28e-22	615	142	45	0.317	0.073	GO:0005856	CC	1	cytoskeleton	7	CG2331,CG4027,CG7178,CG1483,CG14792,CG2960,CG4183,CG10067,CG8280,CG9075,CG8937,CG11856,CG5596,CG7269,CG4254,CG5771,CG9476,CG18174,CG3455,CG8893,CG7558,CG9359,CG4264,CG8472,CG4466,CG5119,CG3937,CG3401,CG6779,CG5436,CG1825,CG42768,CG9901,CG3612,CG10077,CG1242,CG4003,CG2238,CG9277,CG8036,CG1404,CG4463,CG4147,CG17870,CG2512
68	0.000451	109	142	10	0.07	0.092	GO:0015629	CC	1	actin cytoskeleton	8	CG4027,CG7178,CG10067,CG5596,CG4254,CG7558,CG8472,CG3937,CG42768,CG9901
69	1.72e-19	495	142	39	0.275	0.079	GO:0015630	CC	1	microtubule cytoskeleton	8	CG2331,CG4027,CG1483,CG14792,CG2960,CG4183,CG10067,CG8280,CG9075,CG8937,CG11856,CG7269,CG4254,CG5771,CG9476,CG18174,CG3455,CG8893,CG9359,CG4264,CG8472,CG4466,CG5119,CG3401,CG6779,CG5436,CG1825,CG3612,CG10077,CG1242,CG4003,CG2238,CG9277,CG8036,CG1404,CG4463,CG4147,CG17870,CG2512
70	9.57e-22	211	142	30	0.211	0.142	GO:0005811	CC	1	lipid particle	7	CG2331,CG4027,CG11154,CG9012,CG8280,CG7070,CG8937,CG11856,CG5771,CG5958,CG8893,CG6415,CG4264,CG5119,CG5014,CG5436,CG7998,CG3612,CG8322,CG1242,CG1803,CG18212,CG5520,CG6806,CG2559,CG2238,CG8036,CG1404,CG4147,CG2512
82	1.96e-20	2356	142	80	0.563	0.034	GO:0044446	CC	1	intracellular organelle part	5	CG10228,CG2331,CG4027,CG11154,CG7178,CG17369,CG7255,CG8749,CG1483,CG7528,CG14792,CG2960,CG4183,CG10067,CG9012,CG8280,CG9075,CG8937,CG17489,CG11856,CG7809,CG5596,CG7269,CG4254,CG5771,CG9476,CG3762,CG18174,CG7055,CG4651,CG3455,CG11107,CG8893,CG7558,CG9359,CG4264,CG8472,CG8781,CG9090,CG6297,CG5502,CG4466,CG5119,CG14648,CG4494,CG3937,CG3401,CG42250,CG6779,CG5436,CG1825,CG7998,CG7235,CG42768,CG9901,CG…
84	3.53e-23	569	142	45	0.317	0.079	GO:0044430	CC	1	cytoskeletal part	6	CG2331,CG4027,CG7178,CG1483,CG14792,CG2960,CG4183,CG10067,CG8280,CG9075,CG8937,CG11856,CG5596,CG7269,CG4254,CG5771,CG9476,CG18174,CG3455,CG8893,CG7558,CG9359,CG4264,CG8472,CG4466,CG5119,CG3937,CG3401,CG6779,CG5436,CG1825,CG42768,CG9901,CG3612,CG10077,CG1242,CG4003,CG2238,CG9277,CG8036,CG1404,CG4463,CG4147,CG17870,CG2512
100	1.47e-16	372	142	32	0.225	0.086	GO:0005875	CC	1	microtubule associated complex	7	CG2331,CG4027,CG1483,CG14792,CG2960,CG4183,CG10067,CG8280,CG9075,CG8937,CG11856,CG7269,CG4254,CG18174,CG3455,CG8893,CG4264,CG8472,CG4466,CG5119,CG6779,CG5436,CG1825,CG3612,CG10077,CG4003,CG2238,CG8036,CG1404,CG4463,CG4147,CG17870
101	0.000506	873	142	28	0.197	0.032	GO:0044428	CC	1	nuclear part	6	CG10228,CG2331,CG4027,CG7255,CG8749,CG7528,CG11856,CG7269,CG5771,CG7055,CG11107,CG4264,CG8781,CG6297,CG5119,CG14648,CG4494,CG6779,CG42768,CG3018,CG7035,CG10377,CG4003,CG18801,CG1710,CG1404,CG7483,CG17870
145	6.84e-11	2630	142	70	0.493	0.027	GO:0005737	CC	1	cytoplasm	5	CG2331,CG11154,CG13049,CG7178,CG17369,CG1483,CG7528,CG14792,CG2960,CG4183,CG9012,CG8280,CG9075,CG7070,CG8937,CG17489,CG10045,CG7809,CG5596,CG5771,CG3762,CG4651,CG3455,CG8893,CG6415,CG6140,CG4264,CG8472,CG6058,CG8781,CG9090,CG9351,CG5502,CG4466,CG5119,CG14648,CG5014,CG3937,CG5289,CG42250,CG6871,CG10811,CG6779,CG5436,CG7998,CG8715,CG32031,CG7235,CG42768,CG3127,CG3922,CG15693,CG6253,CG3612,CG8415,CG…
146	9.44e-08	1966	142	54	0.38	0.027	GO:0044444	CC	1	cytoplasmic part	6	CG2331,CG11154,CG13049,CG7178,CG17369,CG1483,CG14792,CG2960,CG9012,CG8280,CG9075,CG7070,CG8937,CG17489,CG7809,CG5596,CG5771,CG3762,CG4651,CG6415,CG6140,CG4264,CG8472,CG6058,CG9090,CG5502,CG5014,CG3937,CG42250,CG6871,CG10811,CG6779,CG5436,CG7998,CG8715,CG7235,CG42768,CG3127,CG3922,CG15693,CG6253,CG3612,CG8415,CG1242,CG7283,CG10377,CG7852,CG1721,CG2238,CG6803,CG12946,CG1404,CG7483,CG4147
152	0.000149	284	142	16	0.113	0.056	GO:0005829	CC	1	cytosol	7	CG14792,CG2960,CG8280,CG9075,CG7070,CG17489,CG4651,CG5502,CG10811,CG6779,CG3922,CG15693,CG6253,CG8415,CG7283,CG2238
153	0.000291	131	142	11	0.077	0.084	GO:0044445	CC	1	cytosolic part	8	CG14792,CG2960,CG17489,CG4651,CG5502,CG6779,CG3922,CG15693,CG6253,CG8415,CG7283
176	5.17e-05	47	142	8	0.056	0.17	GO:0043292	CC	1	contractile fiber	7	CG7178,CG5596,CG4264,CG6058,CG42768,CG3127,CG1721,CG6803
177	4.33e-05	46	142	8	0.056	0.174	GO:0044449	CC	1	contractile fiber part	8	CG7178,CG5596,CG4264,CG6058,CG42768,CG3127,CG1721,CG6803
179	0.000695	45	142	7	0.049	0.156	GO:0030016	CC	1	myofibril	8	CG7178,CG4264,CG6058,CG42768,CG3127,CG1721,CG6803
181	0.000425	42	142	7	0.049	0.167	GO:0030017	CC	1	sarcomere	9	CG7178,CG4264,CG6058,CG42768,CG3127,CG1721,CG6803
204	3.8e-09	476	142	27	0.19	0.057	GO:0030529	CC	1	ribonucleoprotein complex	5	CG2331,CG7255,CG8749,CG14792,CG2960,CG9075,CG7070,CG17489,CG7269,CG4651,CG11107,CG4264,CG8781,CG6297,CG5502,CG5119,CG14648,CG6779,CG8715,CG3922,CG15693,CG6253,CG8415,CG7035,CG7283,CG10377,CG7483
215	9.06e-06	94	142	11	0.077	0.117	GO:0022626	CC	1	cytosolic ribosome	7	CG14792,CG2960,CG17489,CG4651,CG5502,CG6779,CG3922,CG15693,CG6253,CG8415,CG7283

## Sheet: GO Molecular Function
Number	p-value	Total database (T)	Your list (Q)	Q in T	(Q in T)/Q	(Q&T)/T	Term ID	Type	group	name	depth	List
8	0.00194	5817	142	94	0.662	0.016	GO:0005488	MF	4	binding	2	CG10228,CG2331,CG11154,CG8948,CG7178,CG17369,CG1856,CG8749,CG1483,CG32000,CG7528,CG14792,CG2960,CG4183,CG9012,CG8280,CG9075,CG7070,CG8937,CG17489,CG11856,CG10045,CG7809,CG5596,CG7269,CG7002,CG4254,CG7839,CG5771,CG9476,CG3762,CG18174,CG7055,CG3455,CG5958,CG11727,CG11107,CG8893,CG6415,CG7558,CG9359,CG4264,CG8472,CG8781,CG30403,CG6297,CG9351,CG4466,CG5119,CG14648,CG4494,CG3838,CG3937,CG5289,CG3401,C…
9	0.00151	2578	142	54	0.38	0.021	GO:0097159	MF	4	organic cyclic compound binding	3	CG10228,CG2331,CG11154,CG17369,CG1856,CG8749,CG32000,CG7528,CG8280,CG9075,CG17489,CG7269,CG5771,CG9476,CG3762,CG7055,CG3455,CG11107,CG8893,CG9359,CG8781,CG30403,CG6297,CG5119,CG14648,CG3838,CG5289,CG3401,CG3691,CG6871,CG10811,CG6779,CG7235,CG1640,CG15693,CG3612,CG5394,CG10077,CG8322,CG7035,CG1242,CG33856,CG7283,CG10377,CG4003,CG5520,CG18801,CG2238,CG9277,CG5825,CG1404,CG11123,CG7483,CG2512
10	6.09e-06	1168	142	37	0.261	0.032	GO:0036094	MF	4	small molecule binding	3	CG2331,CG11154,CG17369,CG8749,CG32000,CG7528,CG8280,CG9075,CG7269,CG5771,CG9476,CG3762,CG3455,CG5958,CG11107,CG8893,CG9359,CG8781,CG6297,CG5119,CG5289,CG3401,CG3691,CG7235,CG3612,CG5394,CG10077,CG8322,CG1242,CG10377,CG4003,CG5520,CG2238,CG9277,CG1404,CG7483,CG2512
21	0.000744	1055	142	31	0.218	0.029	GO:0043168	MF	4	anion binding	4	CG2331,CG11154,CG8948,CG17369,CG7528,CG8280,CG9075,CG7269,CG5771,CG9476,CG3762,CG3455,CG11107,CG9359,CG6297,CG5289,CG3401,CG7235,CG1640,CG3612,CG5394,CG10077,CG8322,CG1242,CG4003,CG5520,CG2238,CG9277,CG1404,CG7483,CG2512
23	0.00124	2562	142	54	0.38	0.021	GO:1901363	MF	4	heterocyclic compound binding	3	CG10228,CG2331,CG11154,CG17369,CG1856,CG8749,CG32000,CG7528,CG8280,CG9075,CG17489,CG7269,CG5771,CG9476,CG3762,CG7055,CG3455,CG11107,CG8893,CG9359,CG8781,CG30403,CG6297,CG5119,CG14648,CG3838,CG5289,CG3401,CG3691,CG6871,CG10811,CG6779,CG7235,CG1640,CG15693,CG3612,CG5394,CG10077,CG8322,CG7035,CG1242,CG33856,CG7283,CG10377,CG4003,CG5520,CG18801,CG2238,CG9277,CG5825,CG1404,CG11123,CG7483,CG2512
24	3.19e-06	1087	142	36	0.254	0.033	GO:1901265	MF	4	nucleoside phosphate binding	4	CG2331,CG11154,CG17369,CG8749,CG32000,CG7528,CG8280,CG9075,CG7269,CG5771,CG9476,CG3762,CG3455,CG11107,CG8893,CG9359,CG8781,CG6297,CG5119,CG5289,CG3401,CG3691,CG7235,CG3612,CG5394,CG10077,CG8322,CG1242,CG10377,CG4003,CG5520,CG2238,CG9277,CG1404,CG7483,CG2512
25	1.74e-05	792	142	29	0.204	0.037	GO:0035639	MF	4	purine ribonucleoside triphosphate binding	5	CG2331,CG11154,CG17369,CG7528,CG8280,CG9075,CG7269,CG5771,CG9476,CG3762,CG3455,CG11107,CG9359,CG6297,CG5289,CG3401,CG7235,CG3612,CG5394,CG10077,CG8322,CG1242,CG4003,CG5520,CG2238,CG9277,CG1404,CG7483,CG2512
26	3.19e-06	1087	142	36	0.254	0.033	GO:0000166	MF	4	nucleotide binding	5	CG2331,CG11154,CG17369,CG8749,CG32000,CG7528,CG8280,CG9075,CG7269,CG5771,CG9476,CG3762,CG3455,CG11107,CG8893,CG9359,CG8781,CG6297,CG5119,CG5289,CG3401,CG3691,CG7235,CG3612,CG5394,CG10077,CG8322,CG1242,CG10377,CG4003,CG5520,CG2238,CG9277,CG1404,CG7483,CG2512
27	2.56e-05	806	142	29	0.204	0.036	GO:0017076	MF	4	purine nucleotide binding	6	CG2331,CG11154,CG17369,CG7528,CG8280,CG9075,CG7269,CG5771,CG9476,CG3762,CG3455,CG11107,CG9359,CG6297,CG5289,CG3401,CG7235,CG3612,CG5394,CG10077,CG8322,CG1242,CG4003,CG5520,CG2238,CG9277,CG1404,CG7483,CG2512
29	0.0398	641	142	20	0.141	0.031	GO:0030554	MF	4	adenyl nucleotide binding	7	CG2331,CG11154,CG17369,CG7528,CG9075,CG7269,CG3762,CG3455,CG11107,CG6297,CG5289,CG7235,CG3612,CG5394,CG10077,CG8322,CG1242,CG4003,CG5520,CG7483
53	0.00162	425	142	18	0.127	0.042	GO:0003723	MF	4	RNA binding	5	CG10228,CG8749,CG8280,CG9075,CG17489,CG8781,CG5119,CG14648,CG3691,CG10811,CG6779,CG15693,CG7035,CG7283,CG10377,CG2238,CG11123,CG7483
100	0.0239	286	142	13	0.092	0.045	GO:0008092	MF	4	cytoskeletal protein binding	4	CG7178,CG1483,CG4183,CG4254,CG7558,CG8472,CG3937,CG1825,CG42768,CG9901,CG12946,CG4463,CG2512
101	0.0865	124	142	8	0.056	0.065	GO:0003779	MF	4	actin binding	5	CG7178,CG4254,CG7558,CG3937,CG42768,CG9901,CG12946,CG4463
123	0.000371	967	142	30	0.211	0.031	GO:0097367	MF	4	carbohydrate derivative binding	3	CG2331,CG11154,CG17369,CG7528,CG8280,CG9075,CG7269,CG7002,CG5771,CG9476,CG3762,CG3455,CG11107,CG9359,CG6297,CG5289,CG3401,CG7235,CG3612,CG5394,CG10077,CG8322,CG1242,CG4003,CG5520,CG2238,CG9277,CG1404,CG7483,CG2512
124	2.42e-05	804	142	29	0.204	0.036	GO:0032553	MF	4	ribonucleotide binding	4	CG2331,CG11154,CG17369,CG7528,CG8280,CG9075,CG7269,CG5771,CG9476,CG3762,CG3455,CG11107,CG9359,CG6297,CG5289,CG3401,CG7235,CG3612,CG5394,CG10077,CG8322,CG1242,CG4003,CG5520,CG2238,CG9277,CG1404,CG7483,CG2512
125	1.78e-05	793	142	29	0.204	0.037	GO:0032555	MF	4	purine ribonucleotide binding	5	CG2331,CG11154,CG17369,CG7528,CG8280,CG9075,CG7269,CG5771,CG9476,CG3762,CG3455,CG11107,CG9359,CG6297,CG5289,CG3401,CG7235,CG3612,CG5394,CG10077,CG8322,CG1242,CG4003,CG5520,CG2238,CG9277,CG1404,CG7483,CG2512
126	0.0333	633	142	20	0.141	0.032	GO:0032559	MF	4	adenyl ribonucleotide binding	6	CG2331,CG11154,CG17369,CG7528,CG9075,CG7269,CG3762,CG3455,CG11107,CG6297,CG5289,CG7235,CG3612,CG5394,CG10077,CG8322,CG1242,CG4003,CG5520,CG7483
129	2.11e-05	799	142	29	0.204	0.036	GO:0001882	MF	4	nucleoside binding	4	CG2331,CG11154,CG17369,CG7528,CG8280,CG9075,CG7269,CG5771,CG9476,CG3762,CG3455,CG11107,CG9359,CG6297,CG5289,CG3401,CG7235,CG3612,CG5394,CG10077,CG8322,CG1242,CG4003,CG5520,CG2238,CG9277,CG1404,CG7483,CG2512
130	1.78e-05	793	142	29	0.204	0.037	GO:0001883	MF	4	purine nucleoside binding	5	CG2331,CG11154,CG17369,CG7528,CG8280,CG9075,CG7269,CG5771,CG9476,CG3762,CG3455,CG11107,CG9359,CG6297,CG5289,CG3401,CG7235,CG3612,CG5394,CG10077,CG8322,CG1242,CG4003,CG5520,CG2238,CG9277,CG1404,CG7483,CG2512
131	2e-05	797	142	29	0.204	0.036	GO:0032549	MF	4	ribonucleoside binding	5	CG2331,CG11154,CG17369,CG7528,CG8280,CG9075,CG7269,CG5771,CG9476,CG3762,CG3455,CG11107,CG9359,CG6297,CG5289,CG3401,CG7235,CG3612,CG5394,CG10077,CG8322,CG1242,CG4003,CG5520,CG2238,CG9277,CG1404,CG7483,CG2512
132	1.78e-05	793	142	29	0.204	0.037	GO:0032550	MF	4	purine ribonucleoside binding	6	CG2331,CG11154,CG17369,CG7528,CG8280,CG9075,CG7269,CG5771,CG9476,CG3762,CG3455,CG11107,CG9359,CG6297,CG5289,CG3401,CG7235,CG3612,CG5394,CG10077,CG8322,CG1242,CG4003,CG5520,CG2238,CG9277,CG1404,CG7483,CG2512
134	0.0326	632	142	20	0.141	0.032	GO:0005524	MF	4	ATP binding	7	CG2331,CG11154,CG17369,CG7528,CG9075,CG7269,CG3762,CG3455,CG11107,CG6297,CG5289,CG7235,CG3612,CG5394,CG10077,CG8322,CG1242,CG4003,CG5520,CG7483
176	2.47e-09	505	142	28	0.197	0.055	GO:0005198	MF	4	structural molecule activity	2	CG4027,CG7604,CG7596,CG2360,CG14792,CG2960,CG10067,CG9012,CG17489,CG9476,CG4651,CG7558,CG9359,CG5502,CG11720,CG5014,CG3401,CG6779,CG9901,CG3922,CG15693,CG6253,CG8415,CG2342,CG7283,CG6956,CG9277,CG2512
177	0.00433	172	142	11	0.077	0.064	GO:0003735	MF	4	structural constituent of ribosome	3	CG14792,CG2960,CG17489,CG4651,CG5502,CG6779,CG3922,CG15693,CG6253,CG8415,CG7283
178	1.3e-06	44	142	9	0.063	0.205	GO:0005200	MF	4	structural constituent of cytoskeleton	3	CG4027,CG10067,CG9476,CG7558,CG9359,CG3401,CG9901,CG9277,CG2512
199	6.09e-08	578	142	28	0.197	0.048	GO:0016817	MF	4	hydrolase activity, acting on acid anhydrides	4	CG2331,CG11154,CG17369,CG32000,CG8280,CG9075,CG8937,CG5596,CG7269,CG5771,CG9476,CG3762,CG11107,CG9359,CG4264,CG5289,CG3401,CG3612,CG10077,CG1242,CG4003,CG18801,CG2238,CG9277,CG1404,CG7483,CG4147,CG2512
200	5.62e-08	576	142	28	0.197	0.049	GO:0016818	MF	4	hydrolase activity, acting on acid anhydrides, in phosphorus-containing anhydrides	5	CG2331,CG11154,CG17369,CG32000,CG8280,CG9075,CG8937,CG5596,CG7269,CG5771,CG9476,CG3762,CG11107,CG9359,CG4264,CG5289,CG3401,CG3612,CG10077,CG1242,CG4003,CG18801,CG2238,CG9277,CG1404,CG7483,CG4147,CG2512
201	4.05e-08	568	142	28	0.197	0.049	GO:0016462	MF	4	pyrophosphatase activity	6	CG2331,CG11154,CG17369,CG32000,CG8280,CG9075,CG8937,CG5596,CG7269,CG5771,CG9476,CG3762,CG11107,CG9359,CG4264,CG5289,CG3401,CG3612,CG10077,CG1242,CG4003,CG18801,CG2238,CG9277,CG1404,CG7483,CG4147,CG2512
202	2.78e-08	559	142	28	0.197	0.05	GO:0017111	MF	4	nucleoside-triphosphatase activity	7	CG2331,CG11154,CG17369,CG32000,CG8280,CG9075,CG8937,CG5596,CG7269,CG5771,CG9476,CG3762,CG11107,CG9359,CG4264,CG5289,CG3401,CG3612,CG10077,CG1242,CG4003,CG18801,CG2238,CG9277,CG1404,CG7483,CG4147,CG2512
203	0.000116	355	142	18	0.127	0.051	GO:0016887	MF	4	ATPase activity	8	CG2331,CG11154,CG17369,CG32000,CG9075,CG8937,CG7269,CG3762,CG11107,CG4264,CG5289,CG3612,CG10077,CG1242,CG4003,CG18801,CG7483,CG4147
204	0.0515	308	142	13	0.092	0.042	GO:0042623	MF	4	ATPase activity, coupled	9	CG11154,CG17369,CG32000,CG9075,CG7269,CG3762,CG11107,CG3612,CG10077,CG1242,CG4003,CG18801,CG7483
209	0.0468	147	142	9	0.063	0.061	GO:0003924	MF	4	GTPase activity	8	CG8280,CG5771,CG9476,CG9359,CG3401,CG2238,CG9277,CG1404,CG2512
213	0.0349	80	142	7	0.049	0.087	GO:0070035	MF	4	purine NTP-dependent helicase activity	9	CG9075,CG7269,CG11107,CG10077,CG4003,CG18801,CG7483
214	0.0349	80	142	7	0.049	0.087	GO:0008026	MF	4	ATP-dependent helicase activity	10	CG9075,CG7269,CG11107,CG10077,CG4003,CG18801,CG7483

## Sheet: Clusters
Cluster	Score (Density*#Nodes)	Nodes	Edges	Associated GO terms	Node IDs
1	16.125	17	129	translation	RpL5, RpS17, eIF4G, RpL14, eIF4AIII, RpS3, RpL4, RpL40, RpL10Ab, sta, RpS23, Cbp80, Ef1α48D, Ef2b, RpL13, eIF-4a, RpS20
2	8.75	9	35	microtubule cytoskeleton	αTub84D, Gapdh2, betaTub60D, αTub85E, Act57B, Act5C, betaTub85D, betaTub56D, Hsp83
3	4.8	6	12	ATP metabolic process	ATPCL, Vha55, Vha68-2, Ald, ATPsynβ, blw
4	4.5	5	9	glycolytic process, ATP generation from ADP	Pglym78, Mdh2, Pgk, PyK, CG8036
5	4	4	6	proteasome-mediated ubiquitin-dependent protein catabolic process	Rpt2, Rpn11, Rpt4, Prosalpha5
6	4	4	6	chromatin assembly or disassembly	His2B, His3.3A, His4, His2A
7	3	3	3	protein folding	Hsc70-1, Gp93, Hsp60C
8	3	3	3	actin filament organization	Arp3, tsr, Arp2
9	3	3	3	chaperone-mediated protein folding, response to heat	Hsp23, Hsp26, Hsp27
10	3	3	3	extracellular region, multicellular organism adhesion to substrate	Sgs3, Sgs5, Eig71Ee

## Sheet: Top 20
Accession	Name	Symbol	lntensity	SUMOylated in Drosophila	Human orthologues	SUMOylated in Human
Q9VLU4	Serpin 28Dc	Spn28Dc	6877800000	-	SERPINA12;SERPINF1	4
P29310	14-3-3zeta	14-3-3zeta	2795500000	1,2,3	YWHAH;YWHAB;SFN;YWHAZ;YWHAG;YWHAQ;YWHAE	5,6,7,8
P84249	Histone H3.3A	His3.3A	1393060500	2	HIST1H3B	6
P02283	Histone H2B	His2B	1180600000	3	HIST1H2BN	6,7,9,8
Q7KN62	TER94	TER94	353660000	3	VCP	5,6,7,10
P61857	beta-Tubulin at 85D	betaTub85D	338530000	2	TUBB;TUBB4A;TUBB2A;TUBB2B;TUBB4B	5,6,8
P29843	Heat shock protein cognate 1	Hsc70-1	272970000	1.2	HSPA8;HSPA2;HSPA1B;HSPA1A;HSPA1L;HSPA6;HSPA5;NCKAP1L;NCKAP1	4,5,6,7,9,10,11,12,8
Q01604	Phosphoglycerate kinase	Pgk	215260000	1,2,3	PGK2;PGK1	5
Q9VHS8	eIF4AIII	eIF4AIII	192510000	2.3	EIF4A2	6,13
Q8MQP7	CG7852	CG7852	166020000	3	DENND5A;DENND5B;DENND4C;SBF1	6
P29844	Heat shock 70-kDa protein cognate 3	Hsc70-3	154380000	1	HSPA5;NCKAP1;HSPA8;NCKAP1L;HSPA6;HSPA1B; HSPA1A;HSPA1L;HSPA2	4,5,6,7,9,10,11,12,8
Q9VTH2	CG42671	CG42671	153970000	-	-	-
Q02748	Eukaryotic initiation factor 4a	eIF-4a	148090000	1.3	EIF4A2	6,13
E1JH68	Protein 1 of cleavage and polyadenylation factor 1	Pcf11	128080000	2.3	PCF11	6,7,9,12,14
Q9VEB1	Malate dehydrogenase 2	Mdh2	118924150	-	MDH2	5,6
A1Z9M5	CG30069	CG30069	109670000	-	-	-
Q9VGB6	Pglym87	Pglym87	94026000	-	PGAM2;BPGM;PGAM4;PGAM1	5,6,11
P08841	beta-Tubulin at 60D	betaTub60D	89378000	1,2,3	TUBB;TUBB4A;TUBB2A;TUBB2B;TUBB4B	5,6,8
P36188	wings up A	wupA	74929500	-	TNNI2	-
Q9VTE6	CG7839	CG7839	74531000	2.3	CEBPZ	7
(1) Nie et al., 2009
(2) Handu et al., 2015
(3) This study, S2R+ cells
(4) Hendrick et al., 2015a
(5) Becker et al., 2013
(6) Hendrick et al., 2014
(7) Golebiowski et al., 2011
(8) Galisson et al., 2011
(9) Tammsalu et al., 2015
(10) Tatham et al., 2011
(11) Bruderer et al., 2011
(12) Xiao et al., 2015
(13) Vertegaal et al., 2006
(14) Schimmel et al., 2014
