# Supplementary material for: A comprehensive platform for the analysis of ubiquitin-like protein modifications using in vivo biotinylation
Source: Sci Rep. 2017 Jan 18;7:40756. doi: 10.1038/srep40756 (PMC5241687; doi:10.1038/srep40756)
Supplement: Supplementary Dataset S4 [file srep40756-s5.xls]

## Sheet: bioUFM1 Selected
Protein IDs	Majority protein IDs	Peptide counts (all)	Peptide counts (razor+unique)	Peptide counts (unique)	Protein names	Gene names	Fasta headers	Proteins	Peptides	Razor + unique peptides	Unique peptides	Peptides BirA I	Peptides BirA II	Peptides UFM I	Peptides UFM II	Razor + unique peptides BirA I	Razor + unique peptides BirA II	Razor + unique peptides UFM I	Razor + unique peptides UFM II	Unique peptides BirA I	Unique peptides BirA II	Unique peptides UFM I	Unique peptides UFM II	Sequence coverage [%]	Unique + razor sequence coverage [%]	Unique sequence coverage [%]	Mol. weight [kDa]	Sequence length	Sequence lengths	Fraction average	Fraction 1	Fraction 2	Fraction 3	Fraction 4	Fraction 5	Experiment BirA I	Experiment BirA II	Experiment UFM I	Experiment UFM II	PEP	Sequence coverage BirA I [%]	Sequence coverage BirA II [%]	Sequence coverage UFM I [%]	Sequence coverage UFM II [%]	Intensity	SUMOylated	Ubiquitinated	Intensity BirA I	Intensity BirA II
Q9GZZ9	Q9GZZ9	10	10	10	Ubiquitin-like modifier-activating enzyme 5	UBA5	>sp|Q9GZZ9|UBA5_HUMAN Ubiquitin-like modifier-activating enzyme 5 OS=Homo sapiens GN=UBA5 PE=1 SV=1	1	10	10	10	0	0	10	8	0	0	10	8	0	0	10	8	33.2	33.2	33.2	44.863	404	404	3.25		2	33	12	1			17	31	6.09e-262	0	0	33.2	29	4591700000	-	Y
Q8IUR6	Q8IUR6	1	1	1	CREB3 regulatory factor	CREBRF	>sp|Q8IUR6|CRERF_HUMAN CREB3 regulatory factor OS=Homo sapiens GN=CREBRF PE=1 SV=2	1	1	1	1	0	0	0	1	0	0	0	1	0	0	0	1	1.4	1.4	1.4	72.148	639	639	4.5				1	1				2	0.0091459	0	0	0	1.4	909340000	-	-
O95359	O95359	1	1	1	Transforming acidic coiled-coil-containing protein 2	TACC2	>sp|O95359|TACC2_HUMAN Transforming acidic coiled-coil-containing protein 2 OS=Homo sapiens GN=TACC2 PE=1 SV=3	1	1	1	1	0	0	1	0	0	0	1	0	0	0	1	0	0.5	0.5	0.5	309.42	2948	2948	3			1					1		0.036548	0	0	0.5	0	369200000	-	Y
P00387	P00387	6	6	6	NADH-cytochrome b5 reductase 3;NADH-cytochrome b5 reductase 3 membrane-bound form;NADH-cytochrome b5 reductase 3 soluble form	CYB5R3	>sp|P00387|NB5R3_HUMAN NADH-cytochrome b5 reductase 3 OS=Homo sapiens GN=CYB5R3 PE=1 SV=3	1	6	6	6	0	0	2	6	0	0	2	6	0	0	2	6	27.2	27.2	27.2	34.234	301	301	3.9			1	9				2	8	7.53e-50	0	0	10	27.2	146910000	Y	Y
Q13228	Q13228	4	4	4	Selenium-binding protein 1	SELENBP1	>sp|Q13228|SBP1_HUMAN Selenium-binding protein 1 OS=Homo sapiens GN=SELENBP1 PE=1 SV=2	1	4	4	4	0	0	0	4	0	0	0	4	0	0	0	4	10	10	10	52.39	472	472	2		4							4	1.79e-14	0	0	0	10	54642000	Y	-
Q92945;Q96I24;Q96AE4	Q92945	7;1;1	7;1;1	7;1;1	Far upstream element-binding protein 2	KHSRP	>sp|Q92945|FUBP2_HUMAN Far upstream element-binding protein 2 OS=Homo sapiens GN=KHSRP PE=1 SV=4	3	7	7	7	0	2	0	7	0	2	0	7	0	2	0	7	12.1	12.1	12.1	73.114	711	711;572;644	2.09		10	1				2		9	3.01e-21	0	3	0	12.1	41110000	Y	Y
Q5SWX8	Q5SWX8	2	2	2	Protein odr-4 homolog	ODR4	>sp|Q5SWX8|ODR4_HUMAN Protein odr-4 homolog OS=Homo sapiens GN=ODR4 PE=2 SV=1	1	2	2	2	0	0	1	2	0	0	1	2	0	0	1	2	4.6	4.6	4.6	51.103	454	454	3			5					2	3	6.47e-18	0	0	2.6	4.6	68937000	-	-
Q5VU13	Q5VU13	1	1	1	V-set and immunoglobulin domain-containing protein 8	VSIG8	>sp|Q5VU13|VSIG8_HUMAN V-set and immunoglobulin domain-containing protein 8 OS=Homo sapiens GN=VSIG8 PE=1 SV=1	1	1	1	1	0	0	0	1	0	0	0	1	0	0	0	1	1.9	1.9	1.9	43.89	414	414	2		1							1	0.0079875	0	0	0	1.9	33690000	-	-
Q6ZMT1	Q6ZMT1	1	1	1	SH3 and cysteine-rich domain-containing protein 2	STAC2	>sp|Q6ZMT1|STAC2_HUMAN SH3 and cysteine-rich domain-containing protein 2 OS=Homo sapiens GN=STAC2 PE=2 SV=1	1	1	1	1	0	0	1	1	0	0	1	1	0	0	1	1	2.7	2.7	2.7	45.008	411	411	4.67				1	2			1	2	0.007994	0	0	2.7	2.7	60489000	-	-
Q15758	Q15758	4	4	4	Neutral amino acid transporter B(0)	SLC1A5	>sp|Q15758|AAAT_HUMAN Neutral amino acid transporter B(0) OS=Homo sapiens GN=SLC1A5 PE=1 SV=2	1	4	4	4	0	0	2	3	0	0	2	3	0	0	2	3	9.1	9.1	9.1	56.598	541	541	3			5					2	3	5.18e-19	0	0	4.6	6.7	52102000	Y	Y
P27482	P27482	2	2	2	Calmodulin-like protein 3	CALML3	>sp|P27482|CALL3_HUMAN Calmodulin-like protein 3 OS=Homo sapiens GN=CALML3 PE=1 SV=2	1	2	2	2	0	1	2	0	0	1	2	0	0	1	2	0	16.8	16.8	16.8	16.891	149	149	4.75				1	3		2	2		8.41e-22	0	8.7	16.8	0	17073000	-	-
Q13410	Q13410	1	1	1	Butyrophilin subfamily 1 member A1	BTN1A1	>sp|Q13410|BT1A1_HUMAN Butyrophilin subfamily 1 member A1 OS=Homo sapiens GN=BTN1A1 PE=1 SV=3	1	1	1	1	0	0	0	1	0	0	0	1	0	0	0	1	1.9	1.9	1.9	58.959	526	526	3			1						1	0.007296	0	0	0	1.9	16878000	-	-
Q6P996;Q6P474	Q6P996;Q6P474	5;3	5;3	5;3	Pyridoxal-dependent decarboxylase domain-containing protein 1;Pyridoxal-dependent decarboxylase domain-containing protein 2	PDXDC1;PDXDC2P	>sp|Q6P996|PDXD1_HUMAN Pyridoxal-dependent decarboxylase domain-containing protein 1 OS=Homo sapiens GN=PDXDC1 PE=1 SV=2;>sp|Q6P474|PDXD2_HUMAN Putative pyridoxal-dependent decarboxylase domain-containing protein 2 OS=Homo sapiens GN=PDXDC2P PE=5 SV=3	2	5	5	5	0	0	0	5	0	0	0	5	0	0	0	5	8.1	8.1	8.1	86.706	788	788;469	2		5							5	1.8e-19	0	0	0	8.1	16784000	-	Y
P52597	P52597	7	5	5	Heterogeneous nuclear ribonucleoprotein F;Heterogeneous nuclear ribonucleoprotein F, N-terminally processed	HNRNPF	>sp|P52597|HNRPF_HUMAN Heterogeneous nuclear ribonucleoprotein F OS=Homo sapiens GN=HNRNPF PE=1 SV=3	1	7	5	5	1	0	4	3	0	0	2	3	0	0	2	3	26.5	20	20	45.671	415	415	3			8					5	3	1.78e-35	2.4	0	15.7	10.8	32534000	Y	Y
Q5T2N8;Q5T9A4	Q5T2N8;Q5T9A4	1;1	1;1	1;1	ATPase family AAA domain-containing protein 3C;ATPase family AAA domain-containing protein 3B	ATAD3C;ATAD3B	>sp|Q5T2N8|ATD3C_HUMAN ATPase family AAA domain-containing protein 3C OS=Homo sapiens GN=ATAD3C PE=2 SV=2;>sp|Q5T9A4|ATD3B_HUMAN ATPase family AAA domain-containing protein 3B OS=Homo sapiens GN=ATAD3B PE=1 SV=1	2	1	1	1	1	1	1	1	1	1	1	1	1	1	1	1	1.7	1.7	1.7	46.379	411	411;648	2.67		5	3		1	4	1	1	3	0.012382	1.7	1.7	1.7	1.7	15848000	-	Y
P47989	P47989	3	3	3	Xanthine dehydrogenase/oxidase;Xanthine dehydrogenase;Xanthine oxidase	XDH	>sp|P47989|XDH_HUMAN Xanthine dehydrogenase/oxidase OS=Homo sapiens GN=XDH PE=1 SV=4	1	3	3	3	0	0	3	0	0	0	3	0	0	0	3	0	2.6	2.6	2.6	146.42	1333	1333	1	3							3		6.82e-07	0	0	2.6	0	14677000	-	-
Q8TF66	Q8TF66	2	2	2	Leucine-rich repeat-containing protein 15	LRRC15	>sp|Q8TF66|LRC15_HUMAN Leucine-rich repeat-containing protein 15 OS=Homo sapiens GN=LRRC15 PE=1 SV=2	1	2	2	2	0	0	0	2	0	0	0	2	0	0	0	2	3.1	3.1	3.1	64.365	581	581	2		2							2	4.2e-06	0	0	0	3.1	12976000	Y	-
P17812;Q9NRF8	P17812	3;1	3;1	3;1	CTP synthase 1	CTPS1	>sp|P17812|PYRG1_HUMAN CTP synthase 1 OS=Homo sapiens GN=CTPS1 PE=1 SV=2	2	3	3	3	0	0	2	1	0	0	2	1	0	0	2	1	5.8	5.8	5.8	66.69	591	591;586	2.67		1	2					2	1	1.45e-07	0	0	4.1	1.7	22656000	-	-
P49959	P49959	4	4	4	Double-strand break repair protein MRE11A	MRE11A	>sp|P49959|MRE11_HUMAN Double-strand break repair protein MRE11A OS=Homo sapiens GN=MRE11A PE=1 SV=3	1	4	4	4	0	0	0	4	0	0	0	4	0	0	0	4	6.6	6.6	6.6	80.592	708	708	2		4							4	2.13e-10	0	0	0	6.6	10721000	Y	-
O60884	O60884	1	1	1	DnaJ homolog subfamily A member 2	DNAJA2	>sp|O60884|DNJA2_HUMAN DnaJ homolog subfamily A member 2 OS=Homo sapiens GN=DNAJA2 PE=1 SV=1	1	1	1	1	0	0	1	1	0	0	1	1	0	0	1	1	1.9	1.9	1.9	45.745	412	412	3			2					1	1	0.030329	0	0	1.9	1.9	21071000	-	Y
P14373	P14373	1	1	1	Zinc finger protein RFP	TRIM27	>sp|P14373|TRI27_HUMAN Zinc finger protein RFP OS=Homo sapiens GN=TRIM27 PE=1 SV=1	1	1	1	1	0	0	1	1	0	0	1	1	0	0	1	1	1.9	1.9	1.9	58.489	513	513	3			3					2	1	0.0011997	0	0	1.9	1.9	20180000	Y	-
P28838	P28838	2	2	2	Cytosol aminopeptidase	LAP3	>sp|P28838|AMPL_HUMAN Cytosol aminopeptidase OS=Homo sapiens GN=LAP3 PE=1 SV=3	1	2	2	2	0	0	0	2	0	0	0	2	0	0	0	2	4.4	4.4	4.4	56.166	519	519	2		2							2	0.0001952	0	0	0	4.4	9816200	-	Y
P08195	P08195	2	2	2	4F2 cell-surface antigen heavy chain	SLC3A2	>sp|P08195|4F2_HUMAN 4F2 cell-surface antigen heavy chain OS=Homo sapiens GN=SLC3A2 PE=1 SV=3	1	2	2	2	0	0	0	2	0	0	0	2	0	0	0	2	4	4	4	67.993	630	630	2.5		1	1						2	6.46e-09	0	0	0	4	9625800	Y	Y
Q13151	Q13151	2	2	2	Heterogeneous nuclear ribonucleoprotein A0	HNRNPA0	>sp|Q13151|ROA0_HUMAN Heterogeneous nuclear ribonucleoprotein A0 OS=Homo sapiens GN=HNRNPA0 PE=1 SV=1	1	2	2	2	0	0	1	2	0	0	1	2	0	0	1	2	11.8	11.8	11.8	30.84	305	305	4				3				1	2	1.02e-14	0	0	5.2	11.8	9122200	Y	Y
Q9Y6B6;Q9NR31	Q9Y6B6;Q9NR31	1;1	1;1	1;1	GTP-binding protein SAR1b;GTP-binding protein SAR1a	SAR1B;SAR1A	>sp|Q9Y6B6|SAR1B_HUMAN GTP-binding protein SAR1b OS=Homo sapiens GN=SAR1B PE=1 SV=1;>sp|Q9NR31|SAR1A_HUMAN GTP-binding protein SAR1a OS=Homo sapiens GN=SAR1A PE=1 SV=1	2	1	1	1	0	0	1	0	0	0	1	0	0	0	1	0	5.6	5.6	5.6	22.41	198	198;198	5					1			1		0.0015411	0	0	5.6	0	8910800	Y	Y
O75152	O75152	3	3	3	Zinc finger CCCH domain-containing protein 11A	ZC3H11A	>sp|O75152|ZC11A_HUMAN Zinc finger CCCH domain-containing protein 11A OS=Homo sapiens GN=ZC3H11A PE=1 SV=3	1	3	3	3	0	0	0	3	0	0	0	3	0	0	0	3	4.6	4.6	4.6	89.13	810	810	2		3							3	2.45e-15	0	0	0	4.6	8729500	Y	Y
Q9UQN3	Q9UQN3	1	1	1	Charged multivesicular body protein 2b	CHMP2B	>sp|Q9UQN3|CHM2B_HUMAN Charged multivesicular body protein 2b OS=Homo sapiens GN=CHMP2B PE=1 SV=1	1	1	1	1	1	0	0	1	1	0	0	1	1	0	0	1	4.7	4.7	4.7	23.906	213	213	4.5				2	2	2			2	0.01081	4.7	0	0	4.7	8002000	-	-
Q04118;P10163	Q04118;P10163	1;1	1;1	1;1	Basic salivary proline-rich protein 3;Basic salivary proline-rich protein 4;Protein N1;Glycosylated protein A;Peptide P-D	PRB3;PRB4	>sp|Q04118|PRB3_HUMAN Basic salivary proline-rich protein 3 OS=Homo sapiens GN=PRB3 PE=1 SV=2;>sp|P10163|PRB4_HUMAN Basic salivary proline-rich protein 4 OS=Homo sapiens GN=PRB4 PE=1 SV=4	2	1	1	1	0	0	0	1	0	0	0	1	0	0	0	1	3.9	3.9	3.9	30.98	309	309;310	5					1				1	0.0061362	0	0	0	3.9	7167900	-	-
Q5BKZ1	Q5BKZ1	1	1	1	DBIRD complex subunit ZNF326	ZNF326	>sp|Q5BKZ1|ZN326_HUMAN DBIRD complex subunit ZNF326 OS=Homo sapiens GN=ZNF326 PE=1 SV=2	1	1	1	1	0	0	0	1	0	0	0	1	0	0	0	1	2.7	2.7	2.7	65.653	582	582	2		1							1	1.58e-08	0	0	0	2.7	7118400	Y	-
O15067	O15067	2	2	2	Phosphoribosylformylglycinamidine synthase	PFAS	>sp|O15067|PUR4_HUMAN Phosphoribosylformylglycinamidine synthase OS=Homo sapiens GN=PFAS PE=1 SV=4	1	2	2	2	0	0	2	2	0	0	2	2	0	0	2	2	2	2	2	144.73	1338	1338	1	4							2	2	0.00027241	0	0	2	2	13095000	Y	Y
Q9BQA1	Q9BQA1	1	1	1	Methylosome protein 50	WDR77	>sp|Q9BQA1|MEP50_HUMAN Methylosome protein 50 OS=Homo sapiens GN=WDR77 PE=1 SV=1	1	1	1	1	0	1	1	1	0	1	1	1	0	1	1	1	4.4	4.4	4.4	36.724	342	342	3.75			1	3			1	1	2	0.0004175	0	4.4	4.4	4.4	6205600	Y	-
Q86SG5	Q86SG5	3	1	1	Protein S100-A7A	S100A7A	>sp|Q86SG5|S1A7A_HUMAN Protein S100-A7A OS=Homo sapiens GN=S100A7A PE=1 SV=3	1	3	1	1	2	2	3	1	0	0	1	0	0	0	1	0	28.7	10.9	10.9	11.305	101	101	5					1			1		8.66e-09	17.8	17.8	28.7	10.9	5367400	-	-
P80723	P80723	2	2	2	Brain acid soluble protein 1	BASP1	>sp|P80723|BASP1_HUMAN Brain acid soluble protein 1 OS=Homo sapiens GN=BASP1 PE=1 SV=2	1	2	2	2	0	0	1	2	0	0	1	2	0	0	1	2	12.3	12.3	12.3	22.693	227	227	3			3					1	2	1.42e-25	0	0	6.2	12.3	10615000	-	-
P52732	P52732	2	2	2	Kinesin-like protein KIF11	KIF11	>sp|P52732|KIF11_HUMAN Kinesin-like protein KIF11 OS=Homo sapiens GN=KIF11 PE=1 SV=2	1	2	2	2	0	0	0	2	0	0	0	2	0	0	0	2	2.7	2.7	2.7	119.16	1056	1056	2		2							2	1.14e-05	0	0	0	2.7	4961800	-	Y
Q92828	Q92828	1	1	1	Coronin-2A	CORO2A	>sp|Q92828|COR2A_HUMAN Coronin-2A OS=Homo sapiens GN=CORO2A PE=2 SV=2	1	1	1	1	0	0	1	0	0	0	1	0	0	0	1	0	2.1	2.1	2.1	59.763	525	525	5					1			1		0.024252	0	0	2.1	0	4489500	Y	-
Q13642	Q13642	1	1	1	Four and a half LIM domains protein 1	FHL1	>sp|Q13642|FHL1_HUMAN Four and a half LIM domains protein 1 OS=Homo sapiens GN=FHL1 PE=1 SV=4	1	1	1	1	0	0	0	1	0	0	0	1	0	0	0	1	3.7	3.7	3.7	36.263	323	323	4				1					1	0.011773	0	0	0	3.7	4417200	Y	-
Q53GG5	Q53GG5	1	1	1	PDZ and LIM domain protein 3	PDLIM3	>sp|Q53GG5|PDLI3_HUMAN PDZ and LIM domain protein 3 OS=Homo sapiens GN=PDLIM3 PE=1 SV=1	1	1	1	1	0	0	1	1	0	0	1	1	0	0	1	1	4.1	4.1	4.1	39.232	364	364	4				2				1	1	7.27e-11	0	0	4.1	4.1	4398300	Y	-
Q86SJ6	Q86SJ6	1	1	1	Desmoglein-4	DSG4	>sp|Q86SJ6|DSG4_HUMAN Desmoglein-4 OS=Homo sapiens GN=DSG4 PE=1 SV=1	1	1	1	1	0	0	0	1	0	0	0	1	0	0	0	1	1.2	1.2	1.2	113.82	1040	1040	2		1							1	4.6e-05	0	0	0	1.2	3722300	-	-
P46087	P46087	3	3	3	Putative ribosomal RNA methyltransferase NOP2	NOP2	>sp|P46087|NOP2_HUMAN Putative ribosomal RNA methyltransferase NOP2 OS=Homo sapiens GN=NOP2 PE=1 SV=2	1	3	3	3	0	0	0	3	0	0	0	3	0	0	0	3	4.1	4.1	4.1	89.301	812	812	1.8	1	4							5	1.27e-06	0	0	0	4.1	3692900	Y	-
P12270	P12270	2	2	2	Nucleoprotein TPR	TPR	>sp|P12270|TPR_HUMAN Nucleoprotein TPR OS=Homo sapiens GN=TPR PE=1 SV=3	1	2	2	2	0	0	1	1	0	0	1	1	0	0	1	1	0.9	0.9	0.9	267.29	2363	2363	1.33	2	1						1	2	1.7e-05	0	0	0.5	0.4	3668000	Y	Y
P07197	P07197	3	2	2	Neurofilament medium polypeptide	NEFM	>sp|P07197|NFM_HUMAN Neurofilament medium polypeptide OS=Homo sapiens GN=NEFM PE=1 SV=3	1	3	2	2	1	1	3	3	0	0	2	2	0	0	2	2	3.4	2.4	2.4	102.47	916	916	1	4							2	2	2.11e-07	1	1	3.4	3.4	7274500	Y	-
Q658Y4	Q658Y4	2	2	2	Protein FAM91A1	FAM91A1	>sp|Q658Y4|F91A1_HUMAN Protein FAM91A1 OS=Homo sapiens GN=FAM91A1 PE=1 SV=3	1	2	2	2	0	0	0	2	0	0	0	2	0	0	0	2	2.9	2.9	2.9	93.908	838	838	2		2							2	4.27e-13	0	0	0	2.9	3488000	-	Y
Q13596	Q13596	2	2	2	Sorting nexin-1	SNX1	>sp|Q13596|SNX1_HUMAN Sorting nexin-1 OS=Homo sapiens GN=SNX1 PE=1 SV=3	1	2	2	2	0	0	1	2	0	0	1	2	0	0	1	2	4.8	4.8	4.8	59.069	522	522	3			3					1	2	2.69e-05	0	0	2.1	4.8	6613200	-	-
Q08J23	Q08J23	1	1	1	tRNA (cytosine(34)-C(5))-methyltransferase	NSUN2	>sp|Q08J23|NSUN2_HUMAN tRNA (cytosine(34)-C(5))-methyltransferase OS=Homo sapiens GN=NSUN2 PE=1 SV=2	1	1	1	1	0	0	0	1	0	0	0	1	0	0	0	1	1.4	1.4	1.4	86.47	767	767	2		1							1	1.64e-18	0	0	0	1.4	3242000	Y	Y
P12268	P12268	2	2	2	Inosine-5-monophosphate dehydrogenase 2	IMPDH2	>sp|P12268|IMDH2_HUMAN Inosine-5-monophosphate dehydrogenase 2 OS=Homo sapiens GN=IMPDH2 PE=1 SV=2	1	2	2	2	0	0	0	2	0	0	0	2	0	0	0	2	4.5	4.5	4.5	55.804	514	514	3			2						2	0.00060148	0	0	0	4.5	3160600	-	Y
Q9Y320	Q9Y320	2	2	2	Thioredoxin-related transmembrane protein 2	TMX2	>sp|Q9Y320|TMX2_HUMAN Thioredoxin-related transmembrane protein 2 OS=Homo sapiens GN=TMX2 PE=1 SV=1	1	2	2	2	0	0	0	2	0	0	0	2	0	0	0	2	6.4	6.4	6.4	34.037	296	296	4				2					2	2.88e-05	0	0	0	6.4	3131900	-	Y
Q14247	Q14247	1	1	1	Src substrate cortactin	CTTN	>sp|Q14247|SRC8_HUMAN Src substrate cortactin OS=Homo sapiens GN=CTTN PE=1 SV=2	1	1	1	1	0	0	0	1	0	0	0	1	0	0	0	1	2.4	2.4	2.4	61.585	550	550	4				1					1	0.0016696	0	0	0	2.4	2599900	-	Y
P06858	P06858	1	1	1	Lipoprotein lipase	LPL	>sp|P06858|LIPL_HUMAN Lipoprotein lipase OS=Homo sapiens GN=LPL PE=1 SV=1	1	1	1	1	0	0	1	0	0	0	1	0	0	0	1	0	4	4	4	53.162	475	475	1	1							1		9.32e-43	0	0	4	0	2427800	Y	-
P28331	P28331	1	1	1	NADH-ubiquinone oxidoreductase 75 kDa subunit, mitochondrial	NDUFS1	>sp|P28331|NDUS1_HUMAN NADH-ubiquinone oxidoreductase 75 kDa subunit, mitochondrial OS=Homo sapiens GN=NDUFS1 PE=1 SV=3	1	1	1	1	0	0	1	0	0	0	1	0	0	0	1	0	2.6	2.6	2.6	79.467	727	727	3			1					1		1.44e-05	0	0	2.6	0	2426700	Y	Y
P84090	P84090	1	1	1	Enhancer of rudimentary homolog	ERH	>sp|P84090|ERH_HUMAN Enhancer of rudimentary homolog OS=Homo sapiens GN=ERH PE=1 SV=1	1	1	1	1	0	0	1	1	0	0	1	1	0	0	1	1	10.6	10.6	10.6	12.259	104	104	2.5		1	1					1	1	6.66e-09	0	0	10.6	10.6	4713100	-	Y
O14980	O14980	2	2	2	Exportin-1	XPO1	>sp|O14980|XPO1_HUMAN Exportin-1 OS=Homo sapiens GN=XPO1 PE=1 SV=1	1	2	2	2	0	0	0	2	0	0	0	2	0	0	0	2	2.9	2.9	2.9	123.38	1071	1071	2		2							2	4.07e-06	0	0	0	2.9	2082800	Y	Y
Q8WUM0	Q8WUM0	1	1	1	Nuclear pore complex protein Nup133	NUP133	>sp|Q8WUM0|NU133_HUMAN Nuclear pore complex protein Nup133 OS=Homo sapiens GN=NUP133 PE=1 SV=2	1	1	1	1	0	0	0	1	0	0	0	1	0	0	0	1	1	1	1	128.98	1156	1156	2		1							1	0.00069843	0	0	0	1	1831300	Y	Y
Q5H9R7	Q5H9R7	1	1	1	Serine/threonine-protein phosphatase 6 regulatory subunit 3	PPP6R3	>sp|Q5H9R7|PP6R3_HUMAN Serine/threonine-protein phosphatase 6 regulatory subunit 3 OS=Homo sapiens GN=PPP6R3 PE=1 SV=2	1	1	1	1	0	0	0	1	0	0	0	1	0	0	0	1	1.4	1.4	1.4	97.668	873	873	2		1							1	0.00062771	0	0	0	1.4	1787100	-	-
Q9P035	Q9P035	1	1	1	3-hydroxyacyl-CoA dehydratase 3	PTPLAD1	>sp|Q9P035|HACD3_HUMAN Very-long-chain (3R)-3-hydroxyacyl-CoA dehydratase 3 OS=Homo sapiens GN=PTPLAD1 PE=1 SV=2	1	1	1	1	0	0	1	1	0	0	1	1	0	0	1	1	3.9	3.9	3.9	43.159	362	362	1	2							1	1	0.0032107	0	0	3.9	3.9	1690900	Y	Y
O43491	O43491	2	2	2	Band 4.1-like protein 2	EPB41L2	>sp|O43491|E41L2_HUMAN Band 4.1-like protein 2 OS=Homo sapiens GN=EPB41L2 PE=1 SV=1	1	2	2	2	0	0	1	2	0	0	1	2	0	0	1	2	2.8	2.8	2.8	112.59	1005	1005	1	3							1	2	3.69e-06	0	0	1.6	2.8	3233600	Y	Y
P31948	P31948	1	1	1	Stress-induced-phosphoprotein 1	STIP1	>sp|P31948|STIP1_HUMAN Stress-induced-phosphoprotein 1 OS=Homo sapiens GN=STIP1 PE=1 SV=1	1	1	1	1	0	0	1	0	0	0	1	0	0	0	1	0	1.8	1.8	1.8	62.639	543	543	3			1					1		0.0057608	0	0	1.8	0	1573200	Y	Y
Q9Y5B9	Q9Y5B9	1	1	1	FACT complex subunit SPT16	SUPT16H	>sp|Q9Y5B9|SP16H_HUMAN FACT complex subunit SPT16 OS=Homo sapiens GN=SUPT16H PE=1 SV=1	1	1	1	1	0	0	1	1	0	0	1	1	0	0	1	1	1.4	1.4	1.4	119.91	1047	1047	1	2							1	1	0.002007	0	0	1.4	1.4	1516300	Y	Y
Q9UBG3	Q9UBG3	1	1	1	Cornulin	CRNN	>sp|Q9UBG3|CRNN_HUMAN Cornulin OS=Homo sapiens GN=CRNN PE=1 SV=1	1	1	1	1	0	0	0	1	0	0	0	1	0	0	0	1	2	2	2	53.533	495	495	2		1							1	0.0087459	0	0	0	2	1403500	Y	-
P55196	P55196	2	2	2	Afadin	MLLT4	>sp|P55196|AFAD_HUMAN Afadin OS=Homo sapiens GN=MLLT4 PE=1 SV=3	1	2	2	2	0	0	1	2	0	0	1	2	0	0	1	2	1.4	1.4	1.4	206.8	1824	1824	1	3							1	2	4.48e-06	0	0	0.7	1.4	2518700	-	-
Q9Y3C8	Q9Y3C8	18	18	18	Ubiquitin-fold modifier-conjugating enzyme 1	UFC1	>sp|Q9Y3C8|UFC1_HUMAN Ubiquitin-fold modifier-conjugating enzyme 1 OS=Homo sapiens GN=UFC1 PE=1 SV=3	1	18	18	18	3	2	15	15	3	2	15	15	3	2	15	15	67.7	67.7	67.7	19.458	167	167	4.27	7	5	28	117	138	15	10	110	160	0	16.8	12	43.1	67.7	205250000000	-	-	151000000	92300000
Q92900	Q92900	40	40	40	Regulator of nonsense transcripts 1	UPF1	>sp|Q92900|RENT1_HUMAN Regulator of nonsense transcripts 1 OS=Homo sapiens GN=UPF1 PE=1 SV=2	1	40	40	40	1	4	36	37	1	4	36	37	1	4	36	37	36.5	36.5	36.5	124.34	1129	1129	1.46	98	42	13	1		1	4	50	99	0	1.1	3.2	33.1	33.3	3050100000	Y	Y	577000	12200000
P61960	P61960	12	12	12	Ubiquitin-fold modifier 1	UFM1	>sp|P61960|UFM1_HUMAN Ubiquitin-fold modifier 1 OS=Homo sapiens GN=UFM1 PE=1 SV=1	1	12	12	12	5	5	11	11	5	5	11	11	5	5	11	11	84.7	84.7	84.7	9.1175	85	85	3.67	26	21	42	101	75	29	30	78	128	0	68.2	68.2	84.7	84.7	163060000000	-	-	1360000000	1380000000
P28074	P28074	8	8	8	Proteasome subunit beta type-5	PSMB5	>sp|P28074|PSB5_HUMAN Proteasome subunit beta type-5 OS=Homo sapiens GN=PSMB5 PE=1 SV=3	1	8	8	8	1	3	6	8	1	3	6	8	1	3	6	8	33.5	33.5	33.5	28.48	263	263	4.89				3	24	1	3	9	14	3.43e-88	3	12.9	25.5	33.5	603490000	Y	Y	1350000	10900000
P08758	P08758	5	5	5	Annexin A5	ANXA5	>sp|P08758|ANXA5_HUMAN Annexin A5 OS=Homo sapiens GN=ANXA5 PE=1 SV=2	1	5	5	5	2	3	2	2	2	3	2	2	2	3	2	2	19.7	19.7	19.7	35.936	320	320	3.19	3	3		8	2	6	5	2	3	2.88e-64	8.8	11.6	8.1	8.4	681470000	Y	Y	8120000	14400000
Q12873	Q12873	3	1	1	Chromodomain-helicase-DNA-binding protein 3	CHD3	>sp|Q12873|CHD3_HUMAN Chromodomain-helicase-DNA-binding protein 3 OS=Homo sapiens GN=CHD3 PE=1 SV=3	1	3	1	1	3	2	1	2	1	1	1	1	1	1	1	1	1.6	0.5	0.5	226.59	2000	2000	3.18	2	2	2	2	3	3	1	2	5	2.71e-08	1.6	1	0.5	1.2	172060000	Y	Y	4420000	2370000
P14314	P14314	3	3	3	Glucosidase 2 subunit beta	PRKCSH	>sp|P14314|GLU2B_HUMAN Glucosidase 2 subunit beta OS=Homo sapiens GN=PRKCSH PE=1 SV=2	1	3	3	3	2	0	1	3	2	0	1	3	2	0	1	3	7	7	7	59.425	528	528	2.83		4		1	1	2		1	3	6.83e-08	4.4	0	2.7	7	86394000	Y	-	2300000
Q9NR30	Q9NR30	8	8	8	Nucleolar RNA helicase 2	DDX21	>sp|Q9NR30|DDX21_HUMAN Nucleolar RNA helicase 2 OS=Homo sapiens GN=DDX21 PE=1 SV=5	1	8	8	8	1	1	2	8	1	1	2	8	1	1	2	8	11	11	11	87.343	783	783	1.72	6	11	1			2	2	2	12	6.37e-23	1.4	1.4	2.8	11	120030000	Y	-	3840000	3640000
Q12906	Q12906	5	5	5	Interleukin enhancer-binding factor 3	ILF3	>sp|Q12906|ILF3_HUMAN Interleukin enhancer-binding factor 3 OS=Homo sapiens GN=ILF3 PE=1 SV=3	1	5	5	5	2	0	0	4	2	0	0	4	2	0	0	4	7.4	7.4	7.4	95.337	894	894	2		6				2			4	2.66e-33	3.5	0	0	5.9	14004000	Y	Y	1050000
P22392;O60361;P15531	P22392;O60361;P15531	3;2;2	3;2;2	3;2;2	Nucleoside diphosphate kinase B;Putative nucleoside diphosphate kinase;Nucleoside diphosphate kinase A	NME2;NME2P1;NME1	>sp|P22392|NDKB_HUMAN Nucleoside diphosphate kinase B OS=Homo sapiens GN=NME2 PE=1 SV=1;>sp|O60361|NDK8_HUMAN Putative nucleoside diphosphate kinase OS=Homo sapiens GN=NME2P1 PE=5 SV=1;>sp|P15531|NDKA_HUMAN Nucleoside diphosphate kinase A OS=Homo sapiens G	3	3	3	3	0	1	1	2	0	1	1	2	0	1	1	2	25.7	25.7	25.7	17.298	152	152;137;152	4.25			1	4	3		2	1	5	1.62e-10	0	6.6	11.2	14.5	57537000	-	Y		2550000
Q96QC0	Q96QC0	5	5	5	Serine/threonine-protein phosphatase 1 regulatory subunit 10	PPP1R10	>sp|Q96QC0|PP1RA_HUMAN Serine/threonine-protein phosphatase 1 regulatory subunit 10 OS=Homo sapiens GN=PPP1R10 PE=1 SV=1	1	5	5	5	0	1	0	5	0	1	0	5	0	1	0	5	7.3	7.3	7.3	99.057	940	940	2.14		6	1				1		6	1.43e-17	0	1.1	0	7.3	23389000	Y	-		2460000
Q9H093	Q9H093	1	1	1	NUAK family SNF1-like kinase 2	NUAK2	>sp|Q9H093|NUAK2_HUMAN NUAK family SNF1-like kinase 2 OS=Homo sapiens GN=NUAK2 PE=1 SV=1	1	1	1	1	1	0	1	0	1	0	1	0	1	0	1	0	3.3	3.3	3.3	69.611	628	628	4				2		1		1		0.0091266	3.3	0	3.3	0	338470000	-	-	41500000
P09874	P09874	9	9	9	Poly [ADP-ribose] polymerase 1	PARP1	>sp|P09874|PARP1_HUMAN Poly [ADP-ribose] polymerase 1 OS=Homo sapiens GN=PARP1 PE=1 SV=4	1	9	9	9	4	4	5	9	4	4	5	9	4	4	5	9	10.7	10.7	10.7	113.08	1014	1014	1.53	19	15	2			6	6	5	19	5.09e-65	5.3	5	6.2	10.7	183180000	Y	Y	13300000	9830000
Q92973	Q92973	2	2	2	Transportin-1	TNPO1	>sp|Q92973|TNPO1_HUMAN Transportin-1 OS=Homo sapiens GN=TNPO1 PE=1 SV=2	1	2	2	2	1	0	0	2	1	0	0	2	1	0	0	2	2.6	2.6	2.6	102.35	898	898	2		3				1			2	2.25e-06	1.3	0	0	2.6	9858700	Y	-	1330000
P62987;P62979;P0CG47;P0CG48	P62987;P62979;P0CG47;P0CG48	4;4;4;4	4;4;4;4	4;4;4;4	Ubiquitin-60S ribosomal protein L40;Ubiquitin;60S ribosomal protein L40;Ubiquitin-40S ribosomal protein S27a;Ubiquitin;40S ribosomal protein S27a;Polyubiquitin-B;Ubiquitin;Polyubiquitin-C;Ubiquitin	UBA52;RPS27A;UBB;UBC	>sp|P62987|RL40_HUMAN Ubiquitin-60S ribosomal protein L40 OS=Homo sapiens GN=UBA52 PE=1 SV=2;>sp|P62979|RS27A_HUMAN Ubiquitin-40S ribosomal protein S27a OS=Homo sapiens GN=RPS27A PE=1 SV=2;>sp|P0CG47|UBB_HUMAN Polyubiquitin-B OS=Homo sapiens GN=UBB PE=1 SV	4	4	4	4	3	3	4	4	3	3	4	4	3	3	4	4	36.7	36.7	36.7	14.728	128	128;156;229;685	3.28	13	9	20	19	19	15	18	19	28	4.79e-207	26.6	26.6	36.7	36.7	7417600000	Y	Y	566000000	510000000
P26599	P26599	4	4	4	Polypyrimidine tract-binding protein 1	PTBP1	>sp|P26599|PTBP1_HUMAN Polypyrimidine tract-binding protein 1 OS=Homo sapiens GN=PTBP1 PE=1 SV=1	1	4	4	4	1	2	2	3	1	2	2	3	1	2	2	3	11.9	11.9	11.9	57.221	531	531	3			8			1	2	2	3	1.42e-36	3.8	8.1	5.8	10.4	59883000	Y	Y	2460000	6270000
Q6PKG0	Q6PKG0	2	2	2	La-related protein 1	LARP1	>sp|Q6PKG0|LARP1_HUMAN La-related protein 1 OS=Homo sapiens GN=LARP1 PE=1 SV=2	1	2	2	2	1	0	2	2	1	0	2	2	1	0	2	2	2.2	2.2	2.2	123.51	1096	1096	1.29	5	2				1		2	4	0.00026644	1.1	0	2.2	2.2	20924000	-	Y	1700000
Q9Y6M1	Q9Y6M1	3	2	2	Insulin-like growth factor 2 mRNA-binding protein 2	IGF2BP2	>sp|Q9Y6M1|IF2B2_HUMAN Insulin-like growth factor 2 mRNA-binding protein 2 OS=Homo sapiens GN=IGF2BP2 PE=1 SV=2	1	3	2	2	1	2	1	3	0	1	0	2	0	1	0	2	6.3	4.2	4.2	66.121	599	599	3.25			3	1			1		3	2.35e-10	2.2	4.3	2.2	6.3	17810000	Y	Y		2730000
P05455	P05455	4	4	4	Lupus La protein	SSB	>sp|P05455|LA_HUMAN Lupus La protein OS=Homo sapiens GN=SSB PE=1 SV=2	1	4	4	4	1	0	3	0	1	0	3	0	1	0	3	0	13	13	13	46.836	408	408	3.6			3	1	1	2		3		2.94e-20	3.4	0	9.6	0	14460000	Y	Y	2410000
P60660;P14649	P60660;P14649	1;1	1;1	1;1	Myosin light polypeptide 6;Myosin light chain 6B	MYL6;MYL6B	>sp|P60660|MYL6_HUMAN Myosin light polypeptide 6 OS=Homo sapiens GN=MYL6 PE=1 SV=2;>sp|P14649|MYL6B_HUMAN Myosin light chain 6B OS=Homo sapiens GN=MYL6B PE=1 SV=1	2	1	1	1	0	1	1	1	0	1	1	1	0	1	1	1	8.6	8.6	8.6	16.93	151	151;208	4.75				1	3		2	1	1	0.0011866	0	8.6	8.6	8.6	11049000	Y	Y		1040000
Q9UQ35	Q9UQ35	2	2	2	Serine/arginine repetitive matrix protein 2	SRRM2	>sp|Q9UQ35|SRRM2_HUMAN Serine/arginine repetitive matrix protein 2 OS=Homo sapiens GN=SRRM2 PE=1 SV=2	1	2	2	2	2	1	2	2	2	1	2	2	2	1	2	2	1	1	1	299.61	2752	2752	1.12	7	1				2	1	2	3	3.14e-06	1	0.5	1	1	11818000	Y	Y	1030000	1030000
Q9NQC3	Q9NQC3	4	4	4	Reticulon-4	RTN4	>sp|Q9NQC3|RTN4_HUMAN Reticulon-4 OS=Homo sapiens GN=RTN4 PE=1 SV=2	1	4	4	4	2	0	3	0	2	0	3	0	2	0	3	0	4.3	4.3	4.3	129.93	1192	1192	3		1	4	1		2		4		3.55e-10	2.3	0	3.1	0	77047000	-	Y	13700000
Q9UEY8	Q9UEY8	2	2	2	Gamma-adducin	ADD3	>sp|Q9UEY8|ADDG_HUMAN Gamma-adducin OS=Homo sapiens GN=ADD3 PE=1 SV=1	1	2	2	2	1	1	1	2	1	1	1	2	1	1	1	2	3.5	3.5	3.5	79.154	706	706	2.43		4	3			1	1	1	4	2.97e-06	2	2	2	3.5	28249000	-	-	3460000	2150000
[truncated: 7 more columns]

## Sheet: BioUFM1 raw
Protein IDs	Majority protein IDs	Peptide counts (all)	Peptide counts (razor+unique)	Peptide counts (unique)	Protein names	Gene names	Fasta headers	Proteins	Peptides	Razor + unique peptides	Unique peptides	Peptides BirA I	Peptides BirA II	Peptides UFM I	Peptides UFM II	Razor + unique peptides BirA I	Razor + unique peptides BirA II	Razor + unique peptides UFM I	Razor + unique peptides UFM II	Unique peptides BirA I	Unique peptides BirA II	Unique peptides UFM I	Unique peptides UFM II	Sequence coverage [%]	Unique + razor sequence coverage [%]	Unique sequence coverage [%]	Mol. weight [kDa]	Sequence length	Sequence lengths	Fraction average	Fraction 1	Fraction 2	Fraction 3	Fraction 4	Fraction 5	Experiment BirA I	Experiment BirA II	Experiment UFM I	Experiment UFM II	PEP	Sequence coverage BirA I [%]	Sequence coverage BirA II [%]	Sequence coverage UFM I [%]	Sequence coverage UFM II [%]	Intensity	Intensity BirA I	Intensity BirA II	Intensity UFM I	Intensity UFM II
P53396	P53396	1	1	1	ATP-citrate synthase	ACLY	>sp|P53396|ACLY_HUMAN ATP-citrate synthase OS=Homo sapiens GN=ACLY PE=1 SV=3	1	1	1	1	0	0	0	1	0	0	0	1	0	0	0	1	1.4	1.4	1.4	120.84	1101	1101	2		1							1	3.21e-24	0	0	0	1.4	0
Q99798	Q99798	1	1	1	Aconitate hydratase, mitochondrial	ACO2	>sp|Q99798|ACON_HUMAN Aconitate hydratase, mitochondrial OS=Homo sapiens GN=ACO2 PE=1 SV=2	1	1	1	1	0	1	0	0	0	1	0	0	0	1	0	0	1.7	1.7	1.7	85.424	780	780	2		1					1			0.0083846	0	1.7	0	0	0
P55265	P55265	2	2	2	Double-stranded RNA-specific adenosine deaminase	ADAR	>sp|P55265|DSRAD_HUMAN Double-stranded RNA-specific adenosine deaminase OS=Homo sapiens GN=ADAR PE=1 SV=4	1	2	2	2	0	0	0	2	0	0	0	2	0	0	0	2	2.2	2.2	2.2	136.06	1226	1226	2		2							2	6.35e-05	0	0	0	2.2	0
Q8IWZ3	Q8IWZ3	1	1	1	Ankyrin repeat and KH domain-containing protein 1	ANKHD1	>sp|Q8IWZ3|ANKH1_HUMAN Ankyrin repeat and KH domain-containing protein 1 OS=Homo sapiens GN=ANKHD1 PE=1 SV=1	1	1	1	1	0	0	0	1	0	0	0	1	0	0	0	1	0.6	0.6	0.6	269.45	2542	2542	2		1							1	0.00033674	0	0	0	0.6	0
O76027	O76027	1	1	1	Annexin A9	ANXA9	>sp|O76027|ANXA9_HUMAN Annexin A9 OS=Homo sapiens GN=ANXA9 PE=1 SV=3	1	1	1	1	0	1	0	0	0	1	0	0	0	1	0	0	3.5	3.5	3.5	38.363	345	345	4				1			1			1.1e-05	0	3.5	0	0	0
P31939	P31939	1	1	1	Bifunctional purine biosynthesis protein PURH;Phosphoribosylaminoimidazolecarboxamide formyltransferase;IMP cyclohydrolase	ATIC	>sp|P31939|PUR9_HUMAN Bifunctional purine biosynthesis protein PURH OS=Homo sapiens GN=ATIC PE=1 SV=3	1	1	1	1	0	0	0	1	0	0	0	1	0	0	0	1	2.9	2.9	2.9	64.615	592	592	3			1						1	1.08e-11	0	0	0	2.9	0
P24539	P24539	1	1	1	ATP synthase subunit b, mitochondrial	ATP5F1	>sp|P24539|AT5F1_HUMAN ATP synthase F(0) complex subunit B1, mitochondrial OS=Homo sapiens GN=ATP5F1 PE=1 SV=2	1	1	1	1	1	0	0	0	1	0	0	0	1	0	0	0	4.7	4.7	4.7	28.908	256	256	5					1	1				0.00020646	4.7	0	0	0	0
P21810	P21810	1	1	1	Biglycan	BGN	>sp|P21810|PGS1_HUMAN Biglycan OS=Homo sapiens GN=BGN PE=1 SV=2	1	1	1	1	1	0	0	0	1	0	0	0	1	0	0	0	3	3	3	41.654	368	368	1	1					1				0.0018644	3	0	0	0	0
Q9Y3I0	Q9Y3I0	1	1	1	tRNA-splicing ligase RtcB homolog	C22orf28	>sp|Q9Y3I0|RTCB_HUMAN tRNA-splicing ligase RtcB homolog OS=Homo sapiens GN=RTCB PE=1 SV=1	1	1	1	1	0	1	0	0	0	1	0	0	0	1	0	0	2.4	2.4	2.4	55.21	505	505	3			1				1			0.011331	0	2.4	0	0	0
Q96LJ7	Q96LJ7	1	1	1	Dehydrogenase/reductase SDR family member 1	DHRS1	>sp|Q96LJ7|DHRS1_HUMAN Dehydrogenase/reductase SDR family member 1 OS=Homo sapiens GN=DHRS1 PE=1 SV=1	1	1	1	1	1	0	0	0	1	0	0	0	1	0	0	0	4.5	4.5	4.5	33.909	313	313	4				1		1				6.11e-12	4.5	0	0	0	0
Q9H7D0	Q9H7D0	1	1	1	Dedicator of cytokinesis protein 5	DOCK5	>sp|Q9H7D0|DOCK5_HUMAN Dedicator of cytokinesis protein 5 OS=Homo sapiens GN=DOCK5 PE=1 SV=3	1	1	1	1	0	0	1	0	0	0	1	0	0	0	1	0	0.7	0.7	0.7	215.31	1870	1870	4				1				1		0.011196	0	0	0.7	0	0
Q04637	Q04637	1	1	1	Eukaryotic translation initiation factor 4 gamma 1	EIF4G1	>sp|Q04637|IF4G1_HUMAN Eukaryotic translation initiation factor 4 gamma 1 OS=Homo sapiens GN=EIF4G1 PE=1 SV=4	1	1	1	1	0	0	1	0	0	0	1	0	0	0	1	0	1.1	1.1	1.1	175.49	1599	1599	1	1							1		2.69e-05	0	0	1.1	0	0
Q6IS14;P63241;Q9GZV4	Q6IS14;P63241;Q9GZV4	2;2;1	2;2;1	2;2;1	Eukaryotic translation initiation factor 5A-1-like;Eukaryotic translation initiation factor 5A-1;Eukaryotic translation initiation factor 5A-2	EIF5AL1;EIF5A;EIF5A2	>sp|Q6IS14|IF5AL_HUMAN Eukaryotic translation initiation factor 5A-1-like OS=Homo sapiens GN=EIF5AL1 PE=1 SV=2;>sp|P63241|IF5A1_HUMAN Eukaryotic translation initiation factor 5A-1 OS=Homo sapiens GN=EIF5A PE=1 SV=2;>sp|Q9GZV4|IF5A2_HUMAN Eukaryotic transla	3	2	2	2	1	1	0	0	1	1	0	0	1	1	0	0	23.4	23.4	23.4	16.773	154	154;154;153	3	1				1	1	1			1.28e-49	15.6	7.8	0	0	0
Q9UBC2	Q9UBC2	2	2	2	Epidermal growth factor receptor substrate 15-like 1	EPS15L1	>sp|Q9UBC2|EP15R_HUMAN Epidermal growth factor receptor substrate 15-like 1 OS=Homo sapiens GN=EPS15L1 PE=1 SV=1	1	2	2	2	0	0	0	2	0	0	0	2	0	0	0	2	3.5	3.5	3.5	94.254	864	864	2		2							2	1.63e-11	0	0	0	3.5	0
P38117	P38117	1	1	1	Electron transfer flavoprotein subunit beta	ETFB	>sp|P38117|ETFB_HUMAN Electron transfer flavoprotein subunit beta OS=Homo sapiens GN=ETFB PE=1 SV=3	1	1	1	1	0	1	0	0	0	1	0	0	0	1	0	0	4.7	4.7	4.7	27.843	255	255	5					1		1			0.0044227	0	4.7	0	0	0
P51570	P51570	1	1	1	Galactokinase	GALK1	>sp|P51570|GALK1_HUMAN Galactokinase OS=Homo sapiens GN=GALK1 PE=1 SV=1	1	1	1	1	1	0	0	0	1	0	0	0	1	0	0	0	2.8	2.8	2.8	42.272	392	392	4				1		1				0.0030551	2.8	0	0	0	0
Q9HAV0;P62879	Q9HAV0;P62879	1;1	1;1	1;1	Guanine nucleotide-binding protein subunit beta-4;Guanine nucleotide-binding protein G(I)/G(S)/G(T) subunit beta-2	GNB4;GNB2	>sp|Q9HAV0|GBB4_HUMAN Guanine nucleotide-binding protein subunit beta-4 OS=Homo sapiens GN=GNB4 PE=1 SV=3;>sp|P62879|GBB2_HUMAN Guanine nucleotide-binding protein G(I)/G(S)/G(T) subunit beta-2 OS=Homo sapiens GN=GNB2 PE=1 SV=3	2	1	1	1	1	0	0	0	1	0	0	0	1	0	0	0	4.1	4.1	4.1	37.567	340	340;340	4				1		1				0.0010308	4.1	0	0	0	0
P78347	P78347	1	1	1	General transcription factor II-I	GTF2I	>sp|P78347|GTF2I_HUMAN General transcription factor II-I OS=Homo sapiens GN=GTF2I PE=1 SV=2	1	1	1	1	0	0	0	1	0	0	0	1	0	0	0	1	1.2	1.2	1.2	112.42	998	998	2		1							1	0.0039019	0	0	0	1.2	0
P12081	P12081	1	1	1	Histidine--tRNA ligase, cytoplasmic	HARS	>sp|P12081|SYHC_HUMAN Histidine--tRNA ligase, cytoplasmic OS=Homo sapiens GN=HARS PE=1 SV=2	1	1	1	1	1	0	0	0	1	0	0	0	1	0	0	0	2.6	2.6	2.6	57.41	509	509	4				1		1				2.85e-08	2.6	0	0	0	0
Q29940;P30685;P30498;P30495;P30493;P30492;P30491;P30490;P30484;P30464;P18465;P18464;P10319;P30512;P30459;P30457;P30456;P30455;P30453;P30450;P30447;P30443;P18462;P16190;P16189;P16188;P13746;P10316;P10314;P05534;P04439;P01892;P01891;Q29960;P30510;P30508;P30504;Q95604	Q29940;P30685;P30498;P30495;P30493;P30492;P30491;P30490;P30484;P30464;P18465;P18464;P10319;P30512;P30459;P30457;P30456;P30455;P30453;P30450;P30447;P30443;P18462;P16190;P16189;P16188;P13746;P10316;P10314;P05534;P04439;P01892;P01891;Q29960;P30510;P30508;P30504;Q95604	1;1;1;1;1;1;1;1;1;1;1;1;1;1;1;1;1;1;1;1;1;1;1;1;1;1;1;1;1;1;1;1;1;1;1;1;1;1	1;1;1;1;1;1;1;1;1;1;1;1;1;1;1;1;1;1;1;1;1;1;1;1;1;1;1;1;1;1;1;1;1;1;1;1;1;1	1;1;1;1;1;1;1;1;1;1;1;1;1;1;1;1;1;1;1;1;1;1;1;1;1;1;1;1;1;1;1;1;1;1;1;1;1;1	HLA class I histocompatibility antigen, B-59 alpha chain;HLA class I histocompatibility antigen, B-35 alpha chain;HLA class I histocompatibility antigen, B-78 alpha chain;HLA class I histocompatibility antigen, B-56 alpha chain;HLA class I histocompatibility antigen, B-55 alpha chain;HLA class I histocompatibility antigen, B-54 alpha chain;HLA class I histocompatibility antigen, B-53 alpha chain;…	HLA-B;HLA-A;HLA-C	>sp|Q29940|1B59_HUMAN HLA class I histocompatibility antigen, B-59 alpha chain OS=Homo sapiens GN=HLA-B PE=1 SV=1;>sp|P30685|1B35_HUMAN HLA class I histocompatibility antigen, B-35 alpha chain OS=Homo sapiens GN=HLA-B PE=1 SV=1;>sp|P30498|1B78_HUMAN HLA cl	38	1	1	1	0	0	0	1	0	0	0	1	0	0	0	1	3.9	3.9	3.9	40.584	362	362;362;362;362;362;362;362;362;362;362;362;362;362;365;365;365;365;365;365;365;365;365;365;365;365;365;365;365;365;365;365;365;365;366;366;366;366;372	4				1					1	0.0066723	0	0	0	3.9	0
Q01581	Q01581	1	1	1	Hydroxymethylglutaryl-CoA synthase, cytoplasmic	HMGCS1	>sp|Q01581|HMCS1_HUMAN Hydroxymethylglutaryl-CoA synthase, cytoplasmic OS=Homo sapiens GN=HMGCS1 PE=1 SV=2	1	1	1	1	0	1	0	0	0	1	0	0	0	1	0	0	2.5	2.5	2.5	57.293	520	520	3			1				1			0.0047854	0	2.5	0	0	0
Q99729	Q99729	1	1	1	Heterogeneous nuclear ribonucleoprotein A/B	HNRNPAB	>sp|Q99729|ROAA_HUMAN Heterogeneous nuclear ribonucleoprotein A/B OS=Homo sapiens GN=HNRNPAB PE=1 SV=2	1	1	1	1	0	0	1	0	0	0	1	0	0	0	1	0	3.9	3.9	3.9	36.224	332	332	3			1					1		2.52e-07	0	0	3.9	0	0
Q96LB3	Q96LB3	1	1	1	Intraflagellar transport protein 74 homolog	IFT74	>sp|Q96LB3|IFT74_HUMAN Intraflagellar transport protein 74 homolog OS=Homo sapiens GN=IFT74 PE=1 SV=1	1	1	1	1	0	0	0	1	0	0	0	1	0	0	0	1	2.2	2.2	2.2	69.239	600	600	3			1						1	0.0014967	0	0	0	2.2	0
P33176	P33176	1	1	1	Kinesin-1 heavy chain	KIF5B	>sp|P33176|KINH_HUMAN Kinesin-1 heavy chain OS=Homo sapiens GN=KIF5B PE=1 SV=1	1	1	1	1	1	0	0	0	1	0	0	0	1	0	0	0	1.6	1.6	1.6	109.68	963	963	2		1				1				0.0052836	1.6	0	0	0	0
P11279	P11279	1	1	1	Lysosome-associated membrane glycoprotein 1	LAMP1	>sp|P11279|LAMP1_HUMAN Lysosome-associated membrane glycoprotein 1 OS=Homo sapiens GN=LAMP1 PE=1 SV=3	1	1	1	1	0	1	0	0	0	1	0	0	0	1	0	0	2.6	2.6	2.6	44.882	417	417	2		1					1			0.0086014	0	2.6	0	0	0
P22079	P22079	1	1	1	Lactoperoxidase	LPO	>sp|P22079|PERL_HUMAN Lactoperoxidase OS=Homo sapiens GN=LPO PE=1 SV=2	1	1	1	1	0	0	1	0	0	0	1	0	0	0	1	0	1.4	1.4	1.4	80.287	712	712	1	1							1		0.0089821	0	0	1.4	0	0
Q9Y5V3	Q9Y5V3	1	1	1	Melanoma-associated antigen D1	MAGED1	>sp|Q9Y5V3|MAGD1_HUMAN Melanoma-associated antigen D1 OS=Homo sapiens GN=MAGED1 PE=1 SV=3	1	1	1	1	0	1	0	0	0	1	0	0	0	1	0	0	1.9	1.9	1.9	86.16	778	778	2		1					1			5.5e-10	0	1.9	0	0	0
P29966	P29966	1	1	1	Myristoylated alanine-rich C-kinase substrate	MARCKS	>sp|P29966|MARCS_HUMAN Myristoylated alanine-rich C-kinase substrate OS=Homo sapiens GN=MARCKS PE=1 SV=4	1	1	1	1	0	0	0	1	0	0	0	1	0	0	0	1	5.4	5.4	5.4	31.554	332	332	2		1							1	1.23e-08	0	0	0	5.4	0
Q9UM54	Q9UM54	1	1	1	Unconventional myosin-VI	MYO6	>sp|Q9UM54|MYO6_HUMAN Unconventional myosin-VI OS=Homo sapiens GN=MYO6 PE=1 SV=4	1	1	1	1	1	0	0	0	1	0	0	0	1	0	0	0	1.2	1.2	1.2	149.69	1294	1294	2		1				1				0.0003273	1.2	0	0	0	0
O75489	O75489	1	1	1	NADH dehydrogenase [ubiquinone] iron-sulfur protein 3, mitochondrial	NDUFS3	>sp|O75489|NDUS3_HUMAN NADH dehydrogenase [ubiquinone] iron-sulfur protein 3, mitochondrial OS=Homo sapiens GN=NDUFS3 PE=1 SV=1	1	1	1	1	1	0	0	0	1	0	0	0	1	0	0	0	4.9	4.9	4.9	30.241	264	264	5					1	1				0.007448	4.9	0	0	0	0
Q9NVX2	Q9NVX2	1	1	1	Notchless protein homolog 1	NLE1	>sp|Q9NVX2|NLE1_HUMAN Notchless protein homolog 1 OS=Homo sapiens GN=NLE1 PE=1 SV=4	1	1	1	1	0	0	0	1	0	0	0	1	0	0	0	1	2.3	2.3	2.3	53.32	485	485	3			1						1	0.0028712	0	0	0	2.3	0
O75607	O75607	1	1	1	Nucleoplasmin-3	NPM3	>sp|O75607|NPM3_HUMAN Nucleoplasmin-3 OS=Homo sapiens GN=NPM3 PE=1 SV=3	1	1	1	1	0	0	1	1	0	0	1	1	0	0	1	1	9	9	9	19.343	178	178	5					2			1	1	2.93e-80	0	0	9	9	0
Q8TEM1	Q8TEM1	1	1	1	Nuclear pore membrane glycoprotein 210	NUP210	>sp|Q8TEM1|PO210_HUMAN Nuclear pore membrane glycoprotein 210 OS=Homo sapiens GN=NUP210 PE=1 SV=3	1	1	1	1	0	0	0	1	0	0	0	1	0	0	0	1	0.8	0.8	0.8	205.11	1887	1887	1	1								1	1.59e-12	0	0	0	0.8	0
P35658	P35658	1	1	1	Nuclear pore complex protein Nup214	NUP214	>sp|P35658|NU214_HUMAN Nuclear pore complex protein Nup214 OS=Homo sapiens GN=NUP214 PE=1 SV=2	1	1	1	1	0	0	1	0	0	0	1	0	0	0	1	0	0.5	0.5	0.5	213.62	2090	2090	1	1							1		0.0077935	0	0	0.5	0	0
P19652	P19652	1	1	1	Alpha-1-acid glycoprotein 2	ORM2	>sp|P19652|A1AG2_HUMAN Alpha-1-acid glycoprotein 2 OS=Homo sapiens GN=ORM2 PE=1 SV=2	1	1	1	1	1	0	0	0	1	0	0	0	1	0	0	0	5	5	5	23.602	201	201	4				1		1				0.0085233	5	0	0	0	0
P36871	P36871	1	1	1	Phosphoglucomutase-1	PGM1	>sp|P36871|PGM1_HUMAN Phosphoglucomutase-1 OS=Homo sapiens GN=PGM1 PE=1 SV=3	1	1	1	1	0	0	0	1	0	0	0	1	0	0	0	1	2.1	2.1	2.1	61.448	562	562	2		1							1	0.0013106	0	0	0	2.1	0
P28070	P28070	1	1	1	Proteasome subunit beta type-4	PSMB4	>sp|P28070|PSB4_HUMAN Proteasome subunit beta type-4 OS=Homo sapiens GN=PSMB4 PE=1 SV=4	1	1	1	1	1	0	0	0	1	0	0	0	1	0	0	0	5.7	5.7	5.7	29.204	264	264	5					1	1				0.0017396	5.7	0	0	0	0
P62195	P62195	1	1	1	26S protease regulatory subunit 8	PSMC5	>sp|P62195|PRS8_HUMAN 26S protease regulatory subunit 8 OS=Homo sapiens GN=PSMC5 PE=1 SV=1	1	1	1	1	0	0	0	1	0	0	0	1	0	0	0	1	2.7	2.7	2.7	45.626	406	406	4				1					1	0.0055219	0	0	0	2.7	0
Q9UL25	Q9UL25	1	1	1	Ras-related protein Rab-21	RAB21	>sp|Q9UL25|RAB21_HUMAN Ras-related protein Rab-21 OS=Homo sapiens GN=RAB21 PE=1 SV=3	1	1	1	1	1	0	0	0	1	0	0	0	1	0	0	0	6.7	6.7	6.7	24.347	225	225	5					1	1				9.57e-25	6.7	0	0	0	0
P61353	P61353	1	1	1	60S ribosomal protein L27	RPL27	>sp|P61353|RL27_HUMAN 60S ribosomal protein L27 OS=Homo sapiens GN=RPL27 PE=1 SV=2	1	1	1	1	0	1	0	0	0	1	0	0	0	1	0	0	5.9	5.9	5.9	15.798	136	136	5					1		1			0.033957	0	5.9	0	0	0
P47914	P47914	1	1	1	60S ribosomal protein L29	RPL29	>sp|P47914|RL29_HUMAN 60S ribosomal protein L29 OS=Homo sapiens GN=RPL29 PE=1 SV=2	1	1	1	1	0	1	0	0	0	1	0	0	0	1	0	0	9.4	9.4	9.4	17.752	159	159	1	1						1			0.00044205	0	9.4	0	0	0
P15880	P15880	1	1	1	40S ribosomal protein S2	RPS2	>sp|P15880|RS2_HUMAN 40S ribosomal protein S2 OS=Homo sapiens GN=RPS2 PE=1 SV=2	1	1	1	1	0	1	0	0	0	1	0	0	0	1	0	0	4.4	4.4	4.4	31.324	293	293	4				1			1			7.6e-06	0	4.4	0	0	0
O43290	O43290	1	1	1	U4/U6.U5 tri-snRNP-associated protein 1	SART1	>sp|O43290|SNUT1_HUMAN U4/U6.U5 tri-snRNP-associated protein 1 OS=Homo sapiens GN=SART1 PE=1 SV=1	1	1	1	1	0	1	0	1	0	1	0	1	0	1	0	1	1.5	1.5	1.5	90.254	800	800	2		2					1		1	0.00025503	0	1.5	0	1.5	0
P05543	P05543	1	1	1	Thyroxine-binding globulin	SERPINA7	>sp|P05543|THBG_HUMAN Thyroxine-binding globulin OS=Homo sapiens GN=SERPINA7 PE=1 SV=2	1	1	1	1	1	0	0	0	1	0	0	0	1	0	0	0	2.9	2.9	2.9	46.324	415	415	3			1			1				0.0056213	2.9	0	0	0	0
P30825	P30825	1	1	1	High affinity cationic amino acid transporter 1	SLC7A1	>sp|P30825|CTR1_HUMAN High affinity cationic amino acid transporter 1 OS=Homo sapiens GN=SLC7A1 PE=1 SV=1	1	1	1	1	0	0	0	1	0	0	0	1	0	0	0	1	1.7	1.7	1.7	67.638	629	629	3			1						1	0.02593	0	0	0	1.7	0
P37108	P37108	1	1	1	Signal recognition particle 14 kDa protein	SRP14	>sp|P37108|SRP14_HUMAN Signal recognition particle 14 kDa protein OS=Homo sapiens GN=SRP14 PE=1 SV=2	1	1	1	1	1	0	0	0	1	0	0	0	1	0	0	0	10.3	10.3	10.3	14.57	136	136	1	1					1				8.23e-10	10.3	0	0	0	0
Q8IZP2;P50502	Q8IZP2;P50502	1;1	1;1	1;1	Putative protein FAM10A4;Hsc70-interacting protein	ST13P4;ST13	>sp|Q8IZP2|ST134_HUMAN Putative protein FAM10A4 OS=Homo sapiens GN=ST13P4 PE=5 SV=1;>sp|P50502|F10A1_HUMAN Hsc70-interacting protein OS=Homo sapiens GN=ST13 PE=1 SV=2	2	1	1	1	1	0	0	0	1	0	0	0	1	0	0	0	5.8	5.8	5.8	27.406	240	240;369	2		1				1				9.13e-06	5.8	0	0	0	0
P40763	P40763	1	1	1	Signal transducer and activator of transcription 3	STAT3	>sp|P40763|STAT3_HUMAN Signal transducer and activator of transcription 3 OS=Homo sapiens GN=STAT3 PE=1 SV=2	1	1	1	1	0	0	0	1	0	0	0	1	0	0	0	1	1.7	1.7	1.7	88.067	770	770	2		1							1	0.001341	0	0	0	1.7	0
Q6EEV6;P61956;P55854	Q6EEV6;P61956;P55854	1;1;1	1;1;1	1;1;1	Small ubiquitin-related modifier 4;Small ubiquitin-related modifier 2;Small ubiquitin-related modifier 3	SUMO4;SUMO2;SUMO3	>sp|Q6EEV6|SUMO4_HUMAN Small ubiquitin-related modifier 4 OS=Homo sapiens GN=SUMO4 PE=1 SV=2;>sp|P61956|SUMO2_HUMAN Small ubiquitin-related modifier 2 OS=Homo sapiens GN=SUMO2 PE=1 SV=3;>sp|P55854|SUMO3_HUMAN Small ubiquitin-related modifier 3 OS=Homo sapi	3	1	1	1	0	0	0	1	0	0	0	1	0	0	0	1	12.6	12.6	12.6	10.685	95	95;95;103	5					1				1	0.00030234	0	0	0	12.6	0
Q8IYJ3	Q8IYJ3	1	1	1	Synaptotagmin-like protein 1	SYTL1	>sp|Q8IYJ3|SYTL1_HUMAN Synaptotagmin-like protein 1 OS=Homo sapiens GN=SYTL1 PE=1 SV=1	1	1	1	1	1	0	0	0	1	0	0	0	1	0	0	0	2.1	2.1	2.1	61.856	562	562	1	1					1				5.4e-05	2.1	0	0	0	0
Q9Y6A5	Q9Y6A5	1	1	1	Transforming acidic coiled-coil-containing protein 3	TACC3	>sp|Q9Y6A5|TACC3_HUMAN Transforming acidic coiled-coil-containing protein 3 OS=Homo sapiens GN=TACC3 PE=1 SV=1	1	1	1	1	0	0	0	1	0	0	0	1	0	0	0	1	1.4	1.4	1.4	90.359	838	838	2		1							1	0.00070773	0	0	0	1.4	0
O43548	O43548	1	1	1	Protein-glutamine gamma-glutamyltransferase 5	TGM5	>sp|O43548|TGM5_HUMAN Protein-glutamine gamma-glutamyltransferase 5 OS=Homo sapiens GN=TGM5 PE=1 SV=4	1	1	1	1	1	1	0	0	1	1	0	0	1	1	0	0	2.1	2.1	2.1	80.777	720	720	3		1		1		1	1			1.83e-18	2.1	2.1	0	0	0
Q15645	Q15645	1	1	1	Pachytene checkpoint protein 2 homolog	TRIP13	>sp|Q15645|PCH2_HUMAN Pachytene checkpoint protein 2 homolog OS=Homo sapiens GN=TRIP13 PE=1 SV=2	1	1	1	1	0	0	0	1	0	0	0	1	0	0	0	1	3	3	3	48.55	432	432	3			1						1	4.27e-06	0	0	0	3	0
Q7Z5K2	Q7Z5K2	1	1	1	Wings apart-like protein homolog	WAPAL	>sp|Q7Z5K2|WAPL_HUMAN Wings apart-like protein homolog OS=Homo sapiens GN=WAPAL PE=1 SV=1	1	1	1	1	0	0	0	1	0	0	0	1	0	0	0	1	1	1	1	132.94	1190	1190	1	1								1	0.00014888	0	0	0	1	0
Q9GZZ9	Q9GZZ9	10	10	10	Ubiquitin-like modifier-activating enzyme 5	UBA5	>sp|Q9GZZ9|UBA5_HUMAN Ubiquitin-like modifier-activating enzyme 5 OS=Homo sapiens GN=UBA5 PE=1 SV=1	1	10	10	10	0	0	10	8	0	0	10	8	0	0	10	8	33.2	33.2	33.2	44.863	404	404	3.25		2	33	12	1			17	31	6.09e-262	0	0	33.2	29	4591700000			957000000	3640000000
Q8IUR6	Q8IUR6	1	1	1	CREB3 regulatory factor	CREBRF	>sp|Q8IUR6|CRERF_HUMAN CREB3 regulatory factor OS=Homo sapiens GN=CREBRF PE=1 SV=2	1	1	1	1	0	0	0	1	0	0	0	1	0	0	0	1	1.4	1.4	1.4	72.148	639	639	4.5				1	1				2	0.0091459	0	0	0	1.4	909340000				909000000
O95359	O95359	1	1	1	Transforming acidic coiled-coil-containing protein 2	TACC2	>sp|O95359|TACC2_HUMAN Transforming acidic coiled-coil-containing protein 2 OS=Homo sapiens GN=TACC2 PE=1 SV=3	1	1	1	1	0	0	1	0	0	0	1	0	0	0	1	0	0.5	0.5	0.5	309.42	2948	2948	3			1					1		0.036548	0	0	0.5	0	369200000			369000000
P00387	P00387	6	6	6	NADH-cytochrome b5 reductase 3;NADH-cytochrome b5 reductase 3 membrane-bound form;NADH-cytochrome b5 reductase 3 soluble form	CYB5R3	>sp|P00387|NB5R3_HUMAN NADH-cytochrome b5 reductase 3 OS=Homo sapiens GN=CYB5R3 PE=1 SV=3	1	6	6	6	0	0	2	6	0	0	2	6	0	0	2	6	27.2	27.2	27.2	34.234	301	301	3.9			1	9				2	8	7.53e-50	0	0	10	27.2	146910000			22000000	125000000
Q13228	Q13228	4	4	4	Selenium-binding protein 1	SELENBP1	>sp|Q13228|SBP1_HUMAN Selenium-binding protein 1 OS=Homo sapiens GN=SELENBP1 PE=1 SV=2	1	4	4	4	0	0	0	4	0	0	0	4	0	0	0	4	10	10	10	52.39	472	472	2		4							4	1.79e-14	0	0	0	10	54642000				54600000
Q92945;Q96I24;Q96AE4	Q92945	7;1;1	7;1;1	7;1;1	Far upstream element-binding protein 2	KHSRP	>sp|Q92945|FUBP2_HUMAN Far upstream element-binding protein 2 OS=Homo sapiens GN=KHSRP PE=1 SV=4	3	7	7	7	0	2	0	7	0	2	0	7	0	2	0	7	12.1	12.1	12.1	73.114	711	711;572;644	2.09		10	1				2		9	3.01e-21	0	3	0	12.1	41110000				41100000
Q5SWX8	Q5SWX8	2	2	2	Protein odr-4 homolog	ODR4	>sp|Q5SWX8|ODR4_HUMAN Protein odr-4 homolog OS=Homo sapiens GN=ODR4 PE=2 SV=1	1	2	2	2	0	0	1	2	0	0	1	2	0	0	1	2	4.6	4.6	4.6	51.103	454	454	3			5					2	3	6.47e-18	0	0	2.6	4.6	68937000			20400000	48500000
Q5VU13	Q5VU13	1	1	1	V-set and immunoglobulin domain-containing protein 8	VSIG8	>sp|Q5VU13|VSIG8_HUMAN V-set and immunoglobulin domain-containing protein 8 OS=Homo sapiens GN=VSIG8 PE=1 SV=1	1	1	1	1	0	0	0	1	0	0	0	1	0	0	0	1	1.9	1.9	1.9	43.89	414	414	2		1							1	0.0079875	0	0	0	1.9	33690000				33700000
Q6ZMT1	Q6ZMT1	1	1	1	SH3 and cysteine-rich domain-containing protein 2	STAC2	>sp|Q6ZMT1|STAC2_HUMAN SH3 and cysteine-rich domain-containing protein 2 OS=Homo sapiens GN=STAC2 PE=2 SV=1	1	1	1	1	0	0	1	1	0	0	1	1	0	0	1	1	2.7	2.7	2.7	45.008	411	411	4.67				1	2			1	2	0.007994	0	0	2.7	2.7	60489000			19700000	40700000
Q15758	Q15758	4	4	4	Neutral amino acid transporter B(0)	SLC1A5	>sp|Q15758|AAAT_HUMAN Neutral amino acid transporter B(0) OS=Homo sapiens GN=SLC1A5 PE=1 SV=2	1	4	4	4	0	0	2	3	0	0	2	3	0	0	2	3	9.1	9.1	9.1	56.598	541	541	3			5					2	3	5.18e-19	0	0	4.6	6.7	52102000			11100000	41000000
P27482	P27482	2	2	2	Calmodulin-like protein 3	CALML3	>sp|P27482|CALL3_HUMAN Calmodulin-like protein 3 OS=Homo sapiens GN=CALML3 PE=1 SV=2	1	2	2	2	0	1	2	0	0	1	2	0	0	1	2	0	16.8	16.8	16.8	16.891	149	149	4.75				1	3		2	2		8.41e-22	0	8.7	16.8	0	17073000			17100000
Q13410	Q13410	1	1	1	Butyrophilin subfamily 1 member A1	BTN1A1	>sp|Q13410|BT1A1_HUMAN Butyrophilin subfamily 1 member A1 OS=Homo sapiens GN=BTN1A1 PE=1 SV=3	1	1	1	1	0	0	0	1	0	0	0	1	0	0	0	1	1.9	1.9	1.9	58.959	526	526	3			1						1	0.007296	0	0	0	1.9	16878000				16900000
Q6P996;Q6P474	Q6P996;Q6P474	5;3	5;3	5;3	Pyridoxal-dependent decarboxylase domain-containing protein 1;Pyridoxal-dependent decarboxylase domain-containing protein 2	PDXDC1;PDXDC2P	>sp|Q6P996|PDXD1_HUMAN Pyridoxal-dependent decarboxylase domain-containing protein 1 OS=Homo sapiens GN=PDXDC1 PE=1 SV=2;>sp|Q6P474|PDXD2_HUMAN Putative pyridoxal-dependent decarboxylase domain-containing protein 2 OS=Homo sapiens GN=PDXDC2P PE=5 SV=3	2	5	5	5	0	0	0	5	0	0	0	5	0	0	0	5	8.1	8.1	8.1	86.706	788	788;469	2		5							5	1.8e-19	0	0	0	8.1	16784000				16800000
P52597	P52597	7	5	5	Heterogeneous nuclear ribonucleoprotein F;Heterogeneous nuclear ribonucleoprotein F, N-terminally processed	HNRNPF	>sp|P52597|HNRPF_HUMAN Heterogeneous nuclear ribonucleoprotein F OS=Homo sapiens GN=HNRNPF PE=1 SV=3	1	7	5	5	1	0	4	3	0	0	2	3	0	0	2	3	26.5	20	20	45.671	415	415	3			8					5	3	1.78e-35	2.4	0	15.7	10.8	32534000			15700000	16800000
Q5T2N8;Q5T9A4	Q5T2N8;Q5T9A4	1;1	1;1	1;1	ATPase family AAA domain-containing protein 3C;ATPase family AAA domain-containing protein 3B	ATAD3C;ATAD3B	>sp|Q5T2N8|ATD3C_HUMAN ATPase family AAA domain-containing protein 3C OS=Homo sapiens GN=ATAD3C PE=2 SV=2;>sp|Q5T9A4|ATD3B_HUMAN ATPase family AAA domain-containing protein 3B OS=Homo sapiens GN=ATAD3B PE=1 SV=1	2	1	1	1	1	1	1	1	1	1	1	1	1	1	1	1	1.7	1.7	1.7	46.379	411	411;648	2.67		5	3		1	4	1	1	3	0.012382	1.7	1.7	1.7	1.7	15848000				15800000
P47989	P47989	3	3	3	Xanthine dehydrogenase/oxidase;Xanthine dehydrogenase;Xanthine oxidase	XDH	>sp|P47989|XDH_HUMAN Xanthine dehydrogenase/oxidase OS=Homo sapiens GN=XDH PE=1 SV=4	1	3	3	3	0	0	3	0	0	0	3	0	0	0	3	0	2.6	2.6	2.6	146.42	1333	1333	1	3							3		6.82e-07	0	0	2.6	0	14677000			14700000
Q8TF66	Q8TF66	2	2	2	Leucine-rich repeat-containing protein 15	LRRC15	>sp|Q8TF66|LRC15_HUMAN Leucine-rich repeat-containing protein 15 OS=Homo sapiens GN=LRRC15 PE=1 SV=2	1	2	2	2	0	0	0	2	0	0	0	2	0	0	0	2	3.1	3.1	3.1	64.365	581	581	2		2							2	4.2e-06	0	0	0	3.1	12976000				13000000
P17812;Q9NRF8	P17812	3;1	3;1	3;1	CTP synthase 1	CTPS1	>sp|P17812|PYRG1_HUMAN CTP synthase 1 OS=Homo sapiens GN=CTPS1 PE=1 SV=2	2	3	3	3	0	0	2	1	0	0	2	1	0	0	2	1	5.8	5.8	5.8	66.69	591	591;586	2.67		1	2					2	1	1.45e-07	0	0	4.1	1.7	22656000			19200000	3450000
P49959	P49959	4	4	4	Double-strand break repair protein MRE11A	MRE11A	>sp|P49959|MRE11_HUMAN Double-strand break repair protein MRE11A OS=Homo sapiens GN=MRE11A PE=1 SV=3	1	4	4	4	0	0	0	4	0	0	0	4	0	0	0	4	6.6	6.6	6.6	80.592	708	708	2		4							4	2.13e-10	0	0	0	6.6	10721000				10700000
O60884	O60884	1	1	1	DnaJ homolog subfamily A member 2	DNAJA2	>sp|O60884|DNJA2_HUMAN DnaJ homolog subfamily A member 2 OS=Homo sapiens GN=DNAJA2 PE=1 SV=1	1	1	1	1	0	0	1	1	0	0	1	1	0	0	1	1	1.9	1.9	1.9	45.745	412	412	3			2					1	1	0.030329	0	0	1.9	1.9	21071000			4220000	16900000
P14373	P14373	1	1	1	Zinc finger protein RFP	TRIM27	>sp|P14373|TRI27_HUMAN Zinc finger protein RFP OS=Homo sapiens GN=TRIM27 PE=1 SV=1	1	1	1	1	0	0	1	1	0	0	1	1	0	0	1	1	1.9	1.9	1.9	58.489	513	513	3			3					2	1	0.0011997	0	0	1.9	1.9	20180000			11900000	8300000
P28838	P28838	2	2	2	Cytosol aminopeptidase	LAP3	>sp|P28838|AMPL_HUMAN Cytosol aminopeptidase OS=Homo sapiens GN=LAP3 PE=1 SV=3	1	2	2	2	0	0	0	2	0	0	0	2	0	0	0	2	4.4	4.4	4.4	56.166	519	519	2		2							2	0.0001952	0	0	0	4.4	9816200				9820000
P08195	P08195	2	2	2	4F2 cell-surface antigen heavy chain	SLC3A2	>sp|P08195|4F2_HUMAN 4F2 cell-surface antigen heavy chain OS=Homo sapiens GN=SLC3A2 PE=1 SV=3	1	2	2	2	0	0	0	2	0	0	0	2	0	0	0	2	4	4	4	67.993	630	630	2.5		1	1						2	6.46e-09	0	0	0	4	9625800				9630000
Q13151	Q13151	2	2	2	Heterogeneous nuclear ribonucleoprotein A0	HNRNPA0	>sp|Q13151|ROA0_HUMAN Heterogeneous nuclear ribonucleoprotein A0 OS=Homo sapiens GN=HNRNPA0 PE=1 SV=1	1	2	2	2	0	0	1	2	0	0	1	2	0	0	1	2	11.8	11.8	11.8	30.84	305	305	4				3				1	2	1.02e-14	0	0	5.2	11.8	9122200				9120000
Q9Y6B6;Q9NR31	Q9Y6B6;Q9NR31	1;1	1;1	1;1	GTP-binding protein SAR1b;GTP-binding protein SAR1a	SAR1B;SAR1A	>sp|Q9Y6B6|SAR1B_HUMAN GTP-binding protein SAR1b OS=Homo sapiens GN=SAR1B PE=1 SV=1;>sp|Q9NR31|SAR1A_HUMAN GTP-binding protein SAR1a OS=Homo sapiens GN=SAR1A PE=1 SV=1	2	1	1	1	0	0	1	0	0	0	1	0	0	0	1	0	5.6	5.6	5.6	22.41	198	198;198	5					1			1		0.0015411	0	0	5.6	0	8910800			8910000
O75152	O75152	3	3	3	Zinc finger CCCH domain-containing protein 11A	ZC3H11A	>sp|O75152|ZC11A_HUMAN Zinc finger CCCH domain-containing protein 11A OS=Homo sapiens GN=ZC3H11A PE=1 SV=3	1	3	3	3	0	0	0	3	0	0	0	3	0	0	0	3	4.6	4.6	4.6	89.13	810	810	2		3							3	2.45e-15	0	0	0	4.6	8729500				8730000
Q9UQN3	Q9UQN3	1	1	1	Charged multivesicular body protein 2b	CHMP2B	>sp|Q9UQN3|CHM2B_HUMAN Charged multivesicular body protein 2b OS=Homo sapiens GN=CHMP2B PE=1 SV=1	1	1	1	1	1	0	0	1	1	0	0	1	1	0	0	1	4.7	4.7	4.7	23.906	213	213	4.5				2	2	2			2	0.01081	4.7	0	0	4.7	8002000				8000000
Q04118;P10163	Q04118;P10163	1;1	1;1	1;1	Basic salivary proline-rich protein 3;Basic salivary proline-rich protein 4;Protein N1;Glycosylated protein A;Peptide P-D	PRB3;PRB4	>sp|Q04118|PRB3_HUMAN Basic salivary proline-rich protein 3 OS=Homo sapiens GN=PRB3 PE=1 SV=2;>sp|P10163|PRB4_HUMAN Basic salivary proline-rich protein 4 OS=Homo sapiens GN=PRB4 PE=1 SV=4	2	1	1	1	0	0	0	1	0	0	0	1	0	0	0	1	3.9	3.9	3.9	30.98	309	309;310	5					1				1	0.0061362	0	0	0	3.9	7167900				7170000
Q5BKZ1	Q5BKZ1	1	1	1	DBIRD complex subunit ZNF326	ZNF326	>sp|Q5BKZ1|ZN326_HUMAN DBIRD complex subunit ZNF326 OS=Homo sapiens GN=ZNF326 PE=1 SV=2	1	1	1	1	0	0	0	1	0	0	0	1	0	0	0	1	2.7	2.7	2.7	65.653	582	582	2		1							1	1.58e-08	0	0	0	2.7	7118400				7120000
O15067	O15067	2	2	2	Phosphoribosylformylglycinamidine synthase	PFAS	>sp|O15067|PUR4_HUMAN Phosphoribosylformylglycinamidine synthase OS=Homo sapiens GN=PFAS PE=1 SV=4	1	2	2	2	0	0	2	2	0	0	2	2	0	0	2	2	2	2	2	144.73	1338	1338	1	4							2	2	0.00027241	0	0	2	2	13095000			6380000	6720000
Q9BQA1	Q9BQA1	1	1	1	Methylosome protein 50	WDR77	>sp|Q9BQA1|MEP50_HUMAN Methylosome protein 50 OS=Homo sapiens GN=WDR77 PE=1 SV=1	1	1	1	1	0	1	1	1	0	1	1	1	0	1	1	1	4.4	4.4	4.4	36.724	342	342	3.75			1	3			1	1	2	0.0004175	0	4.4	4.4	4.4	6205600				6210000
Q86SG5	Q86SG5	3	1	1	Protein S100-A7A	S100A7A	>sp|Q86SG5|S1A7A_HUMAN Protein S100-A7A OS=Homo sapiens GN=S100A7A PE=1 SV=3	1	3	1	1	2	2	3	1	0	0	1	0	0	0	1	0	28.7	10.9	10.9	11.305	101	101	5					1			1		8.66e-09	17.8	17.8	28.7	10.9	5367400			5370000
P80723	P80723	2	2	2	Brain acid soluble protein 1	BASP1	>sp|P80723|BASP1_HUMAN Brain acid soluble protein 1 OS=Homo sapiens GN=BASP1 PE=1 SV=2	1	2	2	2	0	0	1	2	0	0	1	2	0	0	1	2	12.3	12.3	12.3	22.693	227	227	3			3					1	2	1.42e-25	0	0	6.2	12.3	10615000			2720000	7900000
P52732	P52732	2	2	2	Kinesin-like protein KIF11	KIF11	>sp|P52732|KIF11_HUMAN Kinesin-like protein KIF11 OS=Homo sapiens GN=KIF11 PE=1 SV=2	1	2	2	2	0	0	0	2	0	0	0	2	0	0	0	2	2.7	2.7	2.7	119.16	1056	1056	2		2							2	1.14e-05	0	0	0	2.7	4961800				4960000
Q92828	Q92828	1	1	1	Coronin-2A	CORO2A	>sp|Q92828|COR2A_HUMAN Coronin-2A OS=Homo sapiens GN=CORO2A PE=2 SV=2	1	1	1	1	0	0	1	0	0	0	1	0	0	0	1	0	2.1	2.1	2.1	59.763	525	525	5					1			1		0.024252	0	0	2.1	0	4489500			4490000
Q13642	Q13642	1	1	1	Four and a half LIM domains protein 1	FHL1	>sp|Q13642|FHL1_HUMAN Four and a half LIM domains protein 1 OS=Homo sapiens GN=FHL1 PE=1 SV=4	1	1	1	1	0	0	0	1	0	0	0	1	0	0	0	1	3.7	3.7	3.7	36.263	323	323	4				1					1	0.011773	0	0	0	3.7	4417200				4420000
Q53GG5	Q53GG5	1	1	1	PDZ and LIM domain protein 3	PDLIM3	>sp|Q53GG5|PDLI3_HUMAN PDZ and LIM domain protein 3 OS=Homo sapiens GN=PDLIM3 PE=1 SV=1	1	1	1	1	0	0	1	1	0	0	1	1	0	0	1	1	4.1	4.1	4.1	39.232	364	364	4				2				1	1	7.27e-11	0	0	4.1	4.1	4398300				4400000
Q86SJ6	Q86SJ6	1	1	1	Desmoglein-4	DSG4	>sp|Q86SJ6|DSG4_HUMAN Desmoglein-4 OS=Homo sapiens GN=DSG4 PE=1 SV=1	1	1	1	1	0	0	0	1	0	0	0	1	0	0	0	1	1.2	1.2	1.2	113.82	1040	1040	2		1							1	4.6e-05	0	0	0	1.2	3722300				3720000
P46087	P46087	3	3	3	Putative ribosomal RNA methyltransferase NOP2	NOP2	>sp|P46087|NOP2_HUMAN Putative ribosomal RNA methyltransferase NOP2 OS=Homo sapiens GN=NOP2 PE=1 SV=2	1	3	3	3	0	0	0	3	0	0	0	3	0	0	0	3	4.1	4.1	4.1	89.301	812	812	1.8	1	4							5	1.27e-06	0	0	0	4.1	3692900				3690000
P12270	P12270	2	2	2	Nucleoprotein TPR	TPR	>sp|P12270|TPR_HUMAN Nucleoprotein TPR OS=Homo sapiens GN=TPR PE=1 SV=3	1	2	2	2	0	0	1	1	0	0	1	1	0	0	1	1	0.9	0.9	0.9	267.29	2363	2363	1.33	2	1						1	2	1.7e-05	0	0	0.5	0.4	3668000				3670000
P07197	P07197	3	2	2	Neurofilament medium polypeptide	NEFM	>sp|P07197|NFM_HUMAN Neurofilament medium polypeptide OS=Homo sapiens GN=NEFM PE=1 SV=3	1	3	2	2	1	1	3	3	0	0	2	2	0	0	2	2	3.4	2.4	2.4	102.47	916	916	1	4							2	2	2.11e-07	1	1	3.4	3.4	7274500			3070000	4200000
P25205	P25205	2	2	2	DNA replication licensing factor MCM3	MCM3	>sp|P25205|MCM3_HUMAN DNA replication licensing factor MCM3 OS=Homo sapiens GN=MCM3 PE=1 SV=3	1	2	2	2	0	1	1	2	0	1	1	2	0	1	1	2	2.6	2.6	2.6	90.98	808	808	1.4	3	2					1	1	3	1.95e-05	0	1.5	1.5	2.6	3509100				3510000
Q658Y4	Q658Y4	2	2	2	Protein FAM91A1	FAM91A1	>sp|Q658Y4|F91A1_HUMAN Protein FAM91A1 OS=Homo sapiens GN=FAM91A1 PE=1 SV=3	1	2	2	2	0	0	0	2	0	0	0	2	0	0	0	2	2.9	2.9	2.9	93.908	838	838	2		2							2	4.27e-13	0	0	0	2.9	3488000				3490000
Q13596	Q13596	2	2	2	Sorting nexin-1	SNX1	>sp|Q13596|SNX1_HUMAN Sorting nexin-1 OS=Homo sapiens GN=SNX1 PE=1 SV=3	1	2	2	2	0	0	1	2	0	0	1	2	0	0	1	2	4.8	4.8	4.8	59.069	522	522	3			3					1	2	2.69e-05	0	0	2.1	4.8	6613200			1280000	5330000
Q08J23	Q08J23	1	1	1	tRNA (cytosine(34)-C(5))-methyltransferase	NSUN2	>sp|Q08J23|NSUN2_HUMAN tRNA (cytosine(34)-C(5))-methyltransferase OS=Homo sapiens GN=NSUN2 PE=1 SV=2	1	1	1	1	0	0	0	1	0	0	0	1	0	0	0	1	1.4	1.4	1.4	86.47	767	767	2		1							1	1.64e-18	0	0	0	1.4	3242000				3240000
P12268	P12268	2	2	2	Inosine-5-monophosphate dehydrogenase 2	IMPDH2	>sp|P12268|IMDH2_HUMAN Inosine-5-monophosphate dehydrogenase 2 OS=Homo sapiens GN=IMPDH2 PE=1 SV=2	1	2	2	2	0	0	0	2	0	0	0	2	0	0	0	2	4.5	4.5	4.5	55.804	514	514	3			2						2	0.00060148	0	0	0	4.5	3160600				3160000
Q9Y320	Q9Y320	2	2	2	Thioredoxin-related transmembrane protein 2	TMX2	>sp|Q9Y320|TMX2_HUMAN Thioredoxin-related transmembrane protein 2 OS=Homo sapiens GN=TMX2 PE=1 SV=1	1	2	2	2	0	0	0	2	0	0	0	2	0	0	0	2	6.4	6.4	6.4	34.037	296	296	4				2					2	2.88e-05	0	0	0	6.4	3131900				3130000
Q14247	Q14247	1	1	1	Src substrate cortactin	CTTN	>sp|Q14247|SRC8_HUMAN Src substrate cortactin OS=Homo sapiens GN=CTTN PE=1 SV=2	1	1	1	1	0	0	0	1	0	0	0	1	0	0	0	1	2.4	2.4	2.4	61.585	550	550	4				1					1	0.0016696	0	0	0	2.4	2599900				2600000
P06858	P06858	1	1	1	Lipoprotein lipase	LPL	>sp|P06858|LIPL_HUMAN Lipoprotein lipase OS=Homo sapiens GN=LPL PE=1 SV=1	1	1	1	1	0	0	1	0	0	0	1	0	0	0	1	0	4	4	4	53.162	475	475	1	1							1		9.32e-43	0	0	4	0	2427800			2430000
P28331	P28331	1	1	1	NADH-ubiquinone oxidoreductase 75 kDa subunit, mitochondrial	NDUFS1	>sp|P28331|NDUS1_HUMAN NADH-ubiquinone oxidoreductase 75 kDa subunit, mitochondrial OS=Homo sapiens GN=NDUFS1 PE=1 SV=3	1	1	1	1	0	0	1	0	0	0	1	0	0	0	1	0	2.6	2.6	2.6	79.467	727	727	3			1					1		1.44e-05	0	0	2.6	0	2426700			2430000
P55209	P55209	1	1	1	Nucleosome assembly protein 1-like 1	NAP1L1	>sp|P55209|NP1L1_HUMAN Nucleosome assembly protein 1-like 1 OS=Homo sapiens GN=NAP1L1 PE=1 SV=1	1	1	1	1	0	1	0	1	0	1	0	1	0	1	0	1	4.3	4.3	4.3	45.374	391	391	3			2				1		1	1.61e-07	0	4.3	0	4.3	2418300				2420000
P84090	P84090	1	1	1	Enhancer of rudimentary homolog	ERH	>sp|P84090|ERH_HUMAN Enhancer of rudimentary homolog OS=Homo sapiens GN=ERH PE=1 SV=1	1	1	1	1	0	0	1	1	0	0	1	1	0	0	1	1	10.6	10.6	10.6	12.259	104	104	2.5		1	1					1	1	6.66e-09	0	0	10.6	10.6	4713100			1720000	3000000
O14980	O14980	2	2	2	Exportin-1	XPO1	>sp|O14980|XPO1_HUMAN Exportin-1 OS=Homo sapiens GN=XPO1 PE=1 SV=1	1	2	2	2	0	0	0	2	0	0	0	2	0	0	0	2	2.9	2.9	2.9	123.38	1071	1071	2		2							2	4.07e-06	0	0	0	2.9	2082800				2080000
Q8WUM0	Q8WUM0	1	1	1	Nuclear pore complex protein Nup133	NUP133	>sp|Q8WUM0|NU133_HUMAN Nuclear pore complex protein Nup133 OS=Homo sapiens GN=NUP133 PE=1 SV=2	1	1	1	1	0	0	0	1	0	0	0	1	0	0	0	1	1	1	1	128.98	1156	1156	2		1							1	0.00069843	0	0	0	1	1831300				1830000
Q5H9R7	Q5H9R7	1	1	1	Serine/threonine-protein phosphatase 6 regulatory subunit 3	PPP6R3	>sp|Q5H9R7|PP6R3_HUMAN Serine/threonine-protein phosphatase 6 regulatory subunit 3 OS=Homo sapiens GN=PPP6R3 PE=1 SV=2	1	1	1	1	0	0	0	1	0	0	0	1	0	0	0	1	1.4	1.4	1.4	97.668	873	873	2		1							1	0.00062771	0	0	0	1.4	1787100				1790000
Q9P035	Q9P035	1	1	1	3-hydroxyacyl-CoA dehydratase 3	PTPLAD1	>sp|Q9P035|HACD3_HUMAN Very-long-chain (3R)-3-hydroxyacyl-CoA dehydratase 3 OS=Homo sapiens GN=PTPLAD1 PE=1 SV=2	1	1	1	1	0	0	1	1	0	0	1	1	0	0	1	1	3.9	3.9	3.9	43.159	362	362	1	2							1	1	0.0032107	0	0	3.9	3.9	1690900			1690000
O43491	O43491	2	2	2	Band 4.1-like protein 2	EPB41L2	>sp|O43491|E41L2_HUMAN Band 4.1-like protein 2 OS=Homo sapiens GN=EPB41L2 PE=1 SV=1	1	2	2	2	0	0	1	2	0	0	1	2	0	0	1	2	2.8	2.8	2.8	112.59	1005	1005	1	3							1	2	3.69e-06	0	0	1.6	2.8	3233600			1590000	1640000
P31948	P31948	1	1	1	Stress-induced-phosphoprotein 1	STIP1	>sp|P31948|STIP1_HUMAN Stress-induced-phosphoprotein 1 OS=Homo sapiens GN=STIP1 PE=1 SV=1	1	1	1	1	0	0	1	0	0	0	1	0	0	0	1	0	1.8	1.8	1.8	62.639	543	543	3			1					1		0.0057608	0	0	1.8	0	1573200			1570000
Q9Y5B9	Q9Y5B9	1	1	1	FACT complex subunit SPT16	SUPT16H	>sp|Q9Y5B9|SP16H_HUMAN FACT complex subunit SPT16 OS=Homo sapiens GN=SUPT16H PE=1 SV=1	1	1	1	1	0	0	1	1	0	0	1	1	0	0	1	1	1.4	1.4	1.4	119.91	1047	1047	1	2							1	1	0.002007	0	0	1.4	1.4	1516300			1520000
Q02880	Q02880	5	1	1	DNA topoisomerase 2-beta	TOP2B	>sp|Q02880|TOP2B_HUMAN DNA topoisomerase 2-beta OS=Homo sapiens GN=TOP2B PE=1 SV=3	1	5	1	1	2	3	5	4	0	0	1	0	0	0	1	0	3.5	0.7	0.7	183.26	1626	1626	1	1							1		5.13e-16	1.2	2	3.5	2.8	1523300			1520000
Q9UBG3	Q9UBG3	1	1	1	Cornulin	CRNN	>sp|Q9UBG3|CRNN_HUMAN Cornulin OS=Homo sapiens GN=CRNN PE=1 SV=1	1	1	1	1	0	0	0	1	0	0	0	1	0	0	0	1	2	2	2	53.533	495	495	2		1							1	0.0087459	0	0	0	2	1403500				1400000
P55196	P55196	2	2	2	Afadin	MLLT4	>sp|P55196|AFAD_HUMAN Afadin OS=Homo sapiens GN=MLLT4 PE=1 SV=3	1	2	2	2	0	0	1	2	0	0	1	2	0	0	1	2	1.4	1.4	1.4	206.8	1824	1824	1	3							1	2	4.48e-06	0	0	0.7	1.4	2518700			1040000	1480000
P05165	P05165	50	50	50	Propionyl-CoA carboxylase alpha chain, mitochondrial	PCCA	>sp|P05165|PCCA_HUMAN Propionyl-CoA carboxylase alpha chain, mitochondrial OS=Homo sapiens GN=PCCA PE=1 SV=4	1	50	50	50	49	47	40	43	49	47	40	43	49	47	40	43	58.1	58.1	58.1	80.058	728	728	3.13	41	135	520	174	86	271	299	180	206	0	57.7	57.6	51.2	56.2	166940000000	59900000000	51500000000	18900000000	36600000000
P35908	P35908	66	61	1	Keratin, type II cytoskeletal 2 epidermal	KRT2	>sp|P35908|K22E_HUMAN Keratin, type II cytoskeletal 2 epidermal OS=Homo sapiens GN=KRT2 PE=1 SV=2	1	66	61	1	59	57	60	61	54	52	55	56	1	1	1	1	90	87.5	4.7	65.432	639	639	3.02	273	207	358	283	246	337	354	263	413	0	86.9	80	83.1	82.6	177700000000	47000000000	33400000000	29200000000	68200000000
P11498	P11498	55	55	55	Pyruvate carboxylase, mitochondrial	PC	>sp|P11498|PYC_HUMAN Pyruvate carboxylase, mitochondrial OS=Homo sapiens GN=PC PE=1 SV=2	1	55	55	55	51	51	29	50	51	51	29	50	51	51	29	50	53.5	53.5	53.5	129.63	1178	1178	2.52	110	307	180	95	39	241	220	82	188	0	52.5	47.8	29.6	48.3	39501000000	15800000000	9000000000	1430000000	13300000000
P04264	P04264	72	2	2	Keratin, type II cytoskeletal 1	KRT1	>sp|P04264|K2C1_HUMAN Keratin, type II cytoskeletal 1 OS=Homo sapiens GN=KRT1 PE=1 SV=6	1	72	2	2	65	62	59	64	2	2	1	2	2	2	1	2	73.3	1.7	1.7	66.038	644	644	2.77	13	10	14	8	8	18	13	8	14	0	71	72.5	69.1	71.6	35212000000	14600000000	7420000000	4190000000	8990000000
P15924	P15924	151	151	151	Desmoplakin	DSP	>sp|P15924|DESP_HUMAN Desmoplakin OS=Homo sapiens GN=DSP PE=1 SV=3	1	151	151	151	150	75	52	71	150	75	52	71	150	75	52	71	43.2	43.2	43.2	331.77	2871	2871	2.43	357	230	143	135	123	442	255	96	195	0	42.9	25.6	16.8	24.1	20581000000	13900000000	2180000000	1010000000	3520000000
Q8TF72	Q8TF72	1	1	1	Protein Shroom3	SHROOM3	>sp|Q8TF72|SHRM3_HUMAN Protein Shroom3 OS=Homo sapiens GN=SHROOM3 PE=1 SV=2	1	1	1	1	1	1	1	1	1	1	1	1	1	1	1	1	0.5	0.5	0.5	216.85	1996	1996	2.94	5	2	2	3	4	4	5	2	5	0.0024459	0.5	0.5	0.5	0.5	13026000000	2650000000	3720000000	1540000000	5120000000
Q13085	Q13085	66	66	57	Acetyl-CoA carboxylase 1;Biotin carboxylase	ACACA	>sp|Q13085|ACACA_HUMAN Acetyl-CoA carboxylase 1 OS=Homo sapiens GN=ACACA PE=1 SV=2	1	66	66	57	59	59	39	46	59	59	39	46	50	50	30	38	30.9	30.9	26.4	265.55	2346	2346	2.2	232	157	95	67	41	195	197	67	133	0	28	27.5	19.2	23	7441000000	2890000000	2420000000	492000000	1650000000
P14923	P14923	26	26	26	Junction plakoglobin	JUP	>sp|P14923|PLAK_HUMAN Junction plakoglobin OS=Homo sapiens GN=JUP PE=1 SV=3	1	26	26	26	25	19	13	21	25	19	13	21	25	19	13	21	38.7	38.7	38.7	81.744	745	745	2.85	52	80	94	52	42	126	77	35	82	0	37.7	29.9	20.1	34	6166300000	3540000000	781000000	478000000	1360000000
P31947	P31947	14	14	11	14-3-3 protein sigma	SFN	>sp|P31947|1433S_HUMAN 14-3-3 protein sigma OS=Homo sapiens GN=SFN PE=1 SV=1	1	14	14	11	13	14	4	4	13	14	4	4	11	11	1	2	46.8	46.8	36.7	27.774	248	248	4.14	6	13	7	28	68	44	52	7	19	0	43.5	46.8	13.3	14.9	4435300000	2410000000	1740000000	85400000	207000000
Q99879;Q99877;Q93079;Q5QNW6;P62807;P58876;P57053;O60814;Q99880;Q96A08	Q99879;Q99877;Q93079;Q5QNW6;P62807;P58876;P57053;O60814;Q99880;Q96A08	7;7;7;7;7;7;7;7;6;4	7;7;7;7;7;7;7;7;6;4	1;1;1;1;1;1;1;1;1;0	Histone H2B type 1-M;Histone H2B type 1-N;Histone H2B type 1-H;Histone H2B type 2-F;Histone H2B type 1-C/E/F/G/I;Histone H2B type 1-D;Histone H2B type F-S;Histone H2B type 1-K;Histone H2B type 1-L;Histone H2B type 1-A	HIST1H2BM;HIST1H2BN;HIST1H2BH;HIST2H2BF;HIST1H2BC;HIST1H2BD;H2BFS;HIST1H2BK;HIST1H2BL;HIST1H2BA	>sp|Q99879|H2B1M_HUMAN Histone H2B type 1-M OS=Homo sapiens GN=HIST1H2BM PE=1 SV=3;>sp|Q99877|H2B1N_HUMAN Histone H2B type 1-N OS=Homo sapiens GN=HIST1H2BN PE=1 SV=3;>sp|Q93079|H2B1H_HUMAN Histone H2B type 1-H OS=Homo sapiens GN=HIST1H2BH PE=1 SV=3;>sp|Q5Q	10	7	7	1	7	7	6	6	7	7	6	6	1	1	0	0	53.2	53.2	7.9	13.989	126	126;126;126;126;126;126;126;126;126;127	2.92	33	33	29	27	30	38	45	26	43	1.59e-141	53.2	53.2	45.2	45.2	8937200000	1550000000	1830000000	2210000000	3340000000
P04259	P04259	64	3	2	Keratin, type II cytoskeletal 6B	KRT6B	>sp|P04259|K2C6B_HUMAN Keratin, type II cytoskeletal 6B OS=Homo sapiens GN=KRT6B PE=1 SV=5	1	64	3	2	62	51	45	48	3	3	2	2	2	2	1	1	72	3.2	1.8	60.066	564	564	3	8	6	8	8	7	18	8	2	9	0	70.9	62.4	62.1	63.1	3540300000	2780000000	113000000	53600000	591000000
Q9Y265	Q9Y265	21	21	21	RuvB-like 1	RUVBL1	>sp|Q9Y265|RUVB1_HUMAN RuvB-like 1 OS=Homo sapiens GN=RUVBL1 PE=1 SV=1	1	21	21	21	16	20	16	19	16	20	16	19	16	20	16	19	54.8	54.8	54.8	50.227	456	456	3.34	1	5	106	33	14	35	36	33	55	0	44.5	54.8	46.1	51.8	8228200000	1090000000	1730000000	1490000000	3920000000
P04792	P04792	14	14	14	Heat shock protein beta-1	HSPB1	>sp|P04792|HSPB1_HUMAN Heat shock protein beta-1 OS=Homo sapiens GN=HSPB1 PE=1 SV=2	1	14	14	14	14	9	4	2	14	9	4	2	14	9	4	2	70.7	70.7	70.7	22.782	205	205	3.82	10	7	7	17	37	38	26	7	7	6.41e-300	70.7	53.7	22	12.7	2942100000	2110000000	702000000	86500000	45800000
P81605	P81605	8	8	8	Dermcidin;Survival-promoting peptide;DCD-1	DCD	>sp|P81605|DCD_HUMAN Dermcidin OS=Homo sapiens GN=DCD PE=1 SV=2	1	8	8	8	6	5	4	6	6	5	4	6	6	5	4	6	50.9	50.9	50.9	11.284	110	110	3.21	15	9	14	14	20	23	22	6	21	9.03e-23	40.9	33.6	33.6	44.5	6274700000	1040000000	1720000000	644000000	2870000000
P61960	P61960	12	12	12	Ubiquitin-fold modifier 1	UFM1	>sp|P61960|UFM1_HUMAN Ubiquitin-fold modifier 1 OS=Homo sapiens GN=UFM1 PE=1 SV=1	1	12	12	12	5	5	11	11	5	5	11	11	5	5	11	11	84.7	84.7	84.7	9.1175	85	85	3.67	26	21	42	101	75	29	30	78	128	0	68.2	68.2	84.7	84.7	163060000000	1360000000	1380000000	63600000000	96700000000
P04406;O14556	P04406	15;1	15;1	15;1	Glyceraldehyde-3-phosphate dehydrogenase	GAPDH	>sp|P04406|G3P_HUMAN Glyceraldehyde-3-phosphate dehydrogenase OS=Homo sapiens GN=GAPDH PE=1 SV=3	2	15	15	15	15	15	9	9	15	15	9	9	15	15	9	9	58.5	58.5	58.5	36.053	335	335;408	3.13	30	28	31	54	28	50	58	19	44	0	58.5	58.5	36.4	34	3828900000	1200000000	1370000000	402000000	859000000
Q5VTE0;P68104;Q05639	Q5VTE0;P68104;Q05639	12;12;7	12;12;7	12;12;7	Putative elongation factor 1-alpha-like 3;Elongation factor 1-alpha 1;Elongation factor 1-alpha 2	EEF1A1P5;EEF1A1;EEF1A2	>sp|Q5VTE0|EF1A3_HUMAN Putative elongation factor 1-alpha-like 3 OS=Homo sapiens GN=EEF1A1P5 PE=5 SV=1;>sp|P68104|EF1A1_HUMAN Elongation factor 1-alpha 1 OS=Homo sapiens GN=EEF1A1 PE=1 SV=1;>sp|Q05639|EF1A2_HUMAN Elongation factor 1-alpha 2 OS=Homo sapiens	3	12	12	12	10	10	9	9	10	10	9	9	10	10	9	9	29	29	29	50.184	462	462;462;463	3.15	22	25	41	43	25	53	48	19	36	2.12e-128	24.2	23.4	23.6	23.2	4170400000	1290000000	1080000000	464000000	1340000000
P62805	P62805	9	9	9	Histone H4	HIST1H4A	>sp|P62805|H4_HUMAN Histone H4 OS=Homo sapiens GN=HIST1H4A PE=1 SV=2	1	9	9	9	9	7	7	6	9	7	7	6	9	7	7	6	62.1	62.1	62.1	11.367	103	103	2.92	38	30	30	31	31	50	44	26	40	3.33e-65	62.1	50.5	57.3	50.5	4030000000	918000000	1170000000	637000000	1310000000
P29508	P29508	22	22	13	Serpin B3	SERPINB3	>sp|P29508|SPB3_HUMAN Serpin B3 OS=Homo sapiens GN=SERPINB3 PE=1 SV=2	1	22	22	13	12	21	14	9	12	21	14	9	6	12	8	6	52.8	52.8	31	44.564	390	390	3.57	13	13	25	53	32	34	67	20	15	0	37.7	51	37.9	23.1	2502100000	210000000	1850000000	365000000	79600000
P58107	P58107	51	51	45	Epiplakin	EPPK1	>sp|P58107|EPIPL_HUMAN Epiplakin OS=Homo sapiens GN=EPPK1 PE=1 SV=2	1	51	51	45	51	10	1	5	51	10	1	5	45	8	0	3	32.7	32.7	25.9	555.61	5090	5090	2.14	69	37	25	15	12	128	22	1	7	0	32.7	11.2	1.2	7.1	1938000000	1820000000	98900000	1160000	20200000
P11142	P11142	22	22	11	Heat shock cognate 71 kDa protein	HSPA8	>sp|P11142|HSP7C_HUMAN Heat shock cognate 71 kDa protein OS=Homo sapiens GN=HSPA8 PE=1 SV=1	1	22	22	11	21	18	12	14	21	18	12	14	10	8	2	6	36.4	36.4	21.5	70.897	646	646	2.73	34	47	60	26	19	69	60	20	37	5.52e-149	36.2	28.6	19.7	24.5	2558000000	1210000000	586000000	198000000	563000000
P50990	P50990	28	28	28	T-complex protein 1 subunit theta	CCT8	>sp|P50990|TCPQ_HUMAN T-complex protein 1 subunit theta OS=Homo sapiens GN=CCT8 PE=1 SV=4	1	28	28	28	21	26	16	22	21	26	16	22	21	26	16	22	54.6	54.6	54.6	59.62	548	548	3.11	9	21	95	27	15	48	52	19	48	8.59e-109	40.7	51.6	30.3	44.5	3570100000	877000000	759000000	364000000	1570000000
P14618;P30613	P14618	20;1	20;1	20;1	Pyruvate kinase isozymes M1/M2	PKM	>sp|P14618|KPYM_HUMAN Pyruvate kinase PKM OS=Homo sapiens GN=PKM PE=1 SV=4	2	20	20	20	20	18	10	13	20	18	10	13	20	18	10	13	42	42	42	57.936	531	531;574	2.63	32	37	59	24	9	66	49	15	31	1e-247	42	38.8	23.2	28.1	1841100000	1060000000	515000000	57700000	207000000
P08107	P08107	21	17	8	Heat shock 70 kDa protein 1A/1B	HSPA1A	>sp|P08107|HSP71_HUMAN Heat shock 70 kDa protein 1A/1B OS=Homo sapiens GN=HSPA1A PE=1 SV=5	1	21	17	8	18	21	16	17	14	17	13	14	6	8	6	5	30.7	26.2	10.9	70.051	641	641	2.45	37	51	55	18	7	53	54	18	43	9.71e-260	27	30.7	24	28.5	2346500000	792000000	702000000	158000000	694000000
P63104	P63104	13	10	9	14-3-3 protein zeta/delta	YWHAZ	>sp|P63104|1433Z_HUMAN 14-3-3 protein zeta/delta OS=Homo sapiens GN=YWHAZ PE=1 SV=1	1	13	10	9	12	12	9	8	10	9	6	6	9	8	5	5	51.8	41.6	38	27.745	245	245	3.82	10	8	5	23	36	30	27	9	16	0	48.6	51.4	35.9	33.5	1623200000	1020000000	443000000	45200000	114000000
P36952	P36952	17	17	17	Serpin B5	SERPINB5	>sp|P36952|SPB5_HUMAN Serpin B5 OS=Homo sapiens GN=SERPINB5 PE=1 SV=2	1	17	17	17	16	13	0	2	16	13	0	2	16	13	0	2	49.6	49.6	49.6	42.1	375	375	3.76	2	8	12	42	15	51	24		4	4.95e-272	47.7	45.1	0	6.9	1397600000	1170000000	226000000		5850000
Q86T24	Q86T24	13	13	13	Transcriptional regulator Kaiso	ZBTB33	>sp|Q86T24|KAISO_HUMAN Transcriptional regulator Kaiso OS=Homo sapiens GN=ZBTB33 PE=1 SV=2	1	13	13	13	13	11	5	8	13	11	5	8	13	11	5	8	20.1	20.1	20.1	74.484	672	672	2.89	4	42	31	20	9	42	39	5	20	2.38e-223	20.1	16.8	10	16.1	1756400000	818000000	509000000	93200000	336000000
Q8NC51	Q8NC51	7	7	7	Plasminogen activator inhibitor 1 RNA-binding protein	SERBP1	>sp|Q8NC51|PAIRB_HUMAN Plasminogen activator inhibitor 1 RNA-binding protein OS=Homo sapiens GN=SERBP1 PE=1 SV=2	1	7	7	7	2	7	4	3	2	7	4	3	2	7	4	3	22.8	22.8	22.8	44.965	408	408	2.79	19	15	18	15	11	30	33	8	7	0	4.4	22.8	11.5	9.1	1385300000	876000000	410000000	69300000	30200000
P00338	P00338	14	14	14	L-lactate dehydrogenase A chain	LDHA	>sp|P00338|LDHA_HUMAN L-lactate dehydrogenase A chain OS=Homo sapiens GN=LDHA PE=1 SV=2	1	14	14	14	12	12	2	6	12	12	2	6	12	12	2	6	34.9	34.9	34.9	36.688	332	332	3.08	16	13	12	34	9	42	26	6	10	1.1e-132	31.3	34.3	5.7	16.6	1411200000	734000000	504000000	64800000	109000000
Q02413	Q02413	20	20	20	Desmoglein-1	DSG1	>sp|Q02413|DSG1_HUMAN Desmoglein-1 OS=Homo sapiens GN=DSG1 PE=1 SV=2	1	20	20	20	19	16	13	16	19	16	13	16	19	16	13	16	26.5	26.5	26.5	113.75	1049	1049	3.11	45	44	68	55	54	84	73	34	75	6.3e-223	25.4	20.2	15.2	20.2	2122500000	637000000	512000000	237000000	737000000
P68371;P04350;Q3ZCM7;A6NNZ2;Q9H4B7;CON__ENSEMBL:ENSBTAP00000025008	P68371;P04350	17;11;6;5;4;4	17;11;6;5;4;4	3;2;1;0;0;0	Tubulin beta-4B chain;Tubulin beta-4A chain	TUBB4B;TUBB4A	>sp|P68371|TBB4B_HUMAN Tubulin beta-4B chain OS=Homo sapiens GN=TUBB4B PE=1 SV=1;>sp|P04350|TBB4A_HUMAN Tubulin beta-4A chain OS=Homo sapiens GN=TUBB4A PE=1 SV=2	6	17	17	3	17	13	9	10	17	13	9	10	3	2	1	2	46.1	46.1	12.1	49.83	445	445;444;444;444;451;536	2.78	43	38	73	39	19	81	52	31	48	1.64e-237	46.1	32.6	24.7	27.4	1709600000	896000000	242000000	177000000	394000000
P07355;A6NMY6	P07355;A6NMY6	18;14	18;14	18;14	Annexin A2;Putative annexin A2-like protein	ANXA2;ANXA2P2	>sp|P07355|ANXA2_HUMAN Annexin A2 OS=Homo sapiens GN=ANXA2 PE=1 SV=2;>sp|A6NMY6|AXA2L_HUMAN Putative annexin A2-like protein OS=Homo sapiens GN=ANXA2P2 PE=5 SV=2	2	18	18	18	15	16	11	12	15	16	11	12	15	16	11	12	54.6	54.6	54.6	38.604	339	339;339	3.27	22	21	17	47	27	42	42	16	34	4.45e-233	47.8	47.8	31.9	35.1	1621700000	663000000	456000000	176000000	327000000
P68431;Q6NXT2;Q71DI3;Q16695;P84243	P68431;Q6NXT2;Q71DI3;Q16695;P84243	3;2;2;2;2	3;2;2;2;2	3;2;2;2;2	Histone H3.1;Histone H3.3C;Histone H3.2;Histone H3.1t;Histone H3.3	HIST1H3A;H3F3C;HIST2H3A;HIST3H3;H3F3A	>sp|P68431|H31_HUMAN Histone H3.1 OS=Homo sapiens GN=HIST1H3A PE=1 SV=2;>sp|Q6NXT2|H3C_HUMAN Histone H3.3C OS=Homo sapiens GN=H3F3C PE=1 SV=3;>sp|Q71DI3|H32_HUMAN Histone H3.2 OS=Homo sapiens GN=HIST2H3A PE=1 SV=3;>sp|Q16695|H31T_HUMAN Histone H3.1t OS=Hom	5	3	3	3	3	2	2	2	3	2	2	2	3	2	2	2	35.3	35.3	35.3	15.404	136	136;135;136;136;136	3.17	8	6	8	9	10	17	12	3	9	9.01e-89	35.3	11.8	11.8	11.8	2067300000	595000000	516000000	238000000	719000000
O43707;P12814;P35609;Q08043	O43707	23;5;3;2	23;5;3;2	23;5;3;2	Alpha-actinin-4	ACTN4	>sp|O43707|ACTN4_HUMAN Alpha-actinin-4 OS=Homo sapiens GN=ACTN4 PE=1 SV=2	4	23	23	23	23	10	6	4	23	10	6	4	23	10	6	4	30.3	30.3	30.3	104.85	911	911;892;894;901	2.23	32	40	9	8	10	59	26	8	6	0	30.3	13.2	8.8	5	1157100000	876000000	225000000	42800000	12600000
P60174	P60174	10	10	10	Triosephosphate isomerase	TPI1	>sp|P60174|TPIS_HUMAN Triosephosphate isomerase OS=Homo sapiens GN=TPI1 PE=1 SV=3	1	10	10	10	10	10	9	10	10	10	9	10	10	10	9	10	34.6	34.6	34.6	30.791	286	286	3.76	15	9	7	24	46	27	31	17	26	6.1e-158	34.6	34.6	32.2	34.6	2360500000	443000000	638000000	344000000	936000000
P62987;P62979;P0CG47;P0CG48	P62987;P62979;P0CG47;P0CG48	4;4;4;4	4;4;4;4	4;4;4;4	Ubiquitin-60S ribosomal protein L40;Ubiquitin;60S ribosomal protein L40;Ubiquitin-40S ribosomal protein S27a;Ubiquitin;40S ribosomal protein S27a;Polyubiquitin-B;Ubiquitin;Polyubiquitin-C;Ubiquitin	UBA52;RPS27A;UBB;UBC	>sp|P62987|RL40_HUMAN Ubiquitin-60S ribosomal protein L40 OS=Homo sapiens GN=UBA52 PE=1 SV=2;>sp|P62979|RS27A_HUMAN Ubiquitin-40S ribosomal protein S27a OS=Homo sapiens GN=RPS27A PE=1 SV=2;>sp|P0CG47|UBB_HUMAN Polyubiquitin-B OS=Homo sapiens GN=UBB PE=1 SV	4	4	4	4	3	3	4	4	3	3	4	4	3	3	4	4	36.7	36.7	36.7	14.728	128	128;156;229;685	3.28	13	9	20	19	19	15	18	19	28	4.79e-207	26.6	26.6	36.7	36.7	7417600000	566000000	510000000	2840000000	3510000000
P06733;P13929	P06733	16;2	16;2	14;0	Alpha-enolase	ENO1	>sp|P06733|ENOA_HUMAN Alpha-enolase OS=Homo sapiens GN=ENO1 PE=1 SV=2	2	16	16	14	16	13	9	10	16	13	9	10	14	12	8	9	48.6	48.6	43.5	47.168	434	434;434	2.58	27	32	50	20	5	51	39	18	26	0	48.6	40.8	29.5	30.6	1438000000	445000000	625000000	102000000	265000000
P22626	P22626	11	11	10	Heterogeneous nuclear ribonucleoproteins A2/B1	HNRNPA2B1	>sp|P22626|ROA2_HUMAN Heterogeneous nuclear ribonucleoproteins A2/B1 OS=Homo sapiens GN=HNRNPA2B1 PE=1 SV=2	1	11	11	10	11	9	9	10	11	9	9	10	10	9	8	9	33.1	33.1	33.1	37.429	353	353	3.09	29	26	24	49	24	57	42	20	33	9.64e-269	33.1	30.6	27.2	32.9	1608100000	553000000	367000000	94000000	594000000
Q9NZC7	Q9NZC7	14	14	14	WW domain-containing oxidoreductase	WWOX	>sp|Q9NZC7|WWOX_HUMAN WW domain-containing oxidoreductase OS=Homo sapiens GN=WWOX PE=1 SV=1	1	14	14	14	10	10	8	11	10	10	8	11	10	10	8	11	34.3	34.3	34.3	46.676	414	414	3.93			11	55	6	16	24	12	20	8.02e-162	23.9	25.4	24.2	30.2	2012900000	372000000	535000000	292000000	814000000
Q06830	Q06830	7	7	4	Peroxiredoxin-1	PRDX1	>sp|Q06830|PRDX1_HUMAN Peroxiredoxin-1 OS=Homo sapiens GN=PRDX1 PE=1 SV=1	1	7	7	4	6	6	7	6	6	6	7	6	4	4	4	4	34.7	34.7	19.6	22.11	199	199	3.3	12	11	11	9	23	20	21	8	17	8.42e-17	28.6	28.6	34.7	28.6	1806800000	420000000	484000000	380000000	523000000
P01857;P01859;P01860;P01861	P01857;P01859;P01860	4;2;2;1	4;2;2;1	4;2;2;1	Ig gamma-1 chain C region;Ig gamma-2 chain C region;Ig gamma-3 chain C region	IGHG1;IGHG2;IGHG3	>sp|P01857|IGHG1_HUMAN Ig gamma-1 chain C region OS=Homo sapiens GN=IGHG1 PE=1 SV=1;>sp|P01859|IGHG2_HUMAN Ig gamma-2 chain C region OS=Homo sapiens GN=IGHG2 PE=1 SV=2;>sp|P01860|IGHG3_HUMAN Ig gamma-3 chain C region OS=Homo sapiens GN=IGHG3 PE=1 SV=2	4	4	4	4	4	3	2	2	4	3	2	2	4	3	2	2	14.2	14.2	14.2	36.105	330	330;326;377;327	2.88	5	7	11	7	3	16	9	3	5	2.98e-10	14.2	10.9	5.8	5.8	948190000	817000000	76700000	21300000	33500000
A6NIE6	A6NIE6	1	1	1	RRN3-like protein 1		>sp|A6NIE6|RN3P2_HUMAN Putative RRN3-like protein RRN3P2 OS=Homo sapiens GN=RRN3P2 PE=5 SV=3	1	1	1	1	1	1	1	1	1	1	1	1	1	1	1	1	3.2	3.2	3.2	38.034	340	340	2.64	5	2	2	3	2	6	5	1	2	0.0013198	3.2	3.2	3.2	3.2	967550000	633000000	256000000	13300000	65400000
P21333	P21333	47	47	41	Filamin-A	FLNA	>sp|P21333|FLNA_HUMAN Filamin-A OS=Homo sapiens GN=FLNA PE=1 SV=4	1	47	47	41	38	35	28	30	38	35	28	30	32	30	24	26	22.6	22.6	20.9	280.74	2647	2647	1.6	131	76	14	5	5	74	63	33	61	0	17.5	17.5	15	15.7	1594400000	517000000	329000000	209000000	540000000
P08238;Q58FF7;Q58FF8;Q58FF6;Q58FG1	P08238	21;8;3;3;1	21;8;3;3;1	11;3;0;0;0	Heat shock protein HSP 90-beta	HSP90AB1	>sp|P08238|HS90B_HUMAN Heat shock protein HSP 90-beta OS=Homo sapiens GN=HSP90AB1 PE=1 SV=4	5	21	21	11	20	17	13	15	20	17	13	15	11	8	4	7	32.3	32.3	19.6	83.263	724	724;597;381;505;418	2.36	53	53	23	19	17	56	45	22	42	0	32	23.5	20.2	23.5	1518600000	539000000	275000000	126000000	579000000
P05109	P05109	3	3	3	Protein S100-A8	S100A8	>sp|P05109|S10A8_HUMAN Protein S100-A8 OS=Homo sapiens GN=S100A8 PE=1 SV=1	1	3	3	3	3	3	3	3	3	3	3	3	3	3	3	3	28	28	28	10.834	93	93	2.88	14	11	13	12	10	19	18	10	13	1.08e-12	28	28	28	28	1457900000	185000000	607000000	451000000	215000000
Q14134	Q14134	13	13	13	Tripartite motif-containing protein 29	TRIM29	>sp|Q14134|TRI29_HUMAN Tripartite motif-containing protein 29 OS=Homo sapiens GN=TRIM29 PE=1 SV=2	1	13	13	13	13	3	1	1	13	3	1	1	13	3	1	1	20.4	20.4	20.4	65.834	588	588	2.94	8	9	14	10	6	41	4	1	1	6.4e-181	20.4	4.4	1.2	1.4	809220000	781000000	8520000	14300000	5060000
P02647	P02647	9	9	9	Apolipoprotein A-I;Truncated apolipoprotein A-I	APOA1	>sp|P02647|APOA1_HUMAN Apolipoprotein A-I OS=Homo sapiens GN=APOA1 PE=1 SV=1	1	9	9	9	9	1	1	1	9	1	1	1	9	1	1	1	33.7	33.7	33.7	30.777	267	267	4.05	2	1	3	3	12	14	3	2	2	9.18e-95	33.7	3	3	3	1057200000	612000000	147000000	81600000	217000000
Q08554	Q08554	10	10	10	Desmocollin-1	DSC1	>sp|Q08554|DSC1_HUMAN Desmocollin-1 OS=Homo sapiens GN=DSC1 PE=1 SV=2	1	10	10	10	10	7	5	8	10	7	5	8	10	7	5	8	13.6	13.6	13.6	99.986	894	894	3.02	19	16	27	26	15	39	29	9	26	1.72e-194	13.6	9.8	7.3	10.1	1103200000	479000000	270000000	44800000	310000000
P13639	P13639	17	17	16	Elongation factor 2	EEF2	>sp|P13639|EF2_HUMAN Elongation factor 2 OS=Homo sapiens GN=EEF2 PE=1 SV=4	1	17	17	16	17	14	6	11	17	14	6	11	16	13	6	10	21.3	21.3	20.2	95.337	858	858	2.38	29	45	23	15	7	56	33	6	24	3.1e-68	21.3	16.9	8.3	13.5	1039700000	546000000	190000000	25700000	278000000
P05783;CON__H-INV:HIT000015463	P05783	24;1	23;1	14;1	Keratin, type I cytoskeletal 18	KRT18	>sp|P05783|K1C18_HUMAN Keratin, type I cytoskeletal 18 OS=Homo sapiens GN=KRT18 PE=1 SV=2	2	24	23	14	19	20	8	20	18	19	7	19	13	12	4	11	61.2	59.5	40.7	48.057	430	430;295	3.49	11	7	13	69	6	31	35	13	27	9.04e-235	47.2	49.3	20.2	52.1	1504900000	349000000	370000000	178000000	607000000
P02545;Q03252	P02545	23;1	23;1	22;0	Prelamin-A/C;Lamin-A/C	LMNA	>sp|P02545|LMNA_HUMAN Prelamin-A/C OS=Homo sapiens GN=LMNA PE=1 SV=1	2	23	23	22	21	14	3	3	21	14	3	3	20	13	3	2	39.6	39.6	38.4	74.139	664	664;600	2.51	15	18	33	7	2	45	24	3	3	1.52e-185	37.3	23.8	4.5	4.7	676300000	511000000	157000000	3560000	4560000
Q99878;Q96KK5;Q9BTM1;Q16777;Q93077;Q7L7L0;Q6FI13;P20671;P0C0S8;P04908;Q96QV6;P16104;Q8IUE6;REV__Q8NB25	Q99878;Q96KK5;Q9BTM1;Q16777;Q93077;Q7L7L0;Q6FI13;P20671;P0C0S8;P04908;Q96QV6;P16104;Q8IUE6	4;4;4;4;4;4;4;4;4;4;3;3;2;1	2;2;2;2;2;2;2;2;2;2;1;1;1;1	2;2;2;2;2;2;2;2;2;2;1;1;1;1	Histone H2A type 1-J;Histone H2A type 1-H;Histone H2A.J;Histone H2A type 2-C;Histone H2A type 1-C;Histone H2A type 3;Histone H2A type 2-A;Histone H2A type 1-D;Histone H2A type 1;Histone H2A type 1-B/E;Histone H2A type 1-A;Histone H2A.x;Histone H2A type 2-B	HIST1H2AJ;HIST1H2AH;H2AFJ;HIST2H2AC;HIST1H2AC;HIST3H2A;HIST2H2AA3;HIST1H2AD;HIST1H2AG;HIST1H2AB;HIST1H2AA;H2AFX;HIST2H2AB	>sp|Q99878|H2A1J_HUMAN Histone H2A type 1-J OS=Homo sapiens GN=HIST1H2AJ PE=1 SV=3;>sp|Q96KK5|H2A1H_HUMAN Histone H2A type 1-H OS=Homo sapiens GN=HIST1H2AH PE=1 SV=3;>sp|Q9BTM1|H2AJ_HUMAN Histone H2A.J OS=Homo sapiens GN=H2AFJ PE=1 SV=1;>sp|Q16777|H2A2C_HU	14	4	2	2	4	4	4	4	2	2	2	2	2	2	2	2	32.8	20.3	20.3	13.936	128	128;128;129;129;130;130;130;130;130;130;131;143;130;1140	3.22	9	7	11	12	12	15	10	11	15	7.68e-78	32.8	32.8	32.8	32.8	1653900000	318000000	349000000	276000000	711000000
P06702	P06702	6	6	6	Protein S100-A9	S100A9	>sp|P06702|S10A9_HUMAN Protein S100-A9 OS=Homo sapiens GN=S100A9 PE=1 SV=1	1	6	6	6	4	5	6	4	4	5	6	4	4	5	6	4	63.2	63.2	63.2	13.242	114	114	3.59	12	11	13	24	33	19	31	19	24	6.01e-221	33.3	44.7	63.2	33.3	1919800000	137000000	474000000	1030000000	279000000
Q12905	Q12905	4	4	4	Interleukin enhancer-binding factor 2	ILF2	>sp|Q12905|ILF2_HUMAN Interleukin enhancer-binding factor 2 OS=Homo sapiens GN=ILF2 PE=1 SV=2	1	4	4	4	4	4	3	4	4	4	3	4	4	4	3	4	13.3	13.3	13.3	43.062	390	390	2.84	5	7	9	10	1	9	10	4	9	2.05e-11	13.3	13.3	8.2	13.3	773090000	430000000	158000000	73300000	112000000
P04075	P04075	12	12	12	Fructose-bisphosphate aldolase A	ALDOA	>sp|P04075|ALDOA_HUMAN Fructose-bisphosphate aldolase A OS=Homo sapiens GN=ALDOA PE=1 SV=2	1	12	12	12	10	11	3	7	10	11	3	7	10	11	3	7	42.6	42.6	42.6	39.42	364	364	3.25	9	9	14	33	6	26	29	3	13	1.18e-207	28.3	34.3	14.3	22.5	665600000	256000000	316000000	17400000	77000000
Q96P63	Q96P63	11	11	11	Serpin B12	SERPINB12	>sp|Q96P63|SPB12_HUMAN Serpin B12 OS=Homo sapiens GN=SERPINB12 PE=1 SV=1	1	11	11	11	11	8	6	7	11	8	6	7	11	8	6	7	33.3	33.3	33.3	46.276	405	405	3.21	16	14	18	32	17	38	28	9	22	4.26e-190	33.3	22	17.5	21.5	750730000	408000000	145000000	52300000	146000000
Q9UII2	Q9UII2	2	2	2	ATPase inhibitor, mitochondrial	ATPIF1	>sp|Q9UII2|ATIF1_HUMAN ATPase inhibitor, mitochondrial OS=Homo sapiens GN=ATPIF1 PE=1 SV=1	1	2	2	2	2	2	0	1	2	2	0	1	2	2	0	1	10.4	10.4	10.4	12.249	106	106	2.84	9	9	5	7	7	21	15		1	1.62e-108	10.4	10.4	0	9.4	513200000	363000000	149000000		1100000
P01009;P20848	P01009	11;1	11;1	11;1	Alpha-1-antitrypsin;Short peptide from AAT	SERPINA1	>sp|P01009|A1AT_HUMAN Alpha-1-antitrypsin OS=Homo sapiens GN=SERPINA1 PE=1 SV=3	2	11	11	11	11	1	0	0	11	1	0	0	11	1	0	0	31.8	31.8	31.8	46.736	418	418;420	3		3	13	1	1	17	1			8.92e-170	31.8	2.4	0	0	491050000	486000000	5030000
Q13813	Q13813	5	5	5	Spectrin alpha chain, non-erythrocytic 1	SPTAN1	>sp|Q13813|SPTN1_HUMAN Spectrin alpha chain, non-erythrocytic 1 OS=Homo sapiens GN=SPTAN1 PE=1 SV=3	1	5	5	5	5	2	2	0	5	2	2	0	5	2	2	0	2.6	2.6	2.6	284.54	2472	2472	2.57	15	6	3	6	7	20	14	3		1.54e-169	2.6	1.2	1.1	0	467620000	341000000	113000000	14300000
P01876;P01877	P01876;P01877	5;3	5;3	5;3	Ig alpha-1 chain C region;Ig alpha-2 chain C region	IGHA1;IGHA2	>sp|P01876|IGHA1_HUMAN Ig alpha-1 chain C region OS=Homo sapiens GN=IGHA1 PE=1 SV=2;>sp|P01877|IGHA2_HUMAN Ig alpha-2 chain C region OS=Homo sapiens GN=IGHA2 PE=1 SV=3	2	5	5	5	5	5	3	3	5	5	3	3	5	5	3	3	17	17	17	37.654	353	353;340	2.84	8	9	15	6	6	13	15	8	8	2.59e-54	17	17	9.9	9.9	715590000	220000000	213000000	127000000	156000000
P48594	P48594	17	8	8	Serpin B4	SERPINB4	>sp|P48594|SPB4_HUMAN Serpin B4 OS=Homo sapiens GN=SERPINB4 PE=1 SV=2	1	17	8	8	7	17	10	4	1	8	4	1	1	8	4	1	43.6	21.8	21.8	44.853	390	390	3.74	1	2	8	13	7	2	22	6	1	0	19	43.6	30.5	10	594170000	10500000	421000000	152000000	10100000
P08670;P17661;P41219;P07196	P08670	21;3;2;1	20;3;2;1	18;1;1;0	Vimentin	VIM	>sp|P08670|VIME_HUMAN Vimentin OS=Homo sapiens GN=VIM PE=1 SV=4	4	21	20	18	17	15	17	20	16	14	16	19	14	12	14	17	45.3	43.8	40.1	53.651	466	466;470;470;543	2.67	21	35	58	17	7	33	33	22	50	2.1e-167	37.6	33.9	35.6	45.3	1167000000	200000000	196000000	166000000	605000000
P02787	P02787	10	10	9	Serotransferrin	TF	>sp|P02787|TRFE_HUMAN Serotransferrin OS=Homo sapiens GN=TF PE=1 SV=3	1	10	10	9	10	1	0	0	10	1	0	0	9	0	0	0	14.6	14.6	12.6	77.063	698	698	2.7	4	7	10	5	1	26	1			1.79e-151	14.6	2	0	0	388470000	387000000	1330000
P07476	P07476	16	16	16	Involucrin	IVL	>sp|P07476|INVO_HUMAN Involucrin OS=Homo sapiens GN=IVL PE=1 SV=2	1	16	16	16	16	0	1	0	16	0	1	0	16	0	1	0	36.4	36.4	36.4	68.478	585	585	1.45	16	13				28		1		0	36.4	0	1.2	0	203670000	193000000		10300000
Q6VMQ6	Q6VMQ6	1	1	1	Activating transcription factor 7-interacting protein 1	ATF7IP	>sp|Q6VMQ6|MCAF1_HUMAN Activating transcription factor 7-interacting protein 1 OS=Homo sapiens GN=ATF7IP PE=1 SV=3	1	1	1	1	1	0	0	0	1	0	0	0	1	0	0	0	0.8	0.8	0.8	136.39	1270	1270	3			1			1				0.031016	0.8	0	0	0	192190000	192000000
P25705	P25705	13	13	13	ATP synthase subunit alpha, mitochondrial	ATP5A1	>sp|P25705|ATPA_HUMAN ATP synthase subunit alpha, mitochondrial OS=Homo sapiens GN=ATP5A1 PE=1 SV=1	1	13	13	13	11	10	5	8	11	10	5	8	11	10	5	8	29.7	29.7	29.7	59.75	553	553	2.5	17	20	29	9	3	30	25	8	15	1.3e-95	24.4	20.8	10.8	17.9	496970000	193000000	190000000	28800000	84700000
P12277	P12277	8	8	8	Creatine kinase B-type	CKB	>sp|P12277|KCRB_HUMAN Creatine kinase B-type OS=Homo sapiens GN=CKB PE=1 SV=1	1	8	8	8	8	7	5	4	8	7	5	4	8	7	5	4	33.6	33.6	33.6	42.644	381	381	2.77	22	15	23	17	11	40	24	11	13	5.43e-215	33.6	33.6	22	15.2	455890000	282000000	85800000	27200000	61400000
Q9NX62	Q9NX62	1	1	1	Inositol monophosphatase 3	IMPAD1	>sp|Q9NX62|IMPA3_HUMAN Inositol monophosphatase 3 OS=Homo sapiens GN=IMPAD1 PE=1 SV=1	1	1	1	1	1	1	1	1	1	1	1	1	1	1	1	1	2.8	2.8	2.8	38.681	359	359	2.73	4	3	3	3	2	5	5	1	4	0.01439	2.8	2.8	2.8	2.8	458180000	309000000	53000000	4920000	91700000
Q08188	Q08188	9	9	9	Protein-glutamine gamma-glutamyltransferase E;Protein-glutamine gamma-glutamyltransferase E 50 kDa catalytic chain;Protein-glutamine gamma-glutamyltransferase E 27 kDa non-catalytic chain	TGM3	>sp|Q08188|TGM3_HUMAN Protein-glutamine gamma-glutamyltransferase E OS=Homo sapiens GN=TGM3 PE=1 SV=4	1	9	9	9	9	7	4	8	9	7	4	8	9	7	4	8	16.9	16.9	16.9	76.631	693	693	3.07	11	11	25	14	12	22	19	8	24	3.25e-49	16.9	13	6.2	14.3	666110000	225000000	126000000	53600000	262000000
Q13835	Q13835	8	8	8	Plakophilin-1	PKP1	>sp|Q13835|PKP1_HUMAN Plakophilin-1 OS=Homo sapiens GN=PKP1 PE=1 SV=2	1	8	8	8	8	4	2	2	8	4	2	2	8	4	2	2	11.4	11.4	11.4	82.86	747	747	3.12	10	11	10	14	12	30	14	4	9	2.27e-83	11.4	6.6	3.5	3.5	402910000	276000000	56800000	23200000	46400000
Q01469	Q01469	3	3	3	Fatty acid-binding protein, epidermal	FABP5	>sp|Q01469|FABP5_HUMAN Fatty acid-binding protein, epidermal OS=Homo sapiens GN=FABP5 PE=1 SV=3	1	3	3	3	3	3	2	2	3	3	2	2	3	3	2	2	20	20	20	15.164	135	135	3.26	5	6	7	7	9	7	11	6	10	1.72e-06	20	20	13.3	13.3	655830000	98400000	233000000	190000000	135000000
Q9NZT1	Q9NZT1	6	6	6	Calmodulin-like protein 5	CALML5	>sp|Q9NZT1|CALL5_HUMAN Calmodulin-like protein 5 OS=Homo sapiens GN=CALML5 PE=1 SV=2	1	6	6	6	4	5	5	3	4	5	5	3	4	5	5	3	31.5	31.5	31.5	15.892	146	146	2.67	17	6	7	7	9	10	16	12	8	0	15.8	31.5	30.8	25.3	531950000	107000000	219000000	182000000	23700000
P02671	P02671	5	5	5	Fibrinogen alpha chain;Fibrinopeptide A;Fibrinogen alpha chain	FGA	>sp|P02671|FIBA_HUMAN Fibrinogen alpha chain OS=Homo sapiens GN=FGA PE=1 SV=2	1	5	5	5	5	0	1	0	5	0	1	0	5	0	1	0	5.9	5.9	5.9	94.972	866	866	3	3	3	6	3	3	17		1		3.89e-33	5.9	0	0.9	0	178960000	163000000		16000000
P05089	P05089	8	8	8	Arginase-1	ARG1	>sp|P05089|ARGI1_HUMAN Arginase-1 OS=Homo sapiens GN=ARG1 PE=1 SV=2	1	8	8	8	6	8	6	8	6	8	6	8	6	8	6	8	28.3	28.3	28.3	34.735	322	322	3.24	15	11	16	28	17	21	24	12	30	1.01e-57	21.1	28.3	18.3	28.3	946850000	137000000	179000000	259000000	373000000
Q9BWF2	Q9BWF2	1	1	1	TRAF-interacting protein	TRAIP	>sp|Q9BWF2|TRAIP_HUMAN E3 ubiquitin-protein ligase TRAIP OS=Homo sapiens GN=TRAIP PE=1 SV=1	1	1	1	1	1	1	1	1	1	1	1	1	1	1	1	1	2.6	2.6	2.6	53.294	469	469	2.71	4	2	4	2	2	5	4	1	4	0.0011219	2.6	2.6	2.6	2.6	581270000	162000000	153000000	20900000	245000000
P00558;P07205	P00558	12;3	12;3	12;3	Phosphoglycerate kinase 1	PGK1	>sp|P00558|PGK1_HUMAN Phosphoglycerate kinase 1 OS=Homo sapiens GN=PGK1 PE=1 SV=3	2	12	12	12	12	12	1	4	12	12	1	4	12	12	1	4	33.6	33.6	33.6	44.614	417	417;417	3.51	3	6	15	28	7	27	23	1	8	1.72e-120	33.6	33.6	4.3	13.2	342760000	212000000	103000000	3030000	25100000
P17066;P48741	P17066	9;4	1;1	1;1	Heat shock 70 kDa protein 6	HSPA6	>sp|P17066|HSP76_HUMAN Heat shock 70 kDa protein 6 OS=Homo sapiens GN=HSPA6 PE=1 SV=2	2	9	1	1	9	9	8	8	1	1	1	1	1	1	1	1	13.8	1.7	1.7	71.027	643	643;367	2.76	4	4	3	4	2	5	4	3	5	1.2e-202	13.8	13.8	13.5	13.5	443200000	189000000	95300000	26400000	133000000
P31944	P31944	6	6	6	Caspase-14;Caspase-14 subunit p19;Caspase-14 subunit p10	CASP14	>sp|P31944|CASPE_HUMAN Caspase-14 OS=Homo sapiens GN=CASP14 PE=1 SV=2	1	6	6	6	6	6	6	5	6	6	6	5	6	6	6	5	22.3	22.3	22.3	27.679	242	242	3.35	15	11	13	18	26	21	26	15	21	3.07e-65	22.3	22.3	22.3	21.9	803270000	116000000	166000000	228000000	293000000
P01040	P01040	6	6	6	Cystatin-A	CSTA	>sp|P01040|CYTA_HUMAN Cystatin-A OS=Homo sapiens GN=CSTA PE=1 SV=1	1	6	6	6	6	6	4	6	6	6	4	6	6	6	4	6	67.3	67.3	67.3	11.006	98	98	3.31	11	10	12	15	19	17	21	8	21	7.38e-26	67.3	67.3	50	67.3	584150000	79000000	193000000	112000000	201000000
O43175	O43175	7	7	7	D-3-phosphoglycerate dehydrogenase	PHGDH	>sp|O43175|SERA_HUMAN D-3-phosphoglycerate dehydrogenase OS=Homo sapiens GN=PHGDH PE=1 SV=4	1	7	7	7	7	5	1	4	7	5	1	4	7	5	1	4	16.1	16.1	16.1	56.65	533	533	2.58	7	9	14	4	2	20	9	2	5	2.62e-23	16.1	9.9	2.4	8.4	297090000	250000000	22000000	5970000	18900000
P37802	P37802	8	8	8	Transgelin-2	TAGLN2	>sp|P37802|TAGL2_HUMAN Transgelin-2 OS=Homo sapiens GN=TAGLN2 PE=1 SV=3	1	8	8	8	8	6	5	4	8	6	5	4	8	6	5	4	37.7	37.7	37.7	22.391	199	199	4.94				2	32	12	9	6	7	5.04e-42	37.7	31.7	26.1	21.6	465120000	177000000	94700000	75700000	117000000
P22735	P22735	15	15	15	Protein-glutamine gamma-glutamyltransferase K	TGM1	>sp|P22735|TGM1_HUMAN Protein-glutamine gamma-glutamyltransferase K OS=Homo sapiens GN=TGM1 PE=1 SV=4	1	15	15	15	13	11	5	11	13	11	5	11	13	11	5	11	19.3	19.3	19.3	89.786	817	817	2.58	12	35	14	8	9	23	20	9	26	3.36e-61	18.2	14.9	7	14.9	429140000	181000000	87100000	25400000	136000000
P01834	P01834	4	4	4	Ig kappa chain C region	IGKC	>sp|P01834|IGKC_HUMAN Ig kappa chain C region OS=Homo sapiens GN=IGKC PE=1 SV=1	1	4	4	4	4	3	2	2	4	3	2	2	4	3	2	2	49.1	49.1	49.1	11.609	106	106	4.33		4	1	4	18	12	9	3	3	0	49.1	49.1	35.8	35.8	296500000	183000000	80100000	26400000	6690000
P60842;Q14240	P60842;Q14240	8;4	8;4	8;4	Eukaryotic initiation factor 4A-I;Eukaryotic initiation factor 4A-II	EIF4A1;EIF4A2	>sp|P60842|IF4A1_HUMAN Eukaryotic initiation factor 4A-I OS=Homo sapiens GN=EIF4A1 PE=1 SV=1;>sp|Q14240|IF4A2_HUMAN Eukaryotic initiation factor 4A-II OS=Homo sapiens GN=EIF4A2 PE=1 SV=2	2	8	8	8	8	7	2	4	8	7	2	4	8	7	2	4	25.4	25.4	25.4	46.153	406	406;407	3.11	7	12	10	20	6	25	20	3	7	1.04e-33	25.4	19.7	5.2	10.8	325570000	131000000	113000000	18400000	62900000
Q9Y3C8	Q9Y3C8	18	18	18	Ubiquitin-fold modifier-conjugating enzyme 1	UFC1	>sp|Q9Y3C8|UFC1_HUMAN Ubiquitin-fold modifier-conjugating enzyme 1 OS=Homo sapiens GN=UFC1 PE=1 SV=3	1	18	18	18	3	2	15	15	3	2	15	15	3	2	15	15	67.7	67.7	67.7	19.458	167	167	4.27	7	5	28	117	138	15	10	110	160	0	16.8	12	43.1	67.7	205250000000	151000000	92300000	84900000000	120000000000
P32119	P32119	5	4	4	Peroxiredoxin-2	PRDX2	>sp|P32119|PRDX2_HUMAN Peroxiredoxin-2 OS=Homo sapiens GN=PRDX2 PE=1 SV=5	1	5	4	4	5	5	4	5	4	4	3	4	4	4	3	4	27.3	21.7	21.7	21.892	198	198	4.39	1		1	11	15	6	8	4	10	1.03e-15	27.3	27.3	18.2	27.3	816020000	96200000	146000000	387000000	187000000
P35579;P35749;P35580	P35579	32;6;3	32;6;3	29;3;2	Myosin-9	MYH9	>sp|P35579|MYH9_HUMAN Myosin-9 OS=Homo sapiens GN=MYH9 PE=1 SV=4	3	32	32	29	31	10	7	10	31	10	7	10	28	10	6	9	17.1	17.1	15.3	226.53	1960	1960;1972;1976	1.31	54	17	3			42	13	7	12	3.59e-103	16.6	4.8	3.6	5.2	308180000	196000000	46100000	19400000	47100000
P10809	P10809	10	10	10	60 kDa heat shock protein, mitochondrial	HSPD1	>sp|P10809|CH60_HUMAN 60 kDa heat shock protein, mitochondrial OS=Homo sapiens GN=HSPD1 PE=1 SV=2	1	10	10	10	10	6	5	7	10	6	5	7	10	6	5	7	31.4	31.4	31.4	61.054	573	573	2.15	18	19	23	2		20	18	9	15	1.89e-240	31.4	17.6	15	19.2	489180000	114000000	126000000	68700000	181000000
P62937	P62937	4	4	4	Peptidyl-prolyl cis-trans isomerase A	PPIA	>sp|P62937|PPIA_HUMAN Peptidyl-prolyl cis-trans isomerase A OS=Homo sapiens GN=PPIA PE=1 SV=2	1	4	4	4	4	3	2	1	4	3	2	1	4	3	2	1	29.7	29.7	29.7	18.012	165	165	2.6	10	7	9	5	4	20	10	4	1	2.85e-38	29.7	18.8	16.4	5.5	296290000	157000000	78200000	51000000	10400000
P06576	P06576	12	12	12	ATP synthase subunit beta, mitochondrial	ATP5B	>sp|P06576|ATPB_HUMAN ATP synthase subunit beta, mitochondrial OS=Homo sapiens GN=ATP5B PE=1 SV=3	1	12	12	12	10	10	5	8	10	10	5	8	10	10	5	8	30.4	30.4	30.4	56.559	529	529	2.9	7	19	38	13	6	31	19	9	24	4.61e-168	27	27.4	12.5	23.1	388700000	103000000	126000000	38200000	122000000
P05141;P12235;Q9H0C2	P05141	5;2;1	5;2;1	3;0;0	ADP/ATP translocase 2	SLC25A5	>sp|P05141|ADT2_HUMAN ADP/ATP translocase 2 OS=Homo sapiens GN=SLC25A5 PE=1 SV=7	3	5	5	3	5	4	3	4	5	4	3	4	3	2	2	2	18.1	18.1	10.7	32.852	298	298;298;315	3.19	9	6	7	8	12	18	12	4	8	4.27e-17	18.1	14.8	11.4	14.8	310890000	90900000	135000000	21600000	63500000
Q96QA5	Q96QA5	8	8	8	Gasdermin-A	GSDMA	>sp|Q96QA5|GSDMA_HUMAN Gasdermin-A OS=Homo sapiens GN=GSDMA PE=1 SV=4	1	8	8	8	6	8	3	4	6	8	3	4	6	8	3	4	17.1	17.1	17.1	49.364	445	445	3.47	6	11	10	12	19	14	27	5	12	7.95e-65	13.7	17.1	8.8	10.6	331380000	64800000	160000000	31100000	75500000
P61247	P61247	5	5	5	40S ribosomal protein S3a	RPS3A	>sp|P61247|RS3A_HUMAN 40S ribosomal protein S3a OS=Homo sapiens GN=RPS3A PE=1 SV=2	1	5	5	5	5	5	2	5	5	5	2	5	5	5	2	5	21.2	21.2	21.2	29.945	264	264	4.15	1	2	1	16	13	9	12	2	10	2.89e-18	21.2	21.2	6.4	21.2	508330000	95100000	129000000	9050000	275000000
P07195	P07195	8	8	8	L-lactate dehydrogenase B chain	LDHB	>sp|P07195|LDHB_HUMAN L-lactate dehydrogenase B chain OS=Homo sapiens GN=LDHB PE=1 SV=2	1	8	8	8	6	5	2	7	6	5	2	7	6	5	2	7	25.4	25.4	25.4	36.638	334	334	3	6	7	12	19		12	16	3	13	3.33e-22	20.4	16.2	7.5	21.3	487140000	99300000	123000000	20300000	244000000
P40926	P40926	7	7	7	Malate dehydrogenase, mitochondrial	MDH2	>sp|P40926|MDHM_HUMAN Malate dehydrogenase, mitochondrial OS=Homo sapiens GN=MDH2 PE=1 SV=3	1	7	7	7	7	7	2	5	7	7	2	5	7	7	2	5	28.7	28.7	28.7	35.503	338	338	3	7	11	9	21	2	19	18	4	9	9.38e-112	28.7	28.7	7.4	18	309550000	83800000	137000000	11900000	77100000
Q01546	Q01546	30	12	0	Keratin, type II cytoskeletal 2 oral	KRT76	>sp|Q01546|K22O_HUMAN Keratin, type II cytoskeletal 2 oral OS=Homo sapiens GN=KRT76 PE=1 SV=2	1	30	12	0	19	22	26	19	2	7	11	2	0	0	0	0	32.4	20.1	0	65.84	638	638	2.84	5	1	20	4	1	5	8	16	2	0	16.1	24.9	30.6	15.5	371990000	180000000	39200000	148000000	5050000
P09211	P09211	5	5	5	Glutathione S-transferase P	GSTP1	>sp|P09211|GSTP1_HUMAN Glutathione S-transferase P OS=Homo sapiens GN=GSTP1 PE=1 SV=2	1	5	5	5	4	5	0	1	4	5	0	1	4	5	0	1	34.3	34.3	34.3	23.356	210	210	4.79			1	1	12	7	6		1	4.06e-150	25.7	34.3	0	9.5	229550000	101000000	116000000		12600000
O94842;O94900;O15405	O94842	6;1;1	6;1;1	6;1;1	TOX high mobility group box family member 4	TOX4	>sp|O94842|TOX4_HUMAN TOX high mobility group box family member 4 OS=Homo sapiens GN=TOX4 PE=1 SV=1	3	6	6	6	6	6	2	4	6	6	2	4	6	6	2	4	16.9	16.9	16.9	66.194	621	621;526;576	2.6		15	12	3		12	11	2	5	1.69e-85	16.9	16.9	5.8	11.3	273190000	79200000	135000000	11200000	48000000
P07339	P07339	6	6	6	Cathepsin D;Cathepsin D light chain;Cathepsin D heavy chain	CTSD	>sp|P07339|CATD_HUMAN Cathepsin D OS=Homo sapiens GN=CTSD PE=1 SV=1	1	6	6	6	5	6	1	2	5	6	1	2	5	6	1	2	18.7	18.7	18.7	44.552	412	412	3.97	3	1	5	11	15	10	19	1	5	5.43e-26	15.5	18.7	1.9	4.4	266480000	37500000	175000000	16700000	37400000
P09651;Q32P51	P09651;Q32P51	9;8	8;7	8;7	Heterogeneous nuclear ribonucleoprotein A1;Heterogeneous nuclear ribonucleoprotein A1-like 2	HNRNPA1;HNRNPA1L2	>sp|P09651|ROA1_HUMAN Heterogeneous nuclear ribonucleoprotein A1 OS=Homo sapiens GN=HNRNPA1 PE=1 SV=5;>sp|Q32P51|RA1L2_HUMAN Heterogeneous nuclear ribonucleoprotein A1-like 2 OS=Homo sapiens GN=HNRNPA1L2 PE=2 SV=2	2	9	8	8	7	5	6	7	6	5	5	6	6	5	5	6	24.2	21.8	21.8	38.746	372	372;320	2.75	21	15	13	23	7	26	22	8	23	1.06e-185	21	14.5	19.9	23.9	480520000	102000000	109000000	22000000	247000000
P49411	P49411	6	6	6	Elongation factor Tu, mitochondrial	TUFM	>sp|P49411|EFTU_HUMAN Elongation factor Tu, mitochondrial OS=Homo sapiens GN=TUFM PE=1 SV=2	1	6	6	6	5	5	3	3	5	5	3	3	5	5	3	3	18.4	18.4	18.4	49.541	452	452	2.85	7	5	9	10	2	15	9	3	6	2.52e-55	14.4	14.4	6.4	8.8	253400000	154000000	52200000	9070000	38300000
Q9UHR5	Q9UHR5	3	3	3	SAP30-binding protein	SAP30BP	>sp|Q9UHR5|S30BP_HUMAN SAP30-binding protein OS=Homo sapiens GN=SAP30BP PE=1 SV=1	1	3	3	3	3	3	1	3	3	3	1	3	3	3	1	3	11	11	11	33.87	308	308	4.16			3	10	6	5	6	2	6	1.02e-13	11	11	3.2	11	453020000	80300000	124000000	37500000	211000000
Q9NR45	Q9NR45	2	2	2	Sialic acid synthase	NANS	>sp|Q9NR45|SIAS_HUMAN Sialic acid synthase OS=Homo sapiens GN=NANS PE=1 SV=2	1	2	2	2	2	2	0	0	2	2	0	0	2	2	0	0	7.8	7.8	7.8	40.307	359	359	2.5	4	2	3	2	1	8	4			2.03e-38	7.8	7.8	0	0	197950000	178000000	19500000
P62701;P22090;Q8TD47	P62701;P22090	5;3;2	5;3;2	5;3;2	40S ribosomal protein S4, X isoform;40S ribosomal protein S4, Y isoform 1	RPS4X;RPS4Y1	>sp|P62701|RS4X_HUMAN 40S ribosomal protein S4, X isoform OS=Homo sapiens GN=RPS4X PE=1 SV=2;>sp|P22090|RS4Y1_HUMAN 40S ribosomal protein S4, Y isoform 1 OS=Homo sapiens GN=RPS4Y1 PE=1 SV=2	3	5	5	5	5	3	1	2	5	3	1	2	5	3	1	2	21.3	21.3	21.3	29.597	263	263;263;263	3.91	1	3	3	6	10	13	7	1	2	5.43e-43	21.3	13.3	4.9	8.4	194670000	158000000	30900000		5700000
P61978	P61978	11	11	11	Heterogeneous nuclear ribonucleoprotein K	HNRNPK	>sp|P61978|HNRPK_HUMAN Heterogeneous nuclear ribonucleoprotein K OS=Homo sapiens GN=HNRNPK PE=1 SV=1	1	11	11	11	9	9	5	9	9	9	5	9	9	9	5	9	30.9	30.9	30.9	50.976	463	463	2.58	9	14	31	5	1	18	16	7	19	6.93e-176	27.2	24	12.1	23.8	636090000	75900000	109000000	134000000	317000000
P26641	P26641	7	7	7	Elongation factor 1-gamma	EEF1G	>sp|P26641|EF1G_HUMAN Elongation factor 1-gamma OS=Homo sapiens GN=EEF1G PE=1 SV=3	1	7	7	7	6	6	4	6	6	6	4	6	6	6	4	6	15.6	15.6	15.6	50.118	437	437	3	7	9	18	15	4	19	16	4	14	4.78e-31	13.3	12.6	9.2	12.6	283600000	104000000	74000000	12700000	93100000
P68366	P68366	13	2	2	Tubulin alpha-4A chain	TUBA4A	>sp|P68366|TBA4A_HUMAN Tubulin alpha-4A chain OS=Homo sapiens GN=TUBA4A PE=1 SV=1	1	13	2	2	12	9	5	9	2	0	0	0	2	0	0	0	31.5	5.6	5.6	49.924	448	448	3.5			1	1		2				5e-152	27.5	21.9	12.9	24.3	84576000	84600000
P06748	P06748	7	7	7	Nucleophosmin	NPM1	>sp|P06748|NPM_HUMAN Nucleophosmin OS=Homo sapiens GN=NPM1 PE=1 SV=2	1	7	7	7	5	5	1	4	5	5	1	4	5	5	1	4	20.4	20.4	20.4	32.575	294	294	3.42	4	2	5	17	3	12	9	3	7	3.55e-174	17.3	17.3	7.1	16	381490000	95700000	71800000	23600000	190000000
O00571;O15523	O00571;O15523	9;6	9;6	8;5	ATP-dependent RNA helicase DDX3X;ATP-dependent RNA helicase DDX3Y	DDX3X;DDX3Y	>sp|O00571|DDX3X_HUMAN ATP-dependent RNA helicase DDX3X OS=Homo sapiens GN=DDX3X PE=1 SV=3;>sp|O15523|DDX3Y_HUMAN ATP-dependent RNA helicase DDX3Y OS=Homo sapiens GN=DDX3Y PE=1 SV=2	2	9	9	8	8	3	2	2	8	3	2	2	7	3	2	2	15.9	15.9	14.2	73.243	662	662;660	2.62	5	6	11	2	2	17	3	2	4	9.18e-35	13.7	5.1	3.9	3.6	190280000	149000000	16900000	1030000	23100000
P01024	P01024	15	15	13	Complement C3;Complement C3 beta chain;Complement C3 alpha chain;C3a anaphylatoxin;Complement C3b alpha chain;Complement C3c alpha chain fragment 1;Complement C3dg fragment;Complement C3g fragment;Complement C3d fragment;Complement C3f fragment;Complement C3c alpha chain fragment 2	C3	>sp|P01024|CO3_HUMAN Complement C3 OS=Homo sapiens GN=C3 PE=1 SV=2	1	15	15	13	15	2	1	0	15	2	1	0	13	1	0	0	12.4	12.4	11.2	187.15	1663	1663	3.09	2	1	15	3	2	20	2	1		3.02e-170	12.4	2	0.7	0	162860000	161000000	1740000
P31151	P31151	3	3	1	Protein S100-A7	S100A7	>sp|P31151|S10A7_HUMAN Protein S100-A7 OS=Homo sapiens GN=S100A7 PE=1 SV=4	1	3	3	1	3	3	3	2	3	3	3	2	1	1	1	1	28.7	28.7	10.9	11.471	101	101	3.78	3	3	6	6	14	5	12	9	6	5.24e-09	28.7	28.7	28.7	21.8	696540000	28200000	133000000	497000000	38200000
Q02218;Q9ULD0	Q02218;Q9ULD0	2;1	2;1	2;1	2-oxoglutarate dehydrogenase, mitochondrial;2-oxoglutarate dehydrogenase-like, mitochondrial	OGDH;OGDHL	>sp|Q02218|ODO1_HUMAN 2-oxoglutarate dehydrogenase, mitochondrial OS=Homo sapiens GN=OGDH PE=1 SV=3;>sp|Q9ULD0|OGDHL_HUMAN 2-oxoglutarate dehydrogenase-like, mitochondrial OS=Homo sapiens GN=OGDHL PE=1 SV=3	2	2	2	2	2	1	0	0	2	1	0	0	2	1	0	0	2.4	2.4	2.4	115.93	1023	1023;1010	2.58	4	3	1	2	2	9	3			2.4e-60	2.4	1.2	0	0	154020000	135000000	19300000
P10599	P10599	4	4	4	Thioredoxin	TXN	>sp|P10599|THIO_HUMAN Thioredoxin OS=Homo sapiens GN=TXN PE=1 SV=3	1	4	4	4	4	4	2	4	4	4	2	4	4	4	2	4	34.3	34.3	34.3	11.737	105	105	3.14	10	5	9	7	12	13	14	5	11	8.86e-17	34.3	34.3	22.9	34.3	363320000	56100000	98200000	71500000	138000000
P30041	P30041	5	5	5	Peroxiredoxin-6	PRDX6	>sp|P30041|PRDX6_HUMAN Peroxiredoxin-6 OS=Homo sapiens GN=PRDX6 PE=1 SV=3	1	5	5	5	5	5	1	4	5	5	1	4	5	5	1	4	28.6	28.6	28.6	25.035	224	224	4.88				3	21	9	8	1	6	1.9e-45	28.6	28.6	3.1	21	309440000	88700000	59300000	9900000	152000000
P11021	P11021	15	14	14	78 kDa glucose-regulated protein	HSPA5	>sp|P11021|GRP78_HUMAN 78 kDa glucose-regulated protein OS=Homo sapiens GN=HSPA5 PE=1 SV=2	1	15	14	14	11	14	6	10	10	13	5	9	10	13	5	9	26.9	26.9	26.9	72.332	654	654	2.19	17	27	23	2	1	17	31	7	15	9.68e-72	23.4	26.8	13	17.6	195820000	40000000	95300000	14500000	45900000
Q8NFT6	Q8NFT6	1	1	1	Protein DBF4 homolog B	DBF4B	>sp|Q8NFT6|DBF4B_HUMAN Protein DBF4 homolog B OS=Homo sapiens GN=DBF4B PE=1 SV=1	1	1	1	1	1	1	1	1	1	1	1	1	1	1	1	1	1.6	1.6	1.6	67.242	615	615	4.3			2	3	5	3	2	2	3	0.0035123	1.6	1.6	1.6	1.6	323140000	24900000	110000000	131000000	56800000
P07437	P07437	17	5	4	Tubulin beta chain	TUBB	>sp|P07437|TBB5_HUMAN Tubulin beta chain OS=Homo sapiens GN=TUBB PE=1 SV=2	1	17	5	4	17	15	10	12	5	4	2	4	4	3	1	3	46.2	19.4	16	49.67	444	444	2.5	10	11	16	5	2	17	10	6	11	1.44e-244	46.2	39.9	28.2	34.7	257830000	90400000	44000000	26600000	96800000
P55010	P55010	7	7	7	Eukaryotic translation initiation factor 5	EIF5	>sp|P55010|IF5_HUMAN Eukaryotic translation initiation factor 5 OS=Homo sapiens GN=EIF5 PE=1 SV=2	1	7	7	7	5	5	1	5	5	5	1	5	5	5	1	5	17.2	17.2	17.2	49.222	431	431	2.94		1	16			6	5	1	5	1.4e-36	12.3	12.1	2.6	13.2	249830000	62000000	71200000	8130000	108000000
P07900;Q14568;Q58FG0	P07900	18;4;1	10;1;1	10;1;1	Heat shock protein HSP 90-alpha	HSP90AA1	>sp|P07900|HS90A_HUMAN Heat shock protein HSP 90-alpha OS=Homo sapiens GN=HSP90AA1 PE=1 SV=5	3	18	10	10	17	11	10	12	9	4	3	6	9	4	3	6	27.6	16.9	16.9	84.659	732	732;343;334	2.44	12	14	7	6	4	18	11	3	11	1.57e-220	25.7	16	15.2	18.2	215070000	86900000	46300000	5960000	75900000
Q6ZVX7	Q6ZVX7	4	4	4	Non-specific cytotoxic cell receptor protein 1 homolog	NCCRP1	>sp|Q6ZVX7|FBX50_HUMAN F-box only protein 50 OS=Homo sapiens GN=NCCRP1 PE=1 SV=1	1	4	4	4	2	3	2	4	2	3	2	4	2	3	2	4	11.6	11.6	11.6	30.847	275	275	3.74	4	4		6	13	6	8	5	8	2.72e-12	8.4	11.6	8.4	11.6	214810000	55000000	77900000	44300000	37600000
P62158	P62158	3	3	3	Calmodulin	CALM1	>sp|P62158|CALM_HUMAN Calmodulin OS=Homo sapiens GN=CALM1 PE=1 SV=2	1	3	3	3	3	3	2	1	3	3	2	1	3	3	2	1	30.2	30.2	30.2	16.837	149	149	2.97	7	6	6	7	6	11	12	5	4	3.28e-32	30.2	30.2	18.8	8.7	176230000	77000000	55300000	24100000	19800000
P04080	P04080	1	1	1	Cystatin-B	CSTB	>sp|P04080|CYTB_HUMAN Cystatin-B OS=Homo sapiens GN=CSTB PE=1 SV=2	1	1	1	1	1	1	1	1	1	1	1	1	1	1	1	1	12.2	12.2	12.2	11.139	98	98	2.53	6	3	3	3	2	5	5	3	4	7.38e-16	12.2	12.2	12.2	12.2	172790000	88400000	43600000	24800000	16000000
O75369	O75369	24	20	19	Filamin-B	FLNB	>sp|O75369|FLNB_HUMAN Filamin-B OS=Homo sapiens GN=FLNB PE=1 SV=2	1	24	20	19	24	6	3	6	20	2	0	3	19	2	0	3	11.5	10.5	10.1	278.16	2602	2602	1.29	27	11				33	2		3	5.83e-171	11.5	1.8	1	2.3	132990000	127000000	2380000		3960000
P47929	P47929	5	5	5	Galectin-7	LGALS7	>sp|P47929|LEG7_HUMAN Galectin-7 OS=Homo sapiens GN=LGALS7 PE=1 SV=2	1	5	5	5	4	4	3	3	4	4	3	3	4	4	3	3	49.3	49.3	49.3	15.075	136	136	3.53	6	4	6	8	14	11	9	6	12	5.91e-24	40.4	40.4	27.2	28.7	211240000	59600000	63400000	31500000	56800000
P62258	P62258	11	8	8	14-3-3 protein epsilon	YWHAE	>sp|P62258|1433E_HUMAN 14-3-3 protein epsilon OS=Homo sapiens GN=YWHAE PE=1 SV=1	1	11	8	8	9	10	4	5	7	7	1	3	7	7	1	3	40.8	31	31	29.174	255	255	4.08		5	2	14	15	16	12	1	7	3e-56	33.3	36.1	12.9	19.2	178180000	66400000	54500000	7380000	49900000
P04040	P04040	9	9	9	Catalase	CAT	>sp|P04040|CATA_HUMAN Catalase OS=Homo sapiens GN=CAT PE=1 SV=3	1	9	9	9	6	6	4	8	6	6	4	8	6	6	4	8	19.4	19.4	19.4	59.755	527	527	2.82	9	6	19	6	5	14	13	5	13	1.32e-86	15	15.7	9.9	19.4	200700000	77200000	42800000	11300000	69400000
P18669;P15259;Q8N0Y7	P18669;P15259	5;3;2	5;3;2	5;3;2	Phosphoglycerate mutase 1;Phosphoglycerate mutase 2	PGAM1;PGAM2	>sp|P18669|PGAM1_HUMAN Phosphoglycerate mutase 1 OS=Homo sapiens GN=PGAM1 PE=1 SV=2;>sp|P15259|PGAM2_HUMAN Phosphoglycerate mutase 2 OS=Homo sapiens GN=PGAM2 PE=1 SV=3	3	5	5	5	5	3	3	3	5	3	3	3	5	3	3	3	22	22	22	28.804	254	254;253;254	4.52	1		1	5	16	11	5	3	4	5.01e-13	22	11	11	11	154580000	89800000	29100000	18200000	17500000
P17931	P17931	6	6	6	Galectin-3	LGALS3	>sp|P17931|LEG3_HUMAN Galectin-3 OS=Homo sapiens GN=LGALS3 PE=1 SV=5	1	6	6	6	6	1	0	1	6	1	0	1	6	1	0	1	28.4	28.4	28.4	26.152	250	250	4.62		1		2	10	11	1		1	1.19e-47	28.4	2.8	0	4.4	121430000	111000000	7780000		2960000
Q5TAP6	Q5TAP6	1	1	1	U3 small nucleolar RNA-associated protein 14 homolog C	UTP14C	>sp|Q5TAP6|UT14C_HUMAN U3 small nucleolar RNA-associated protein 14 homolog C OS=Homo sapiens GN=UTP14C PE=1 SV=1	1	1	1	1	1	1	1	1	1	1	1	1	1	1	1	1	2	2	2	87.187	766	766	3	2	3	3	1	3	5	2	2	3	0.013956	2	2	2	2	171490000	99300000	18800000	25900000	27500000
P07910;O60812	P07910;O60812	6;4	6;4	6;4	Heterogeneous nuclear ribonucleoproteins C1/C2;Heterogeneous nuclear ribonucleoprotein C-like 1	HNRNPC;HNRNPCL1	>sp|P07910|HNRPC_HUMAN Heterogeneous nuclear ribonucleoproteins C1/C2 OS=Homo sapiens GN=HNRNPC PE=1 SV=4;>sp|O60812|HNRCL_HUMAN Heterogeneous nuclear ribonucleoprotein C-like 1 OS=Homo sapiens GN=HNRNPCL1 PE=1 SV=1	2	6	6	6	5	4	3	6	5	4	3	6	5	4	3	6	22.2	22.2	22.2	33.67	306	306;293	2.66	9	12	12	14		13	12	6	16	9.34e-34	18.6	15.4	12.1	22.2	431500000	70900000	45200000	63500000	252000000
P04083	P04083	8	8	8	Annexin A1	ANXA1	>sp|P04083|ANXA1_HUMAN Annexin A1 OS=Homo sapiens GN=ANXA1 PE=1 SV=2	1	8	8	8	6	7	1	5	6	7	1	5	6	7	1	5	26.6	26.6	26.6	38.714	346	346	3.24	7	6	2	15	7	14	13	1	9	7.93e-168	21.1	25.7	3.2	16.5	145760000	36900000	78200000	1590000	29000000
O75223	O75223	4	4	4	Gamma-glutamylcyclotransferase	GGCT	>sp|O75223|GGCT_HUMAN Gamma-glutamylcyclotransferase OS=Homo sapiens GN=GGCT PE=1 SV=1	1	4	4	4	4	4	4	4	4	4	4	4	4	4	4	4	22.3	22.3	22.3	21.007	188	188	3.27	10	3	2	4	14	6	10	8	9	2.65e-27	22.3	22.3	22.3	22.3	255600000	19800000	94000000	67200000	74600000
P49368	P49368	5	5	5	T-complex protein 1 subunit gamma	CCT3	>sp|P49368|TCPG_HUMAN T-complex protein 1 subunit gamma OS=Homo sapiens GN=CCT3 PE=1 SV=4	1	5	5	5	4	5	1	3	4	5	1	3	4	5	1	3	9.7	9.7	9.7	60.533	545	545	2.25	4	7	9			6	7	1	6	2.2e-12	7.5	9.7	2	5.5	256990000	59100000	53000000	1130000	144000000
P62491;Q15907	P62491;Q15907	6;6	6;6	6;6	Ras-related protein Rab-11A;Ras-related protein Rab-11B	RAB11A;RAB11B	>sp|P62491|RB11A_HUMAN Ras-related protein Rab-11A OS=Homo sapiens GN=RAB11A PE=1 SV=3;>sp|Q15907|RB11B_HUMAN Ras-related protein Rab-11B OS=Homo sapiens GN=RAB11B PE=1 SV=4	2	6	6	6	6	5	1	1	6	5	1	1	6	5	1	1	30.1	30.1	30.1	24.393	216	216;218	4.81				3	13	7	7	1	1	1.38e-13	30.1	24.5	3.7	4.6	112630000	37500000	70900000	1650000	2560000
Q14839;Q8TDI0	Q14839	7;3	7;3	5;1	Chromodomain-helicase-DNA-binding protein 4	CHD4	>sp|Q14839|CHD4_HUMAN Chromodomain-helicase-DNA-binding protein 4 OS=Homo sapiens GN=CHD4 PE=1 SV=2	2	7	7	5	5	4	3	6	5	4	3	6	3	3	3	5	3.8	3.8	2.7	218	1912	1912;1954	2.03	14	9	2	2	3	12	6	3	9	2.98e-18	2.9	2.3	1.8	3.3	190600000	55300000	52300000	6970000	76100000
P13489	P13489	3	3	3	Ribonuclease inhibitor	RNH1	>sp|P13489|RINI_HUMAN Ribonuclease inhibitor OS=Homo sapiens GN=RNH1 PE=1 SV=2	1	3	3	3	2	2	0	1	2	2	0	1	2	2	0	1	8.9	8.9	8.9	49.973	461	461	3.88		1	1	4	2	5	2		1	3.11e-24	5.6	6.5	0	2.4	112640000	103000000	4140000		5230000
Q8NHW5;P05388	Q8NHW5;P05388	4;4	4;4	4;4	60S acidic ribosomal protein P0-like;60S acidic ribosomal protein P0	RPLP0P6;RPLP0	>sp|Q8NHW5|RLA0L_HUMAN 60S acidic ribosomal protein P0-like OS=Homo sapiens GN=RPLP0P6 PE=5 SV=1;>sp|P05388|RLA0_HUMAN 60S acidic ribosomal protein P0 OS=Homo sapiens GN=RPLP0 PE=1 SV=1	2	4	4	4	4	4	0	4	4	4	0	4	4	4	0	4	14.5	14.5	14.5	34.364	317	317;317	3.76	1	3	3	12	6	9	10		6	3.12e-30	14.5	14.5	0	14.5	140680000	66400000	40200000		34100000
P62244	P62244	1	1	1	40S ribosomal protein S15a	RPS15A	>sp|P62244|RS15A_HUMAN 40S ribosomal protein S15a OS=Homo sapiens GN=RPS15A PE=1 SV=2	1	1	1	1	1	1	1	1	1	1	1	1	1	1	1	1	10.8	10.8	10.8	14.839	130	130	3.25	2	2	2	3	3	5	5	1	1	9.63e-14	10.8	10.8	10.8	10.8	118760000	75500000	31100000	3430000	8790000
P19338	P19338	6	6	6	Nucleolin	NCL	>sp|P19338|NUCL_HUMAN Nucleolin OS=Homo sapiens GN=NCL PE=1 SV=3	1	6	6	6	6	5	6	6	6	5	6	6	6	5	6	6	8.5	8.5	8.5	76.613	710	710	2.05	18	12	9	4	1	12	10	9	13	2.06e-24	8.5	7.3	8.5	8.5	231340000	72500000	32100000	28300000	98500000
P23246	P23246	5	5	4	Splicing factor, proline- and glutamine-rich	SFPQ	>sp|P23246|SFPQ_HUMAN Splicing factor, proline- and glutamine-rich OS=Homo sapiens GN=SFPQ PE=1 SV=2	1	5	5	4	4	3	2	4	4	3	2	4	3	2	1	3	7.9	7.9	6.8	76.149	707	707	2.52	7	9	7	3	3	10	9	2	8	2.59e-23	7.9	6.4	3.5	5.1	190370000	57900000	46100000	21000000	65400000
Q71UI9;P0C0S5	Q71UI9;P0C0S5	5;5	5;5	3;3	Histone H2A.V;Histone H2A.Z	H2AFV;H2AFZ	>sp|Q71UI9|H2AV_HUMAN Histone H2A.V OS=Homo sapiens GN=H2AFV PE=1 SV=3;>sp|P0C0S5|H2AZ_HUMAN Histone H2A.Z OS=Homo sapiens GN=H2AFZ PE=1 SV=2	2	5	5	3	4	3	3	3	4	3	3	3	2	1	1	1	43	43	35.9	13.509	128	128;128	2.58	12	9	8	6	5	10	10	6	14	5.37e-41	43	20.3	20.3	20.3	473740000	48200000	55200000	141000000	230000000
P02790	P02790	2	2	2	Hemopexin	HPX	>sp|P02790|HEMO_HUMAN Hemopexin OS=Homo sapiens GN=HPX PE=1 SV=2	1	2	2	2	2	0	0	0	2	0	0	0	2	0	0	0	3.9	3.9	3.9	51.676	462	462	3	1	1	2	1	1	6				0.00079379	3.9	0	0	0	51646000	51600000
O60264;P28370	O60264	11;2	11;2	11;2	SWI/SNF-related matrix-associated actin-dependent regulator of chromatin subfamily A member 5	SMARCA5	>sp|O60264|SMCA5_HUMAN SWI/SNF-related matrix-associated actin-dependent regulator of chromatin subfamily A member 5 OS=Homo sapiens GN=SMARCA5 PE=1 SV=1	2	11	11	11	11	6	2	7	11	6	2	7	11	6	2	7	11.4	11.4	11.4	121.9	1052	1052;1054	1.76	8	25				14	7	2	10	3.63e-34	11.4	5.4	1.7	6.3	161260000	71500000	31000000	3950000	54800000
Q15776	Q15776	1	1	1	Zinc finger protein 192	ZNF192	>sp|Q15776|ZKSC8_HUMAN Zinc finger protein with KRAB and SCAN domains 8 OS=Homo sapiens GN=ZKSCAN8 PE=1 SV=2	1	1	1	1	1	1	0	0	1	1	0	0	1	1	0	0	1.2	1.2	1.2	65.815	578	578	3.67			1	2		1	2			0.026633	1.2	1.2	0	0	100690000	28700000	72000000
P23396	P23396	4	4	4	40S ribosomal protein S3	RPS3	>sp|P23396|RS3_HUMAN 40S ribosomal protein S3 OS=Homo sapiens GN=RPS3 PE=1 SV=2	1	4	4	4	3	4	0	3	3	4	0	3	3	4	0	3	23.5	23.5	23.5	26.688	243	243	3.54	4	2	2	9	7	10	9		5	9.73e-15	14.4	23.5	0	14.4	137700000	49100000	50600000		38000000
Q9BVA1;Q13885;Q9BUF5	Q9BVA1;Q13885	14;14;6	2;2;1	2;2;1	Tubulin beta-2B chain;Tubulin beta-2A chain	TUBB2B;TUBB2A	>sp|Q9BVA1|TBB2B_HUMAN Tubulin beta-2B chain OS=Homo sapiens GN=TUBB2B PE=1 SV=1;>sp|Q13885|TBB2A_HUMAN Tubulin beta-2A chain OS=Homo sapiens GN=TUBB2A PE=1 SV=1	3	14	2	2	14	10	7	8	2	0	0	1	2	0	0	1	35.3	6.1	6.1	49.953	445	445;445;446	3.4			6	4		9			1	1.27e-236	35.3	25.2	20	22.7	60831000	49000000			11800000
P10155	P10155	1	1	1	60 kDa SS-A/Ro ribonucleoprotein	TROVE2	>sp|P10155|RO60_HUMAN 60 kDa SS-A/Ro ribonucleoprotein OS=Homo sapiens GN=TROVE2 PE=1 SV=2	1	1	1	1	1	1	1	1	1	1	1	1	1	1	1	1	2.8	2.8	2.8	60.67	538	538	2.44	3	3	1		2	6	1	1	1	3.63e-22	2.8	2.8	2.8	2.8	103200000	91500000	5910000	2680000	3160000
P46940;Q13576;Q86VI3	P46940	9;1;1	9;1;1	9;1;1	Ras GTPase-activating-like protein IQGAP1	IQGAP1	>sp|P46940|IQGA1_HUMAN Ras GTPase-activating-like protein IQGAP1 OS=Homo sapiens GN=IQGAP1 PE=1 SV=1	3	9	9	9	9	0	2	2	9	0	2	2	9	0	2	2	6.6	6.6	6.6	189.25	1657	1657;1575;1631	1.81	8	10	2	1		17		2	2	2.52e-43	6.6	0	1.2	1.1	77827000	48600000		25400000	3780000
P61254;Q9UNX3	P61254	3;1	3;1	3;1	60S ribosomal protein L26	RPL26	>sp|P61254|RL26_HUMAN 60S ribosomal protein L26 OS=Homo sapiens GN=RPL26 PE=1 SV=1	2	3	3	3	2	2	2	2	2	2	2	2	2	2	2	2	13.1	13.1	13.1	17.258	145	145;145	3.12	4	3	2	3	5	8	3	2	4	1.33e-07	6.9	12.4	12.4	12.4	208860000	78600000	17000000	36200000	77100000
P29401	P29401	9	9	9	Transketolase	TKT	>sp|P29401|TKT_HUMAN Transketolase OS=Homo sapiens GN=TKT PE=1 SV=3	1	9	9	9	8	4	0	3	8	4	0	3	8	4	0	3	23.9	23.9	23.9	67.877	623	623	2.29	6	4	10	1		11	6		4	2.86e-116	22.5	8.3	0	5.9	119730000	78500000	15800000		25400000
P45880	P45880	6	6	6	Voltage-dependent anion-selective channel protein 2	VDAC2	>sp|P45880|VDAC2_HUMAN Voltage-dependent anion-selective channel protein 2 OS=Homo sapiens GN=VDAC2 PE=1 SV=2	1	6	6	6	5	5	4	4	5	5	4	4	5	5	4	4	29.3	29.3	29.3	31.566	294	294	3.46	1	6	11	16	5	13	10	8	8	7.17e-44	21.4	21.4	19.7	18.7	158010000	53900000	39400000	18700000	46000000
P11717	P11717	1	1	1	Cation-independent mannose-6-phosphate receptor	IGF2R	>sp|P11717|MPRI_HUMAN Cation-independent mannose-6-phosphate receptor OS=Homo sapiens GN=IGF2R PE=1 SV=3	1	1	1	1	1	1	1	1	1	1	1	1	1	1	1	1	0.4	0.4	0.4	274.37	2491	2491	3.07	3	3	2	4	3	3	5	3	4	0.0001279	0.4	0.4	0.4	0.4	177870000	34400000	57200000	29600000	56600000
P52272	P52272	5	5	5	Heterogeneous nuclear ribonucleoprotein M	HNRNPM	>sp|P52272|HNRPM_HUMAN Heterogeneous nuclear ribonucleoprotein M OS=Homo sapiens GN=HNRNPM PE=1 SV=3	1	5	5	5	3	3	3	3	3	3	3	3	3	3	3	3	9.5	9.5	9.5	77.515	730	730	2.27	5	7	9	1		5	6	5	6	1.37e-83	5.1	6.8	6.6	6.8	213340000	50200000	40800000	15200000	107000000
P02794	P02794	1	1	1	Ferritin heavy chain	FTH1	>sp|P02794|FRIH_HUMAN Ferritin heavy chain OS=Homo sapiens GN=FTH1 PE=1 SV=2	1	1	1	1	1	1	0	0	1	1	0	0	1	1	0	0	5.5	5.5	5.5	21.225	183	183	2.77	4	3	1	2	3	7	6			0.00044625	5.5	5.5	0	0	89898000	60200000	29700000
P00738;P00739	P00738	3;1	3;1	3;1	Haptoglobin;Haptoglobin alpha chain;Haptoglobin beta chain	HP	>sp|P00738|HPT_HUMAN Haptoglobin OS=Homo sapiens GN=HP PE=1 SV=1	2	3	3	3	3	0	0	0	3	0	0	0	3	0	0	0	7.1	7.1	7.1	45.205	406	406;348	4				3		3				3.47e-07	7.1	0	0	0	44805000	44800000
Q00610;P53675	Q00610	14;6	14;6	14;6	Clathrin heavy chain 1	CLTC	>sp|Q00610|CLH1_HUMAN Clathrin heavy chain 1 OS=Homo sapiens GN=CLTC PE=1 SV=5	2	14	14	14	14	7	11	9	14	7	11	9	14	7	11	9	9.8	9.8	9.8	191.61	1675	1675;1640	1.33	41	15	2			27	7	12	12	3.53e-48	9.8	5	8.5	6.7	163280000	72700000	16900000	35100000	38600000
P08865	P08865	5	5	5	40S ribosomal protein SA	RPSA	>sp|P08865|RSSA_HUMAN 40S ribosomal protein SA OS=Homo sapiens GN=RPSA PE=1 SV=4	1	5	5	5	2	5	2	2	2	5	2	2	2	5	2	2	24.4	24.4	24.4	32.854	295	295	3.52	2	3	7	15	4	11	13	2	5	2.73e-63	10.8	24.4	10.2	10.8	121450000	39500000	48700000	10900000	22400000
Q15517	Q15517	1	1	1	Corneodesmosin	CDSN	>sp|Q15517|CDSN_HUMAN Corneodesmosin OS=Homo sapiens GN=CDSN PE=1 SV=3	1	1	1	1	1	1	1	1	1	1	1	1	1	1	1	1	3.4	3.4	3.4	51.522	529	529	3.18	3	3	3	4	4	5	5	2	5	2.13e-06	3.4	3.4	3.4	3.4	205690000	48200000	38300000	30100000	89100000
P38646	P38646	9	8	8	Stress-70 protein, mitochondrial	HSPA9	>sp|P38646|GRP75_HUMAN Stress-70 protein, mitochondrial OS=Homo sapiens GN=HSPA9 PE=1 SV=2	1	9	8	8	7	8	5	9	6	7	4	8	6	7	4	8	16.1	15	15	73.68	679	679	2.06	14	19	15	1		10	15	4	20	3.21e-46	11.6	14	7.8	16.1	204520000	34100000	51500000	9220000	110000000
P21796	P21796	5	5	5	Voltage-dependent anion-selective channel protein 1	VDAC1	>sp|P21796|VDAC1_HUMAN Voltage-dependent anion-selective channel protein 1 OS=Homo sapiens GN=VDAC1 PE=1 SV=2	1	5	5	5	3	4	2	3	3	4	2	3	3	4	2	3	23	23	23	30.772	283	283	4.05			4	10	5	6	7	2	4	6.78e-13	11.3	14.8	11	12	129630000	37800000	47300000	6390000	38100000
Q08211	Q08211	11	11	11	ATP-dependent RNA helicase A	DHX9	>sp|Q08211|DHX9_HUMAN ATP-dependent RNA helicase A OS=Homo sapiens GN=DHX9 PE=1 SV=4	1	11	11	11	7	4	10	10	7	4	10	10	7	4	10	10	10.6	10.6	10.6	140.96	1270	1270	1.64	26	19	3	1	1	14	6	11	19	1.21e-68	6.9	3.5	9.6	9.6	211590000	69400000	14500000	35700000	92100000
Q8WVV4	Q8WVV4	4	4	4	Protein POF1B	POF1B	>sp|Q8WVV4|POF1B_HUMAN Protein POF1B OS=Homo sapiens GN=POF1B PE=1 SV=3	1	4	4	4	4	3	3	3	4	3	3	3	4	3	3	3	8	8	8	68.064	589	589	3.21	5	5	9	6	8	12	11	5	5	3.5e-33	8	5.3	5.3	5.3	124900000	52700000	31100000	17200000	23900000
Q9H093	Q9H093	1	1	1	NUAK family SNF1-like kinase 2	NUAK2	>sp|Q9H093|NUAK2_HUMAN NUAK family SNF1-like kinase 2 OS=Homo sapiens GN=NUAK2 PE=1 SV=1	1	1	1	1	1	0	1	0	1	0	1	0	1	0	1	0	3.3	3.3	3.3	69.611	628	628	4				2		1		1		0.0091266	3.3	0	3.3	0	338470000	41500000		297000000
Q14204	Q14204	17	17	17	Cytoplasmic dynein 1 heavy chain 1	DYNC1H1	>sp|Q14204|DYHC1_HUMAN Cytoplasmic dynein 1 heavy chain 1 OS=Homo sapiens GN=DYNC1H1 PE=1 SV=5	1	17	17	17	16	2	2	5	16	2	2	5	16	2	2	5	4	4	4	532.4	4646	4646	1.44	26	4	2	1	1	19	5	2	8	7.15e-51	3.8	0.5	0.6	1.4	104670000	63900000	17700000	2620000	20500000
Q15149	Q15149	31	25	25	Plectin	PLEC	>sp|Q15149|PLEC_HUMAN Plectin OS=Homo sapiens GN=PLEC PE=1 SV=3	1	31	25	25	31	7	1	2	25	5	0	0	25	5	0	0	7.4	5.8	5.8	531.78	4684	4684	1.09	30	1	1			27	5			2.39e-88	7.4	1.9	0.4	0.8	80179000	75800000	4380000
Q13162	Q13162	6	4	4	Peroxiredoxin-4	PRDX4	>sp|Q13162|PRDX4_HUMAN Peroxiredoxin-4 OS=Homo sapiens GN=PRDX4 PE=1 SV=1	1	6	4	4	5	5	4	4	4	4	2	3	4	4	2	3	24	17	17	30.54	271	271	4.76			1	2	14	5	5	2	5	1.7e-21	19.6	19.6	16.2	15.1	136540000	35800000	44100000	26200000	30500000
P30048	P30048	4	4	4	Thioredoxin-dependent peroxide reductase, mitochondrial	PRDX3	>sp|P30048|PRDX3_HUMAN Thioredoxin-dependent peroxide reductase, mitochondrial OS=Homo sapiens GN=PRDX3 PE=1 SV=3	1	4	4	4	4	4	4	2	4	4	4	2	4	4	4	2	18.4	18.4	18.4	27.692	256	256	4.45		2	1	4	15	6	8	5	3	1.17e-13	18.4	18.4	18.4	8.6	186550000	22700000	57100000	64700000	42000000
P49327	P49327	15	15	15	Fatty acid synthase;[Acyl-carrier-protein] S-acetyltransferase;[Acyl-carrier-protein] S-malonyltransferase;3-oxoacyl-[acyl-carrier-protein] synthase;3-oxoacyl-[acyl-carrier-protein] reductase;3-hydroxypalmitoyl-[acyl-carrier-protein] dehydratase;Enoyl-[acyl-carrier-protein] reductase;Oleoyl-[acyl-carrier-protein] hydrolase	FASN	>sp|P49327|FAS_HUMAN Fatty acid synthase OS=Homo sapiens GN=FASN PE=1 SV=3	1	15	15	15	13	7	7	4	13	7	7	4	13	7	7	4	7.4	7.4	7.4	273.42	2511	2511	1.38	29	10	3			20	7	8	7	1.23e-55	6.4	3.4	3.7	2.1	126870000	66400000	12700000	23000000	24700000
P13797;Q14651;P13796	P13797	9;3;2	9;3;2	9;3;2	Plastin-3	PLS3	>sp|P13797|PLST_HUMAN Plastin-3 OS=Homo sapiens GN=PLS3 PE=1 SV=4	3	9	9	9	6	3	2	7	6	3	2	7	6	3	2	7	17	17	17	70.81	630	630;629;627	2.8	1	10	14	4	1	10	4	2	14	7.54e-65	11.1	5.7	3.7	13.2	191260000	62400000	15500000	8770000	105000000
Q96QK1	Q96QK1	4	4	4	Vacuolar protein sorting-associated protein 35	VPS35	>sp|Q96QK1|VPS35_HUMAN Vacuolar protein sorting-associated protein 35 OS=Homo sapiens GN=VPS35 PE=1 SV=2	1	4	4	4	4	1	0	1	4	1	0	1	4	1	0	1	5.8	5.8	5.8	91.706	796	796	1.45	6	5				8	2		1	1.51e-26	5.8	1.3	0	1.4	79333000	72800000	4990000		1510000
Q96DA0	Q96DA0	2	2	2	Zymogen granule protein 16 homolog B	ZG16B	>sp|Q96DA0|ZG16B_HUMAN Zymogen granule protein 16 homolog B OS=Homo sapiens GN=ZG16B PE=1 SV=3	1	2	2	2	2	2	1	1	2	2	1	1	2	2	1	1	12	12	12	22.739	208	208	3.46	2	2	2	2	5	6	3	1	3	4.05e-07	12	12	7.7	4.3	102950000	31300000	46000000	3360000	22200000
Q13283	Q13283	2	2	2	Ras GTPase-activating protein-binding protein 1	G3BP1	>sp|Q13283|G3BP1_HUMAN Ras GTPase-activating protein-binding protein 1 OS=Homo sapiens GN=G3BP1 PE=1 SV=1	1	2	2	2	2	2	0	0	2	2	0	0	2	2	0	0	4.7	4.7	4.7	52.164	466	466	3.25	1	2	4	3	2	7	5			6.13e-75	4.7	4.7	0	0	76835000	59900000	16900000
P61026	P61026	3	3	2	Ras-related protein Rab-10	RAB10	>sp|P61026|RAB10_HUMAN Ras-related protein Rab-10 OS=Homo sapiens GN=RAB10 PE=1 SV=1	1	3	3	2	3	3	1	1	3	3	1	1	2	2	0	0	17	17	11.5	22.541	200	200	3.41	2	3	4	2	6	7	4	2	4	2.32e-20	17	17	5.5	5.5	121980000	47600000	28800000	27500000	18100000
P46776	P46776	1	1	1	60S ribosomal protein L27a	RPL27A	>sp|P46776|RL27A_HUMAN 60S ribosomal protein L27a OS=Homo sapiens GN=RPL27A PE=1 SV=2	1	1	1	1	1	1	0	0	1	1	0	0	1	1	0	0	7.4	7.4	7.4	16.561	148	148	2.29	3	2		1	1	6	1			3.84e-05	7.4	7.4	0	0	75916000	74900000	1010000
P31943;P55795	P31943	7;3	7;3	5;2	Heterogeneous nuclear ribonucleoprotein H;Heterogeneous nuclear ribonucleoprotein H, N-terminally processed	HNRNPH1	>sp|P31943|HNRH1_HUMAN Heterogeneous nuclear ribonucleoprotein H OS=Homo sapiens GN=HNRNPH1 PE=1 SV=4	2	7	7	5	3	2	6	4	3	2	6	4	2	2	4	4	18.5	18.5	12.5	49.229	449	449;449	2.69	6	6	14	4	2	11	6	7	8	4.54e-80	9.6	7.3	14.9	10.5	175930000	62600000	13200000	41300000	58800000
P55072	P55072	7	7	7	Transitional endoplasmic reticulum ATPase	VCP	>sp|P55072|TERA_HUMAN Transitional endoplasmic reticulum ATPase OS=Homo sapiens GN=VCP PE=1 SV=4	1	7	7	7	7	4	2	2	7	4	2	2	7	4	2	2	10.5	10.5	10.5	89.321	806	806	2	6	13	3		1	13	5	3	2	2.57e-35	10.5	6.6	2.5	2.5	89151000	64000000	11400000	4640000	9090000
P01011	P01011	3	3	3	Alpha-1-antichymotrypsin;Alpha-1-antichymotrypsin His-Pro-less	SERPINA3	>sp|P01011|AACT_HUMAN Alpha-1-antichymotrypsin OS=Homo sapiens GN=SERPINA3 PE=1 SV=2	1	3	3	3	3	0	0	0	3	0	0	0	3	0	0	0	7.3	7.3	7.3	47.65	423	423	2.75		1	3			4				4.73e-10	7.3	0	0	0	36339000	36300000
P37837	P37837	3	3	3	Transaldolase	TALDO1	>sp|P37837|TALDO_HUMAN Transaldolase OS=Homo sapiens GN=TALDO1 PE=1 SV=2	1	3	3	3	3	3	0	2	3	3	0	2	3	3	0	2	8.9	8.9	8.9	37.54	337	337	4.2				8	2	4	4		2	3.56e-06	8.9	8.9	0	5.6	83441000	33800000	38100000		11500000
Q07065	Q07065	7	7	7	Cytoskeleton-associated protein 4	CKAP4	>sp|Q07065|CKAP4_HUMAN Cytoskeleton-associated protein 4 OS=Homo sapiens GN=CKAP4 PE=1 SV=2	1	7	7	7	2	7	1	1	2	7	1	1	2	7	1	1	14.8	14.8	14.8	66.022	602	602	3.2		1	11	2	1	4	9	1	1	2.23e-18	3.7	14.8	2.3	1.5	71869000	20000000	51800000
Q99623	Q99623	8	8	8	Prohibitin-2	PHB2	>sp|Q99623|PHB2_HUMAN Prohibitin-2 OS=Homo sapiens GN=PHB2 PE=1 SV=2	1	8	8	8	6	6	7	5	6	6	7	5	6	6	7	5	27.8	27.8	27.8	33.296	299	299	3.67	1	2	5	24	1	10	10	8	5	1.11e-19	22.4	22.4	24.4	18.4	171500000	29300000	42000000	16200000	84100000
Q00839	Q00839	8	8	8	Heterogeneous nuclear ribonucleoprotein U	HNRNPU	>sp|Q00839|HNRPU_HUMAN Heterogeneous nuclear ribonucleoprotein U OS=Homo sapiens GN=HNRNPU PE=1 SV=6	1	8	8	8	4	5	5	6	4	5	5	6	4	5	5	6	10.3	10.3	10.3	90.583	825	825	1.74	19	13	5	2		9	9	7	14	3.86e-58	6.1	7.2	6.7	8.2	176050000	47100000	23600000	21200000	84100000
O94898	O94898	1	1	1	Leucine-rich repeats and immunoglobulin-like domains protein 2	LRIG2	>sp|O94898|LRIG2_HUMAN Leucine-rich repeats and immunoglobulin-like domains protein 2 OS=Homo sapiens GN=LRIG2 PE=2 SV=3	1	1	1	1	1	0	1	0	1	0	1	0	1	0	1	0	0.9	0.9	0.9	118.96	1065	1065	3			2			1		1		0.01183	0.9	0	0.9	0	69364000	34700000		34700000
Q13838;O00148	Q13838;O00148	4;3	4;3	4;3	Spliceosome RNA helicase DDX39B;ATP-dependent RNA helicase DDX39A	DDX39B;DDX39A	>sp|Q13838|DX39B_HUMAN Spliceosome RNA helicase DDX39B OS=Homo sapiens GN=DDX39B PE=1 SV=1;>sp|O00148|DX39A_HUMAN ATP-dependent RNA helicase DDX39A OS=Homo sapiens GN=DDX39A PE=1 SV=2	2	4	4	4	3	3	2	4	3	3	2	4	3	3	2	4	9.8	9.8	9.8	48.991	428	428;427	2.79	5	8	12	5	3	12	9	3	9	1.75e-08	7.2	7.2	5.6	9.8	157640000	33800000	35500000	23600000	64700000
Q9Y2J2	Q9Y2J2	7	7	7	Band 4.1-like protein 3	EPB41L3	>sp|Q9Y2J2|E41L3_HUMAN Band 4.1-like protein 3 OS=Homo sapiens GN=EPB41L3 PE=1 SV=2	1	7	7	7	5	5	3	7	5	5	3	7	5	5	3	7	9.7	9.7	9.7	120.68	1087	1087	2.77	1	17	11	10		10	11	4	14	5.62e-87	6.3	5.9	3.6	9.7	184930000	34800000	32800000	16400000	101000000
Q13371	Q13371	3	3	3	Phosducin-like protein	PDCL	>sp|Q13371|PHLP_HUMAN Phosducin-like protein OS=Homo sapiens GN=PDCL PE=1 SV=3	1	3	3	3	3	3	0	3	3	3	0	3	3	3	0	3	10.3	10.3	10.3	34.281	301	301	4				9		3	3		3	1.57e-06	10.3	10.3	0	10.3	93295000	28200000	39000000		26100000
Q96RQ3	Q96RQ3	5	5	5	Methylcrotonoyl-CoA carboxylase subunit alpha, mitochondrial	MCCC1	>sp|Q96RQ3|MCCA_HUMAN Methylcrotonoyl-CoA carboxylase subunit alpha, mitochondrial OS=Homo sapiens GN=MCCC1 PE=1 SV=3	1	5	5	5	4	4	1	2	4	4	1	2	4	4	1	2	11.2	11.2	11.2	80.472	725	725	3		1	11	1		6	4	1	2	1.35e-74	9.7	7.9	2.1	4.6	85157000	35400000	31100000	5320000	13300000
O00299	O00299	5	5	5	Chloride intracellular channel protein 1	CLIC1	>sp|O00299|CLIC1_HUMAN Chloride intracellular channel protein 1 OS=Homo sapiens GN=CLIC1 PE=1 SV=4	1	5	5	5	5	4	2	3	5	4	2	3	5	4	2	3	26.1	26.1	26.1	26.922	241	241	3.73	3	2		10	7	10	6	2	4	2.2e-23	26.1	21.2	8.7	16.2	88304000	40600000	25500000	3340000	18900000
P15104	P15104	2	2	2	Glutamine synthetase	GLUL	>sp|P15104|GLNA_HUMAN Glutamine synthetase OS=Homo sapiens GN=GLUL PE=1 SV=4	1	2	2	2	0	2	1	0	0	2	1	0	0	2	1	0	8	8	8	42.064	373	373	3.8			2	2	1		4	1		5.79e-08	0	8	2.7	0	32750000		32800000
Q5T749	Q5T749	2	2	2	Keratinocyte proline-rich protein	KPRP	>sp|Q5T749|KPRP_HUMAN Keratinocyte proline-rich protein OS=Homo sapiens GN=KPRP PE=1 SV=1	1	2	2	2	1	2	1	1	1	2	1	1	1	2	1	1	1.6	1.6	1.6	64.135	579	579	3.36	2	2	2	5	3	1	7	2	4	3.94e-05	1.4	1.6	1.6	1.6	133220000	5890000	58000000	26200000	43200000
P02679	P02679	2	2	2	Fibrinogen gamma chain	FGG	>sp|P02679|FIBG_HUMAN Fibrinogen gamma chain OS=Homo sapiens GN=FGG PE=1 SV=3	1	2	2	2	2	0	0	0	2	0	0	0	2	0	0	0	6.2	6.2	6.2	51.511	453	453	2.67		3	2	1		6				5.98e-08	6.2	0	0	0	31923000	31900000
P50991	P50991	7	7	7	T-complex protein 1 subunit delta	CCT4	>sp|P50991|TCPD_HUMAN T-complex protein 1 subunit delta OS=Homo sapiens GN=CCT4 PE=1 SV=4	1	7	7	7	4	6	3	4	4	6	3	4	4	6	3	4	16	16	16	57.924	539	539	2.72	3	4	15	3		8	8	3	6	1.81e-15	8.3	13.4	7.1	9.5	128300000	35200000	28400000	16600000	48100000
P29692	P29692	4	4	4	Elongation factor 1-delta	EEF1D	>sp|P29692|EF1D_HUMAN Elongation factor 1-delta OS=Homo sapiens GN=EEF1D PE=1 SV=5	1	4	4	4	4	4	2	4	4	4	2	4	4	4	2	4	14.9	14.9	14.9	31.121	281	281	3.42		4	6	14		7	7	2	8	3.21e-20	14.9	14.9	7.5	14.9	121070000	29700000	33300000	6030000	52000000
P63244	P63244	3	3	3	Guanine nucleotide-binding protein subunit beta-2-like 1	GNB2L1	>sp|P63244|GBLP_HUMAN Guanine nucleotide-binding protein subunit beta-2-like 1 OS=Homo sapiens GN=GNB2L1 PE=1 SV=3	1	3	3	3	2	2	1	1	2	2	1	1	2	2	1	1	9.1	9.1	9.1	35.076	317	317	3.47	3	1	2	7	4	7	7	1	2	1.02e-09	6.9	6.9	2.2	3.8	75071000	32400000	30300000	2660000	9700000
P0CG06;P0CG05;P0CF74;A0M8Q6;P0CG04;B9A064	P0CG06;P0CG05;P0CF74;A0M8Q6	3;3;2;2;1;1	3;3;2;2;1;1	3;3;2;2;1;1	Ig lambda-3 chain C regions;Ig lambda-2 chain C regions;Ig lambda-6 chain C region;Ig lambda-7 chain C region	IGLC3;IGLC2;IGLC6;IGLC7	>sp|P0CG06|LAC3_HUMAN Ig lambda-3 chain C regions OS=Homo sapiens GN=IGLC3 PE=1 SV=1;>sp|P0CG05|LAC2_HUMAN Ig lambda-2 chain C regions OS=Homo sapiens GN=IGLC2 PE=1 SV=1;>sp|P0CF74|LAC6_HUMAN Ig lambda-6 chain C region OS=Homo sapiens GN=IGLC6 PE=4 SV=1;>s	6	3	3	3	3	0	1	1	3	0	1	1	3	0	1	1	41.5	41.5	41.5	11.237	106	106;106;106;106;106;214	5					8	6		1	1	5.81e-30	41.5	0	9.4	9.4	57172000	31000000		7910000	18300000
Q15366;P57721	Q15366;P57721	4;2	4;2	2;0	Poly(rC)-binding protein 2;Poly(rC)-binding protein 3	PCBP2;PCBP3	>sp|Q15366|PCBP2_HUMAN Poly(rC)-binding protein 2 OS=Homo sapiens GN=PCBP2 PE=1 SV=1;>sp|P57721|PCBP3_HUMAN Poly(rC)-binding protein 3 OS=Homo sapiens GN=PCBP3 PE=2 SV=2	2	4	4	2	3	3	2	4	3	3	2	4	2	2	2	2	15.1	15.1	7.4	38.58	365	365;371	3.61	1	4	4	15	4	9	8	4	7	7.52e-57	12.9	12.9	7.4	15.1	147850000	33600000	26200000	31700000	56400000
Q02818	Q02818	2	2	2	Nucleobindin-1	NUCB1	>sp|Q02818|NUCB1_HUMAN Nucleobindin-1 OS=Homo sapiens GN=NUCB1 PE=1 SV=4	1	2	2	2	1	2	1	1	1	2	1	1	1	2	1	1	5.4	5.4	5.4	53.879	461	461	2.42	5	3		2	2	6	3	1	2	3.57e-06	3.3	5.4	2.2	2.2	245870000	33700000	25700000	3220000	183000000
P07237	P07237	8	8	8	Protein disulfide-isomerase	P4HB	>sp|P07237|PDIA1_HUMAN Protein disulfide-isomerase OS=Homo sapiens GN=P4HB PE=1 SV=3	1	8	8	8	4	6	0	3	4	6	0	3	4	6	0	3	17.3	17.3	17.3	57.116	508	508	2.79	2	3	11	3		9	7		3	7.78e-18	8.5	12.6	0	6.1	69055000	47900000	10700000		10500000
P40227;Q92526	P40227	7;1	7;1	7;1	T-complex protein 1 subunit zeta	CCT6A	>sp|P40227|TCPZ_HUMAN T-complex protein 1 subunit zeta OS=Homo sapiens GN=CCT6A PE=1 SV=3	2	7	7	7	3	5	3	5	3	5	3	5	3	5	3	5	14.5	14.5	14.5	58.024	531	531;530	2.91		5	16	1	1	5	8	3	7	5.22e-25	7.2	10.2	7.3	10.2	115930000	27800000	29200000	7630000	51300000
P40121	P40121	6	6	6	Macrophage-capping protein	CAPG	>sp|P40121|CAPG_HUMAN Macrophage-capping protein OS=Homo sapiens GN=CAPG PE=1 SV=2	1	6	6	6	6	2	0	0	6	2	0	0	6	2	0	0	21.8	21.8	21.8	38.498	348	348	4				10		7	3			3.45e-33	21.8	6.3	0	0	56406000	51400000	5010000
P14866	P14866	4	4	4	Heterogeneous nuclear ribonucleoprotein L	HNRNPL	>sp|P14866|HNRPL_HUMAN Heterogeneous nuclear ribonucleoprotein L OS=Homo sapiens GN=HNRNPL PE=1 SV=2	1	4	4	4	1	2	3	2	1	2	3	2	1	2	3	2	7.5	7.5	7.5	64.132	589	589	2.65	2	3	11	1		5	6	4	2	7.22e-16	1.7	4.1	5.1	4.1	130890000	26900000	29300000	46100000	28600000
Q01105;P0DME0	Q01105;P0DME0	3;2	3;2	3;2	Protein SET	SET	>sp|Q01105|SET_HUMAN Protein SET OS=Homo sapiens GN=SET PE=1 SV=3;>sp|P0DME0|SETLP_HUMAN Protein SETSIP OS=Homo sapiens GN=SETSIP PE=1 SV=1	2	3	3	3	2	3	1	3	2	3	1	3	2	3	1	3	11.7	11.7	11.7	33.488	290	290;302	2.8	4	5	3	7	1	7	6	1	6	3.1e-10	7.2	11.7	3.4	11.7	81143000	35300000	20800000	2480000	22600000
P14735	P14735	8	8	8	Insulin-degrading enzyme	IDE	>sp|P14735|IDE_HUMAN Insulin-degrading enzyme OS=Homo sapiens GN=IDE PE=1 SV=4	1	8	8	8	8	2	0	1	8	2	0	1	8	2	0	1	9.2	9.2	9.2	117.97	1019	1019	2		12				9	2		1	7.15e-41	9.2	1.9	0	1.2	55592000	51100000	4490000
P31946	P31946	6	2	2	14-3-3 protein beta/alpha;14-3-3 protein beta/alpha, N-terminally processed	YWHAB	>sp|P31946|1433B_HUMAN 14-3-3 protein beta/alpha OS=Homo sapiens GN=YWHAB PE=1 SV=3	1	6	2	2	5	6	4	3	2	2	0	0	2	2	0	0	24.4	10.6	10.6	28.082	246	246	5					6	3	3			8.68e-135	21.1	24.4	13.8	11	54685000	25600000	29100000
Q9HCC0	Q9HCC0	1	1	1	Methylcrotonoyl-CoA carboxylase beta chain, mitochondrial	MCCC2	>sp|Q9HCC0|MCCB_HUMAN Methylcrotonoyl-CoA carboxylase beta chain, mitochondrial OS=Homo sapiens GN=MCCC2 PE=1 SV=1	1	1	1	1	1	1	0	0	1	1	0	0	1	1	0	0	3.4	3.4	3.4	61.332	563	563	2.71	2	1	1	3		5	2			2.98e-53	3.4	3.4	0	0	53170000	43200000	9970000
P14625	P14625	10	8	8	Endoplasmin	HSP90B1	>sp|P14625|ENPL_HUMAN Endoplasmin OS=Homo sapiens GN=HSP90B1 PE=1 SV=1	1	10	8	8	8	7	4	4	7	5	2	2	7	5	2	2	14.8	13.1	13.1	92.468	803	803	2.5	5	13	4	3	3	14	9	2	3	1.94e-39	12.2	9.6	5.4	4.2	71580000	40000000	12900000	5700000	12900000
P00491	P00491	3	3	3	Purine nucleoside phosphorylase	PNP	>sp|P00491|PNPH_HUMAN Purine nucleoside phosphorylase OS=Homo sapiens GN=PNP PE=1 SV=2	1	3	3	3	3	3	0	0	3	3	0	0	3	3	0	0	10.7	10.7	10.7	32.118	289	289	4.55				5	6	5	6			5.52e-28	10.7	10.7	0	0	52125000	21000000	31100000
P07988	P07988	1	1	1	Pulmonary surfactant-associated protein B	SFTPB	>sp|P07988|PSPB_HUMAN Pulmonary surfactant-associated protein B OS=Homo sapiens GN=SFTPB PE=1 SV=3	1	1	1	1	1	1	0	1	1	1	0	1	1	1	0	1	3.1	3.1	3.1	42.117	381	381	2.29	2	2	2	1		1	4		2	0.00065068	3.1	3.1	0	3.1	58489000	1540000	50200000		6770000
P50395	P50395	3	3	3	Rab GDP dissociation inhibitor beta	GDI2	>sp|P50395|GDIB_HUMAN Rab GDP dissociation inhibitor beta OS=Homo sapiens GN=GDI2 PE=1 SV=2	1	3	3	3	1	2	1	0	1	2	1	0	1	2	1	0	8.5	8.5	8.5	50.663	445	445	3.5			4	1	1	2	3	1		2.3e-06	2.5	5.8	2.7	0	52918000	28000000	23600000	1340000
P68133;P68032;P63267;P62736;Q562R1	P68133;P68032;P63267;P62736	14;14;13;13;5	2;2;2;2;0	2;2;2;2;0	Actin, alpha skeletal muscle;Actin, alpha cardiac muscle 1;Actin, gamma-enteric smooth muscle;Actin, aortic smooth muscle	ACTA1;ACTC1;ACTG2;ACTA2	>sp|P68133|ACTS_HUMAN Actin, alpha skeletal muscle OS=Homo sapiens GN=ACTA1 PE=1 SV=1;>sp|P68032|ACTC_HUMAN Actin, alpha cardiac muscle 1 OS=Homo sapiens GN=ACTC1 PE=1 SV=1;>sp|P63267|ACTH_HUMAN Actin, gamma-enteric smooth muscle OS=Homo sapiens GN=ACTG2 P	5	14	2	2	14	13	9	9	2	1	0	0	2	1	0	0	31.8	6.1	6.1	42.051	377	377;377;376;377;376	2.36	4	3	2		2	9	2			4.26e-122	31.8	30.2	23.3	23.3	51247000	45500000	5700000
Q9NP55	Q9NP55	3	3	3	BPI fold-containing family A member 1	BPIFA1	>sp|Q9NP55|BPIA1_HUMAN BPI fold-containing family A member 1 OS=Homo sapiens GN=BPIFA1 PE=1 SV=1	1	3	3	3	2	3	1	1	2	3	1	1	2	3	1	1	15.6	15.6	15.6	26.712	256	256	4.7				3	7	3	4	1	2	2.36e-22	11.3	15.6	5.5	5.5	60497000	6410000	44600000	3840000	5690000
P16403;P10412;P16402;P22492;Q02539	P16403;P10412;P16402;P22492;Q02539	2;2;2;1;1	2;2;2;1;1	2;2;2;1;1	Histone H1.2;Histone H1.4;Histone H1.3;Histone H1t;Histone H1.1	HIST1H1C;HIST1H1E;HIST1H1D;HIST1H1T;HIST1H1A	>sp|P16403|H12_HUMAN Histone H1.2 OS=Homo sapiens GN=HIST1H1C PE=1 SV=2;>sp|P10412|H14_HUMAN Histone H1.4 OS=Homo sapiens GN=HIST1H1E PE=1 SV=2;>sp|P16402|H13_HUMAN Histone H1.3 OS=Homo sapiens GN=HIST1H1D PE=1 SV=2;>sp|P22492|H1T_HUMAN Histone H1t OS=Homo	5	2	2	2	1	1	1	2	1	1	1	2	1	1	1	2	11.3	11.3	11.3	21.364	213	213;219;221;207;215	2.38	4	4	2	2	1	5	3	1	4	7.49e-06	5.2	5.2	5.2	11.3	102930000	31700000	19300000	6550000	45400000
Q13263	Q13263	5	5	5	Transcription intermediary factor 1-beta	TRIM28	>sp|Q13263|TIF1B_HUMAN Transcription intermediary factor 1-beta OS=Homo sapiens GN=TRIM28 PE=1 SV=5	1	5	5	5	4	2	1	4	4	2	1	4	4	2	1	4	8.5	8.5	8.5	88.549	835	835	1.6	6	9				6	3	1	5	3.34e-84	7.2	4.4	3.6	7.7	74638000	40700000	10100000	2320000	21500000
P09429	P09429	1	1	1	High mobility group protein B1	HMGB1	>sp|P09429|HMGB1_HUMAN High mobility group protein B1 OS=Homo sapiens GN=HMGB1 PE=1 SV=3	1	1	1	1	1	1	0	0	1	1	0	0	1	1	0	0	6.5	6.5	6.5	24.893	215	215	1.33	2	1				2	1			0.0070388	6.5	6.5	0	0	50503000	35600000	14900000
P62906	P62906	2	2	2	60S ribosomal protein L10a	RPL10A	>sp|P62906|RL10A_HUMAN 60S ribosomal protein L10a OS=Homo sapiens GN=RPL10A PE=1 SV=2	1	2	2	2	2	2	0	0	2	2	0	0	2	2	0	0	9.7	9.7	9.7	24.831	217	217	4.67				2	4	3	3			4.55e-05	9.7	9.7	0	0	50478000	29800000	20700000
Q9UIV8	Q9UIV8	6	6	6	Serpin B13	SERPINB13	>sp|Q9UIV8|SPB13_HUMAN Serpin B13 OS=Homo sapiens GN=SERPINB13 PE=1 SV=2	1	6	6	6	6	3	0	0	6	3	0	0	6	3	0	0	21.5	21.5	21.5	44.276	391	391	3.83			2	10		8	4			2.75e-30	21.5	10	0	0	50020000	34700000	15400000
P13667	P13667	3	3	3	Protein disulfide-isomerase A4	PDIA4	>sp|P13667|PDIA4_HUMAN Protein disulfide-isomerase A4 OS=Homo sapiens GN=PDIA4 PE=1 SV=2	1	3	3	3	2	2	1	1	2	2	1	1	2	2	1	1	5.3	5.3	5.3	72.932	645	645	1.73	5	4	2			5	4	1	1	6.95e-14	3.6	3.6	1.9	1.7	50863000	36900000	12400000	1580000
P56537	P56537	3	3	3	Eukaryotic translation initiation factor 6	EIF6	>sp|P56537|IF6_HUMAN Eukaryotic translation initiation factor 6 OS=Homo sapiens GN=EIF6 PE=1 SV=1	1	3	3	3	3	3	1	1	3	3	1	1	3	3	1	1	19.6	19.6	19.6	26.599	245	245	5					9	4	3	1	1	6.63e-09	19.6	19.6	4.1	4.1	74265000	27400000	21600000	13400000	11900000
P25311	P25311	5	5	5	Zinc-alpha-2-glycoprotein	AZGP1	>sp|P25311|ZA2G_HUMAN Zinc-alpha-2-glycoprotein OS=Homo sapiens GN=AZGP1 PE=1 SV=2	1	5	5	5	3	4	3	2	3	4	3	2	3	4	3	2	19.1	19.1	19.1	34.258	298	298	3.04	6	5	3	6	6	8	10	4	4	1.56e-17	11.4	15.8	13.1	9.7	68533000	20700000	28300000	8030000	11500000
P15311	P15311	3	3	3	Ezrin	EZR	>sp|P15311|EZRI_HUMAN Ezrin OS=Homo sapiens GN=EZR PE=1 SV=4	1	3	3	3	3	2	1	1	3	2	1	1	3	2	1	1	5.8	5.8	5.8	69.412	586	586	2.25	2	3	2	1		4	2	1	1	1.46e-07	5.8	3.2	1.2	1.2	104350000	33600000	14400000	13200000	43200000
P30101	P30101	6	6	6	Protein disulfide-isomerase A3	PDIA3	>sp|P30101|PDIA3_HUMAN Protein disulfide-isomerase A3 OS=Homo sapiens GN=PDIA3 PE=1 SV=4	1	6	6	6	5	5	1	2	5	5	1	2	5	5	1	2	13.1	13.1	13.1	56.782	505	505	2.67	2	3	12	1		7	7	1	3	2.47e-11	11.1	11.1	1.8	4.6	59015000	24100000	23600000	2500000	8780000
Q02878	Q02878	5	5	5	60S ribosomal protein L6	RPL6	>sp|Q02878|RL6_HUMAN 60S ribosomal protein L6 OS=Homo sapiens GN=RPL6 PE=1 SV=3	1	5	5	5	2	4	0	2	2	4	0	2	2	4	0	2	21.5	21.5	21.5	32.728	288	288	3.08	3	3	1	2	4	5	6		2	9.6e-59	6.9	19.1	0	8.7	60690000	25800000	21400000		13500000
P38606	P38606	3	3	3	V-type proton ATPase catalytic subunit A	ATP6V1A	>sp|P38606|VATA_HUMAN V-type proton ATPase catalytic subunit A OS=Homo sapiens GN=ATP6V1A PE=1 SV=2	1	3	3	3	3	3	0	1	3	3	0	1	3	3	0	1	5.8	5.8	5.8	68.303	617	617	2.91		2	8	1		5	5		1	2.19e-07	5.8	5.8	0	1.5	51910000	33600000	13500000		4760000
P30086	P30086	3	3	3	Phosphatidylethanolamine-binding protein 1;Hippocampal cholinergic neurostimulating peptide	PEBP1	>sp|P30086|PEBP1_HUMAN Phosphatidylethanolamine-binding protein 1 OS=Homo sapiens GN=PEBP1 PE=1 SV=3	1	3	3	3	2	3	0	0	2	3	0	0	2	3	0	0	22.5	22.5	22.5	21.057	187	187	5					6	2	4			8.72e-41	11.8	22.5	0	0	46249000	9720000	36500000
Q9BQ50	Q9BQ50	2	2	2	Three prime repair exonuclease 2	TREX2	>sp|Q9BQ50|TREX2_HUMAN Three prime repair exonuclease 2 OS=Homo sapiens GN=TREX2 PE=1 SV=1	1	2	2	2	1	2	0	0	1	2	0	0	1	2	0	0	11.5	11.5	11.5	30.621	279	279	4.75				1	3	1	3			1.9e-14	5	11.5	0	0	22847000		22800000
P16152;O75828	P16152;O75828	4;2	4;2	4;2	Carbonyl reductase [NADPH] 1;Carbonyl reductase [NADPH] 3	CBR1;CBR3	>sp|P16152|CBR1_HUMAN Carbonyl reductase [NADPH] 1 OS=Homo sapiens GN=CBR1 PE=1 SV=3;>sp|O75828|CBR3_HUMAN Carbonyl reductase [NADPH] 3 OS=Homo sapiens GN=CBR3 PE=1 SV=3	2	4	4	4	4	4	0	0	4	4	0	0	4	4	0	0	19.5	19.5	19.5	30.375	277	277;277	3.69	1	2	2	7	4	9	7			3.91e-51	19.5	19.5	0	0	45443000	30400000	15100000
O43390	O43390	3	3	2	Heterogeneous nuclear ribonucleoprotein R	HNRNPR	>sp|O43390|HNRPR_HUMAN Heterogeneous nuclear ribonucleoprotein R OS=Homo sapiens GN=HNRNPR PE=1 SV=1	1	3	3	2	1	3	2	2	1	3	2	2	1	2	2	1	5.1	5.1	3.8	70.942	633	633	2.77	1	3	7	2		3	4	2	4	7.04e-09	2.1	5.1	3.8	3.3	116190000	14400000	30900000	12700000	58300000
P17987	P17987	7	7	7	T-complex protein 1 subunit alpha	TCP1	>sp|P17987|TCPA_HUMAN T-complex protein 1 subunit alpha OS=Homo sapiens GN=TCP1 PE=1 SV=1	1	7	7	7	4	5	2	5	4	5	2	5	4	5	2	5	15.1	15.1	15.1	60.343	556	556	3		3	17	3		8	5	2	8	2.07e-38	8.3	10.4	4.7	11.2	97660000	28000000	16600000	6490000	46500000
P28066	P28066	3	3	3	Proteasome subunit alpha type-5	PSMA5	>sp|P28066|PSA5_HUMAN Proteasome subunit alpha type-5 OS=Homo sapiens GN=PSMA5 PE=1 SV=3	1	3	3	3	3	3	0	1	3	3	0	1	3	3	0	1	17.4	17.4	17.4	26.411	241	241	4.7				3	7	4	5		1	3.68e-28	17.4	17.4	0	5.4	46697000	17400000	27000000		2260000
O75635	O75635	6	6	6	Serpin B7	SERPINB7	>sp|O75635|SPB7_HUMAN Serpin B7 OS=Homo sapiens GN=SERPINB7 PE=1 SV=1	1	6	6	6	6	1	1	0	6	1	1	0	6	1	1	0	16.3	16.3	16.3	42.904	380	380	3.67		1	3	7	1	9	2	1		8.86e-12	16.3	2.9	2.6	0	45305000	38100000	5980000	1250000
P12694	P12694	1	1	1	2-oxoisovalerate dehydrogenase subunit alpha, mitochondrial	BCKDHA	>sp|P12694|ODBA_HUMAN 2-oxoisovalerate dehydrogenase subunit alpha, mitochondrial OS=Homo sapiens GN=BCKDHA PE=1 SV=2	1	1	1	1	1	1	0	0	1	1	0	0	1	1	0	0	3.6	3.6	3.6	50.47	445	445	3.14	1	1	2	2	1	5	2			6.92e-06	3.6	3.6	0	0	43302000	34100000	9220000
P51991	P51991	6	6	6	Heterogeneous nuclear ribonucleoprotein A3	HNRNPA3	>sp|P51991|ROA3_HUMAN Heterogeneous nuclear ribonucleoprotein A3 OS=Homo sapiens GN=HNRNPA3 PE=1 SV=2	1	6	6	6	4	3	0	4	4	3	0	4	4	3	0	4	19.8	19.8	19.8	39.594	378	378	3.29	4	2	3	13	2	12	6		6	7.64e-21	13.8	10.1	0	14.3	73662000	31100000	12200000		30400000
P61020;P20339;P51148	P61020;P20339;P51148	1;1;1	1;1;1	1;1;1	Ras-related protein Rab-5B;Ras-related protein Rab-5A;Ras-related protein Rab-5C	RAB5B;RAB5A;RAB5C	>sp|P61020|RAB5B_HUMAN Ras-related protein Rab-5B OS=Homo sapiens GN=RAB5B PE=1 SV=1;>sp|P20339|RAB5A_HUMAN Ras-related protein Rab-5A OS=Homo sapiens GN=RAB5A PE=1 SV=2;>sp|P51148|RAB5C_HUMAN Ras-related protein Rab-5C OS=Homo sapiens GN=RAB5C PE=1 SV=2	3	1	1	1	1	1	0	1	1	1	0	1	1	1	0	1	5.1	5.1	5.1	23.707	215	215;215;216	3.75		1	2	3	2	2	3		3	0.00088558	5.1	5.1	0	5.1	50501000	11900000	30300000		8270000
P62917	P62917	1	1	1	60S ribosomal protein L8	RPL8	>sp|P62917|RL8_HUMAN 60S ribosomal protein L8 OS=Homo sapiens GN=RPL8 PE=1 SV=2	1	1	1	1	1	1	0	0	1	1	0	0	1	1	0	0	4.3	4.3	4.3	28.024	257	257	4.5				2	2	2	2			0.0092924	4.3	4.3	0	0	41764000	18400000	23400000
P06454	P06454	1	1	1	Prothymosin alpha;Thymosin alpha-1	PTMA	>sp|P06454|PTMA_HUMAN Prothymosin alpha OS=Homo sapiens GN=PTMA PE=1 SV=2	1	1	1	1	1	1	1	0	1	1	1	0	1	1	1	0	12.6	12.6	12.6	12.203	111	111	3	3	1	2	3	2	4	4	3		1.61e-14	12.6	12.6	12.6	0	52553000	23600000	18200000	10700000
P55210	P55210	1	1	1	Caspase-7;Caspase-7 subunit p20;Caspase-7 subunit p11	CASP7	>sp|P55210|CASP7_HUMAN Caspase-7 OS=Homo sapiens GN=CASP7 PE=1 SV=1	1	1	1	1	1	1	1	0	1	1	1	0	1	1	1	0	4.6	4.6	4.6	34.276	303	303	2.5	3	2		2	1	4	3	1		6.4e-82	4.6	4.6	4.6	0	43601000	31500000	10000000	2030000
P00441	P00441	2	2	2	Superoxide dismutase [Cu-Zn]	SOD1	>sp|P00441|SODC_HUMAN Superoxide dismutase [Cu-Zn] OS=Homo sapiens GN=SOD1 PE=1 SV=2	1	2	2	2	2	0	0	0	2	0	0	0	2	0	0	0	30.5	30.5	30.5	15.936	154	154	1.43	5	1	1			7				2.47e-58	30.5	0	0	0	19899000	19900000
Q8N3Y7	Q8N3Y7	2	2	2	Epidermal retinol dehydrogenase 2	SDR16C5	>sp|Q8N3Y7|RDHE2_HUMAN Epidermal retinol dehydrogenase 2 OS=Homo sapiens GN=SDR16C5 PE=2 SV=2	1	2	2	2	2	0	0	0	2	0	0	0	2	0	0	0	8.4	8.4	8.4	34.095	309	309	4.25			1	1	2	4				5.03e-09	8.4	0	0	0	19641000	19600000
P54652	P54652	15	5	5	Heat shock-related 70 kDa protein 2	HSPA2	>sp|P54652|HSP72_HUMAN Heat shock-related 70 kDa protein 2 OS=Homo sapiens GN=HSPA2 PE=1 SV=1	1	15	5	5	15	9	9	7	5	0	0	0	5	0	0	0	24.6	10.6	10.6	70.02	639	639	3.38			6	1	1	8				6.88e-52	24.6	13.6	13.6	10.8	19452000	19500000
P62081	P62081	4	4	4	40S ribosomal protein S7	RPS7	>sp|P62081|RS7_HUMAN 40S ribosomal protein S7 OS=Homo sapiens GN=RPS7 PE=1 SV=1	1	4	4	4	3	3	0	1	3	3	0	1	3	3	0	1	20.6	20.6	20.6	22.127	194	194	5					7	3	3		1	6.52e-08	16	14.9	0	6.2	45653000	17700000	20800000		7180000
P22314	P22314	9	9	9	Ubiquitin-like modifier-activating enzyme 1	UBA1	>sp|P22314|UBA1_HUMAN Ubiquitin-like modifier-activating enzyme 1 OS=Homo sapiens GN=UBA1 PE=1 SV=3	1	9	9	9	8	2	1	6	8	2	1	6	8	2	1	6	11.1	11.1	11.1	117.85	1058	1058	1.75	7	16	1			12	4	1	7	1.4e-142	9.6	2.8	1.1	6.9	59876000	34800000	3550000	3090000	18500000
P18124	P18124	4	4	4	60S ribosomal protein L7	RPL7	>sp|P18124|RL7_HUMAN 60S ribosomal protein L7 OS=Homo sapiens GN=RPL7 PE=1 SV=1	1	4	4	4	3	2	0	0	3	2	0	0	3	2	0	0	18.1	18.1	18.1	29.225	248	248	3	3	1		1	3	5	3			1.91e-11	13.7	12.1	0	0	38056000	16700000	21300000
Q9Y446	Q9Y446	5	5	5	Plakophilin-3	PKP3	>sp|Q9Y446|PKP3_HUMAN Plakophilin-3 OS=Homo sapiens GN=PKP3 PE=1 SV=1	1	5	5	5	5	1	0	0	5	1	0	0	5	1	0	0	8.7	8.7	8.7	87.081	797	797	2.5	2	4	2	1	1	9	1			1.92e-21	8.7	1	0	0	37640000	35900000	1770000
P18206	P18206	10	10	10	Vinculin	VCL	>sp|P18206|VINC_HUMAN Vinculin OS=Homo sapiens GN=VCL PE=1 SV=4	1	10	10	10	9	6	3	4	9	6	3	4	9	6	3	4	11.8	11.8	11.8	123.8	1134	1134	1.44	19	12	1			12	10	3	7	2.04e-33	10.5	6.3	3.2	4.5	56326000	24400000	12700000	5690000	13600000
P00505	P00505	3	3	3	Aspartate aminotransferase, mitochondrial	GOT2	>sp|P00505|AATM_HUMAN Aspartate aminotransferase, mitochondrial OS=Homo sapiens GN=GOT2 PE=1 SV=3	1	3	3	3	3	3	2	3	3	3	2	3	3	3	2	3	9.5	9.5	9.5	47.517	430	430	2.92	3	6	5	10		6	5	4	9	3.29e-30	9.5	9.5	6	9.5	77424000	18200000	18500000	9910000	30800000
P11171	P11171	5	5	5	Protein 4.1	EPB41	>sp|P11171|41_HUMAN Protein 4.1 OS=Homo sapiens GN=EPB41 PE=1 SV=4	1	5	5	5	4	2	1	5	4	2	1	5	4	2	1	5	7.5	7.5	7.5	97.016	864	864	2.4		10	4	1		5	3	1	6	9.69e-48	5.4	2.7	1.6	7.5	76970000	19500000	16900000		40600000
Q14103	Q14103	2	2	2	Heterogeneous nuclear ribonucleoprotein D0	HNRNPD	>sp|Q14103|HNRPD_HUMAN Heterogeneous nuclear ribonucleoprotein D0 OS=Homo sapiens GN=HNRNPD PE=1 SV=1	1	2	2	2	2	2	1	2	2	2	1	2	2	2	1	2	6.5	6.5	6.5	38.434	355	355	3	3	3	4	5	2	5	6	1	5	1.3e-07	6.5	6.5	2.5	6.5	69693000	18200000	17700000	3840000	30000000
P19971	P19971	6	6	6	Thymidine phosphorylase	TYMP	>sp|P19971|TYPH_HUMAN Thymidine phosphorylase OS=Homo sapiens GN=TYMP PE=1 SV=2	1	6	6	6	1	6	0	0	1	6	0	0	1	6	0	0	18.9	18.9	18.9	49.955	482	482	3			8			1	7			4.47e-33	2.3	18.9	0	0	35748000	1550000	34200000
P12273	P12273	3	3	3	Prolactin-inducible protein	PIP	>sp|P12273|PIP_HUMAN Prolactin-inducible protein OS=Homo sapiens GN=PIP PE=1 SV=1	1	3	3	3	2	3	1	1	2	3	1	1	2	3	1	1	26	26	26	16.572	146	146	3.88	1	2	2	4	7	2	8	2	4	5.18e-09	15.1	26	8.2	8.2	79182000	3220000	31400000	7090000	37400000
P0C0L5;P0C0L4	P0C0L5;P0C0L4	5;5	5;5	5;5	Complement C4-B;Complement C4 beta chain;Complement C4-B alpha chain;C4a anaphylatoxin;C4b-B;C4d-B;Complement C4 gamma chain;Complement C4-A;Complement C4 beta chain;Complement C4-A alpha chain;C4a anaphylatoxin;C4b-A;C4d-A;Complement C4 gamma chain	C4B;C4A	>sp|P0C0L5|CO4B_HUMAN Complement C4-B OS=Homo sapiens GN=C4B PE=1 SV=2;>sp|P0C0L4|CO4A_HUMAN Complement C4-A OS=Homo sapiens GN=C4A PE=1 SV=2	2	5	5	5	5	0	0	0	5	0	0	0	5	0	0	0	3.6	3.6	3.6	192.75	1744	1744;1744	2.67	1	2	2		1	6				2.07e-43	3.6	0	0	0	17257000	17300000
P40429	P40429	1	1	1	60S ribosomal protein L13a	RPL13A	>sp|P40429|RL13A_HUMAN 60S ribosomal protein L13a OS=Homo sapiens GN=RPL13A PE=1 SV=2	1	1	1	1	1	1	1	1	1	1	1	1	1	1	1	1	5.4	5.4	5.4	23.577	203	203	3.31	3	2	3	3	5	6	6	1	3	8.63e-05	5.4	5.4	5.4	5.4	53186000	13100000	21500000	4850000	13800000
O14818;Q8TAA3	O14818;Q8TAA3	2;2	2;2	2;2	Proteasome subunit alpha type-7;Proteasome subunit alpha type-7-like	PSMA7;PSMA8	>sp|O14818|PSA7_HUMAN Proteasome subunit alpha type-7 OS=Homo sapiens GN=PSMA7 PE=1 SV=1;>sp|Q8TAA3|PSA7L_HUMAN Proteasome subunit alpha type-7-like OS=Homo sapiens GN=PSMA8 PE=1 SV=3	2	2	2	2	2	2	1	2	2	2	1	2	2	2	1	2	10.1	10.1	10.1	27.887	248	248;256	4.75				3	9	2	5	1	4	6.68e-06	10.1	10.1	4.4	10.1	68655000	11100000	23000000	9160000	25400000
O15020	O15020	5	5	5	Spectrin beta chain, non-erythrocytic 2	SPTBN2	>sp|O15020|SPTN2_HUMAN Spectrin beta chain, non-erythrocytic 2 OS=Homo sapiens GN=SPTBN2 PE=1 SV=3	1	5	5	5	5	0	0	0	5	0	0	0	5	0	0	0	3.2	3.2	3.2	271.32	2390	2390	1.12	7	1				8				9.33e-50	3.2	0	0	0	17044000	17000000
P07737	P07737	3	3	3	Profilin-1	PFN1	>sp|P07737|PROF1_HUMAN Profilin-1 OS=Homo sapiens GN=PFN1 PE=1 SV=2	1	3	3	3	3	3	2	2	3	3	2	2	3	3	2	2	31.4	31.4	31.4	15.054	140	140	3.15	4	5	1	4	6	7	7	2	4	6.29e-23	31.4	31.4	21.4	21.4	51591000	16400000	17600000	3560000	14000000
Q92841;P17844	Q92841;P17844	4;2	3;1	3;1	Probable ATP-dependent RNA helicase DDX17;Probable ATP-dependent RNA helicase DDX5	DDX17;DDX5	>sp|Q92841|DDX17_HUMAN Probable ATP-dependent RNA helicase DDX17 OS=Homo sapiens GN=DDX17 PE=1 SV=2;>sp|P17844|DDX5_HUMAN Probable ATP-dependent RNA helicase DDX5 OS=Homo sapiens GN=DDX5 PE=1 SV=1	2	4	3	3	3	2	3	2	2	2	3	2	2	2	3	2	6.7	5.2	5.2	80.272	729	729;614	2.41	4	4	7	2		3	4	4	6	6.94e-23	5.1	3.6	5.2	3.6	120960000	14000000	19900000	16500000	70500000
P35232	P35232	3	3	3	Prohibitin	PHB	>sp|P35232|PHB_HUMAN Prohibitin OS=Homo sapiens GN=PHB PE=1 SV=1	1	3	3	3	2	2	2	1	2	2	2	1	2	2	2	1	11.8	11.8	11.8	29.804	272	272	4.08		1	2	4	5	5	3	2	2	7.05e-07	7.4	7.4	8.1	3.7	51501000	13900000	19900000	8730000	9050000
P25788	P25788	3	3	3	Proteasome subunit alpha type-3	PSMA3	>sp|P25788|PSA3_HUMAN Proteasome subunit alpha type-3 OS=Homo sapiens GN=PSMA3 PE=1 SV=2	1	3	3	3	2	3	2	1	2	3	2	1	2	3	2	1	12.2	12.2	12.2	28.433	255	255	4.12	1	1	1	6	8	3	8	4	2	1.71e-08	8.6	12.2	8.6	3.9	51368000	12300000	21300000	12700000	5020000
Q9NRW1;P20340;Q14964	Q9NRW1;P20340	3;3;1	3;3;1	3;3;1	Ras-related protein Rab-6B;Ras-related protein Rab-6A	RAB6B;RAB6A	>sp|Q9NRW1|RAB6B_HUMAN Ras-related protein Rab-6B OS=Homo sapiens GN=RAB6B PE=1 SV=1;>sp|P20340|RAB6A_HUMAN Ras-related protein Rab-6A OS=Homo sapiens GN=RAB6A PE=1 SV=3	3	3	3	3	2	3	0	1	2	3	0	1	2	3	0	1	16.3	16.3	16.3	23.461	208	208;208;217	4.86				1	6	2	4		1	1.19e-09	10.6	16.3	0	5.3	39161000	11400000	22200000		5530000
P68400;Q8NEV1	P68400;Q8NEV1	2;1	2;1	2;1	Casein kinase II subunit alpha	CSNK2A1;hCG_21984	>sp|P68400|CSK21_HUMAN Casein kinase II subunit alpha OS=Homo sapiens GN=CSNK2A1 PE=1 SV=1;>sp|Q8NEV1|CSK23_HUMAN Casein kinase II subunit alpha 3 OS=Homo sapiens GN=CSNK2A3 PE=1 SV=2	2	2	2	2	2	1	0	0	2	1	0	0	2	1	0	0	7.4	7.4	7.4	45.143	391	391;391	1.5	3	3				4	2			0.00035309	7.4	3.6	0	0	33530000	26700000	6820000
Q14574	Q14574	3	3	3	Desmocollin-3	DSC3	>sp|Q14574|DSC3_HUMAN Desmocollin-3 OS=Homo sapiens GN=DSC3 PE=1 SV=3	1	3	3	3	3	3	1	3	3	3	1	3	3	3	1	3	4.4	4.4	4.4	99.968	896	896	3.53	1	3	3	9	3	6	6	1	6	9.67e-58	4.4	4.4	1	4.4	73337000	14200000	19300000	905000	38900000
P60900	P60900	4	4	4	Proteasome subunit alpha type-6	PSMA6	>sp|P60900|PSA6_HUMAN Proteasome subunit alpha type-6 OS=Homo sapiens GN=PSMA6 PE=1 SV=1	1	4	4	4	2	4	2	2	2	4	2	2	2	4	2	2	21.5	21.5	21.5	27.399	246	246	3.24	4	3	4	4	6	4	7	5	5	3.17e-11	9.3	21.5	10.2	10.2	77357000	8260000	25100000	23300000	20700000
Q15365	Q15365	3	1	1	Poly(rC)-binding protein 1	PCBP1	>sp|Q15365|PCBP1_HUMAN Poly(rC)-binding protein 1 OS=Homo sapiens GN=PCBP1 PE=1 SV=2	1	3	1	1	2	2	1	3	1	1	1	1	1	1	1	1	11.5	3.7	3.7	37.497	356	356	3.5		2	4	4	2	4	3	2	3	1.05e-49	9.3	9.3	3.7	11.5	91857000	16000000	17200000	19300000	39400000
Q9UJ70	Q9UJ70	5	5	5	N-acetyl-D-glucosamine kinase	NAGK	>sp|Q9UJ70|NAGK_HUMAN N-acetyl-D-glucosamine kinase OS=Homo sapiens GN=NAGK PE=1 SV=4	1	5	5	5	4	4	0	0	4	4	0	0	4	4	0	0	19.2	19.2	19.2	37.375	344	344	4				8		4	4			7.9e-15	14.5	15.4	0	0	33048000	18000000	15100000
P30046;A6NHG4	P30046;A6NHG4	1;1	1;1	1;1	D-dopachrome decarboxylase;D-dopachrome decarboxylase-like protein	DDT;DDTL	>sp|P30046|DOPD_HUMAN D-dopachrome decarboxylase OS=Homo sapiens GN=DDT PE=1 SV=3;>sp|A6NHG4|DDTL_HUMAN D-dopachrome decarboxylase-like protein OS=Homo sapiens GN=DDTL PE=2 SV=1	2	1	1	1	1	1	1	1	1	1	1	1	1	1	1	1	10.2	10.2	10.2	12.712	118	118;134	2.88	2	1	2	2	1	3	1	3	1	7.74e-09	10.2	10.2	10.2	10.2	48904000	27300000	5800000	13300000	2550000
Q7Z406	Q7Z406	8	5	5	Myosin-14	MYH14	>sp|Q7Z406|MYH14_HUMAN Myosin-14 OS=Homo sapiens GN=MYH14 PE=1 SV=2	1	8	5	5	8	2	2	3	5	2	1	2	5	2	1	2	4.6	2.8	2.8	227.87	1995	1995	2	9	2	2	2	1	9	4	1	2	3.76e-45	4.6	1.1	1.2	1.7	41594000	23700000	9040000	3060000	5760000
P61313	P61313	2	2	2	60S ribosomal protein L15	RPL15	>sp|P61313|RL15_HUMAN 60S ribosomal protein L15 OS=Homo sapiens GN=RPL15 PE=1 SV=2	1	2	2	2	1	2	0	1	1	2	0	1	1	2	0	1	8.8	8.8	8.8	24.146	204	204	3.17	1	2		1	2	3	2		1	0.00099432	4.4	8.8	0	4.4	35351000	26500000	5900000		2980000
Q8NEX9	Q8NEX9	4	4	4	Short-chain dehydrogenase/reductase family 9C member 7	SDR9C7	>sp|Q8NEX9|DR9C7_HUMAN Short-chain dehydrogenase/reductase family 9C member 7 OS=Homo sapiens GN=SDR9C7 PE=2 SV=1	1	4	4	4	4	3	2	1	4	3	2	1	4	3	2	1	13.4	13.4	13.4	35.262	313	313	4.57				6	8	6	5	2	1	3.25e-10	13.4	10.5	7	3.8	45974000	17900000	14400000	9110000	4610000
Q9H2K8	Q9H2K8	1	1	1	Serine/threonine-protein kinase TAO3	TAOK3	>sp|Q9H2K8|TAOK3_HUMAN Serine/threonine-protein kinase TAO3 OS=Homo sapiens GN=TAOK3 PE=1 SV=2	1	1	1	1	1	0	0	0	1	0	0	0	1	0	0	0	2.3	2.3	2.3	105.4	898	898	2	2	1		1		4				5.23e-22	2.3	0	0	0	16059000	16100000
P62826	P62826	2	2	2	GTP-binding nuclear protein Ran	RAN	>sp|P62826|RAN_HUMAN GTP-binding nuclear protein Ran OS=Homo sapiens GN=RAN PE=1 SV=3	1	2	2	2	2	2	2	1	2	2	2	1	2	2	2	1	9.7	9.7	9.7	24.423	216	216	4.36	1			3	7	3	5	2	1	2.71e-06	9.7	9.7	9.7	5.1	45395000	13300000	18900000	13200000
P68871;P02042	P68871;P02042	4;3	2;1	2;1	Hemoglobin subunit beta;LVV-hemorphin-7;Hemoglobin subunit delta	HBB;HBD	>sp|P68871|HBB_HUMAN Hemoglobin subunit beta OS=Homo sapiens GN=HBB PE=1 SV=2;>sp|P02042|HBD_HUMAN Hemoglobin subunit delta OS=Homo sapiens GN=HBD PE=1 SV=2	2	4	2	2	3	2	4	2	1	1	2	1	1	1	2	1	29.9	17	17	15.998	147	147;147	3.13	4	2	1	4	4	4	4	3	4	3.33e-18	21.8	15	29.9	15	65968000	11500000	20400000	18200000	15900000
P30043	P30043	1	1	1	Flavin reductase (NADPH)	BLVRB	>sp|P30043|BLVRB_HUMAN Flavin reductase (NADPH) OS=Homo sapiens GN=BLVRB PE=1 SV=3	1	1	1	1	1	1	0	0	1	1	0	0	1	1	0	0	4.4	4.4	4.4	22.119	206	206	3.75	1			1	2	3	1			0.03158	4.4	4.4	0	0	31801000	27700000	4080000
P80188	P80188	2	2	2	Neutrophil gelatinase-associated lipocalin	LCN2	>sp|P80188|NGAL_HUMAN Neutrophil gelatinase-associated lipocalin OS=Homo sapiens GN=LCN2 PE=1 SV=2	1	2	2	2	0	2	0	0	0	2	0	0	0	2	0	0	12.1	12.1	12.1	22.588	198	198	4.67				1	2		3			2.01e-164	0	12.1	0	0	15837000		15800000
O15498	O15498	4	4	4	Synaptobrevin homolog YKT6	YKT6	>sp|O15498|YKT6_HUMAN Synaptobrevin homolog YKT6 OS=Homo sapiens GN=YKT6 PE=1 SV=1	1	4	4	4	4	3	1	4	4	3	1	4	4	3	1	4	24.2	24.2	24.2	22.417	198	198	5					12	4	3	1	4	3.95e-39	24.2	17.7	4.5	24.2	78647000	10700000	20900000	11100000	36000000
P13693;Q56UQ5	P13693;Q56UQ5	2;1	2;1	2;1	Translationally-controlled tumor protein;TPT1-like protein	TPT1	>sp|P13693|TCTP_HUMAN Translationally-controlled tumor protein OS=Homo sapiens GN=TPT1 PE=1 SV=1;>sp|Q56UQ5|TPT1L_HUMAN TPT1-like protein OS=Homo sapiens PE=2 SV=2	2	2	2	2	1	2	0	0	1	2	0	0	1	2	0	0	12.2	12.2	12.2	19.595	172	172;140	5					3	1	2			0.00022136	4.1	12.2	0	0	31309000	11100000	20200000
P07108	P07108	1	1	1	Acyl-CoA-binding protein	DBI	>sp|P07108|ACBP_HUMAN Acyl-CoA-binding protein OS=Homo sapiens GN=DBI PE=1 SV=2	1	1	1	1	1	1	0	0	1	1	0	0	1	1	0	0	18.4	18.4	18.4	10.044	87	87	3.29	1	1	2	1	2	5	2			0.0063881	18.4	18.4	0	0	31274000	24500000	6750000
Q9H0U4;Q92928;P62820;P51153;Q92930;P61006;P59190	Q9H0U4;Q92928;P62820;P51153;Q92930;P61006;P59190	2;2;2;1;1;1;1	1;1;1;0;0;0;0	1;1;1;0;0;0;0	Ras-related protein Rab-1B;Putative Ras-related protein Rab-1C;Ras-related protein Rab-1A;Ras-related protein Rab-13;Ras-related protein Rab-8B;Ras-related protein Rab-8A;Ras-related protein Rab-15	RAB1B;RAB1C;RAB1A;RAB13;RAB8B;RAB8A;RAB15	>sp|Q9H0U4|RAB1B_HUMAN Ras-related protein Rab-1B OS=Homo sapiens GN=RAB1B PE=1 SV=1;>sp|Q92928|RAB1C_HUMAN Putative Ras-related protein Rab-1C OS=Homo sapiens GN=RAB1C PE=5 SV=2;>sp|P62820|RAB1A_HUMAN Ras-related protein Rab-1A OS=Homo sapiens GN=RAB1A PE	7	2	1	1	2	2	2	1	1	1	1	0	1	1	1	0	13.4	8	8	22.171	201	201;201;205;203;207;207;212	4	1			1	3	2	2	1		1.9e-16	13.4	13.4	13.4	5.5	36095000	13800000	17400000	4810000
Q15233	Q15233	4	3	3	Non-POU domain-containing octamer-binding protein	NONO	>sp|Q15233|NONO_HUMAN Non-POU domain-containing octamer-binding protein OS=Homo sapiens GN=NONO PE=1 SV=4	1	4	3	3	1	3	4	1	0	2	3	0	0	2	3	0	7.9	6.2	6.2	54.231	471	471	3.17			5	1			3	3		7.25e-08	1.7	5.3	7.9	1.7	27970000		15500000	12500000
P23526	P23526	3	3	3	Adenosylhomocysteinase	AHCY	>sp|P23526|SAHH_HUMAN Adenosylhomocysteinase OS=Homo sapiens GN=AHCY PE=1 SV=4	1	3	3	3	3	2	1	2	3	2	1	2	3	2	1	2	6.9	6.9	6.9	47.716	432	432	2.94	3	2	4	7		5	5	2	4	2.05e-07	6.9	4.9	2.8	4.9	55270000	15700000	15300000	3620000	20700000
P27348	P27348	6	2	2	14-3-3 protein theta	YWHAQ	>sp|P27348|1433T_HUMAN 14-3-3 protein theta OS=Homo sapiens GN=YWHAQ PE=1 SV=1	1	6	2	2	5	6	5	5	2	2	1	2	2	2	1	2	24.5	10.6	10.6	27.764	245	245	4.5		1		2	7	2	3	1	4	4.29e-92	21.2	24.5	19.6	21.6	55265000	14700000	16200000	11100000	13200000
P05091	P05091	3	3	3	Aldehyde dehydrogenase, mitochondrial	ALDH2	>sp|P05091|ALDH2_HUMAN Aldehyde dehydrogenase, mitochondrial OS=Homo sapiens GN=ALDH2 PE=1 SV=2	1	3	3	3	3	2	0	0	3	2	0	0	3	2	0	0	6.6	6.6	6.6	56.381	517	517	3.2			4	1		3	2			1.89e-13	6.6	4.8	0	0	30724000	15100000	15600000
P61626	P61626	2	2	2	Lysozyme C	LYZ	>sp|P61626|LYSC_HUMAN Lysozyme C OS=Homo sapiens GN=LYZ PE=1 SV=1	1	2	2	2	1	1	2	2	1	1	2	2	1	1	2	2	14.2	14.2	14.2	16.537	148	148	3.5	3	1		6	4	2	4	5	3	2.84e-07	8.1	8.1	14.2	14.2	82223000	6710000	23900000	35700000	16000000
P12074	P12074	1	1	1	Cytochrome c oxidase subunit 6A1, mitochondrial	COX6A1	>sp|P12074|CX6A1_HUMAN Cytochrome c oxidase subunit 6A1, mitochondrial OS=Homo sapiens GN=COX6A1 PE=1 SV=4	1	1	1	1	1	0	0	0	1	0	0	0	1	0	0	0	16.5	16.5	16.5	12.155	109	109	1.5	2	2				4				1.56e-05	16.5	0	0	0	15303000	15300000
O75390	O75390	1	1	1	Citrate synthase, mitochondrial	CS	>sp|O75390|CISY_HUMAN Citrate synthase, mitochondrial OS=Homo sapiens GN=CS PE=1 SV=2	1	1	1	1	1	1	0	1	1	1	0	1	1	1	0	1	2.4	2.4	2.4	51.712	466	466	2.6	2	3	2	3		3	4		3	0.0039534	2.4	2.4	0	2.4	47250000	15300000	15200000		16800000
P14550	P14550	1	1	1	Alcohol dehydrogenase [NADP(+)]	AKR1A1	>sp|P14550|AK1A1_HUMAN Alcohol dehydrogenase [NADP(+)] OS=Homo sapiens GN=AKR1A1 PE=1 SV=3	1	1	1	1	1	1	0	0	1	1	0	0	1	1	0	0	3.7	3.7	3.7	36.573	325	325	2.57	2	2	1	1	1	4	3			0.0085992	3.7	3.7	0	0	30196000	22100000	8090000
P36578	P36578	4	4	4	60S ribosomal protein L4	RPL4	>sp|P36578|RL4_HUMAN 60S ribosomal protein L4 OS=Homo sapiens GN=RPL4 PE=1 SV=5	1	4	4	4	4	2	1	3	4	2	1	3	4	2	1	3	11	11	11	47.697	427	427	2.52	4	6	7	4		5	7	1	8	9.1e-10	11	5.4	2.8	9.1	67695000	9540000	20200000	7220000	30700000
P62249	P62249	2	2	2	40S ribosomal protein S16	RPS16	>sp|P62249|RS16_HUMAN 40S ribosomal protein S16 OS=Homo sapiens GN=RPS16 PE=1 SV=2	1	2	2	2	2	2	1	2	2	2	1	2	2	2	1	2	14.4	14.4	14.4	16.445	146	146	3.64	2	2	2	1	7	6	4	1	3	2.2e-05	14.4	14.4	6.8	14.4	65509000	14200000	15500000	12800000	23000000
P40925	P40925	2	2	2	Malate dehydrogenase, cytoplasmic	MDH1	>sp|P40925|MDHC_HUMAN Malate dehydrogenase, cytoplasmic OS=Homo sapiens GN=MDH1 PE=1 SV=4	1	2	2	2	1	2	0	0	1	2	0	0	1	2	0	0	6.9	6.9	6.9	36.426	334	334	4				3		1	2			2.15e-07	3.9	6.9	0	0	14778000		14800000
Q07020	Q07020	2	2	2	60S ribosomal protein L18	RPL18	>sp|Q07020|RL18_HUMAN 60S ribosomal protein L18 OS=Homo sapiens GN=RPL18 PE=1 SV=2	1	2	2	2	2	2	1	2	2	2	1	2	2	2	1	2	13.8	13.8	13.8	21.634	188	188	3.44	2	4	1	3	6	5	6	1	4	4.22e-27	13.8	13.8	6.9	13.8	37941000	10400000	19200000	3040000	5320000
P20151	P20151	1	1	1	Kallikrein-2	KLK2	>sp|P20151|KLK2_HUMAN Kallikrein-2 OS=Homo sapiens GN=KLK2 PE=2 SV=1	1	1	1	1	1	0	0	0	1	0	0	0	1	0	0	0	6.9	6.9	6.9	28.671	261	261	1.5	1	1				2				1.35e-05	6.9	0	0	0	14685000	14700000
Q15084	Q15084	3	3	3	Protein disulfide-isomerase A6	PDIA6	>sp|Q15084|PDIA6_HUMAN Protein disulfide-isomerase A6 OS=Homo sapiens GN=PDIA6 PE=1 SV=1	1	3	3	3	3	3	2	2	3	3	2	2	3	3	2	2	10.2	10.2	10.2	48.121	440	440	3.07		2	9	3		6	3	2	3	3.82e-28	10.2	10.2	7.3	6.4	47359000	8200000	21200000	4330000	13600000
P25786	P25786	1	1	1	Proteasome subunit alpha type-1	PSMA1	>sp|P25786|PSA1_HUMAN Proteasome subunit alpha type-1 OS=Homo sapiens GN=PSMA1 PE=1 SV=1	1	1	1	1	1	1	0	0	1	1	0	0	1	1	0	0	4.6	4.6	4.6	29.555	263	263	4.5				1	1	1	1			0.0070613	4.6	4.6	0	0	29109000	25500000	3600000
P01023;P20742	P01023	7;2	3;1	3;1	Alpha-2-macroglobulin	A2M	>sp|P01023|A2MG_HUMAN Alpha-2-macroglobulin OS=Homo sapiens GN=A2M PE=1 SV=3	2	7	3	3	4	4	0	0	3	0	0	0	3	0	0	0	5	2.8	2.8	163.29	1474	1474;1482	1.25	3	1				4				3.45e-15	3.3	2.2	0	0	14154000	14200000
P26373	P26373	1	1	1	60S ribosomal protein L13	RPL13	>sp|P26373|RL13_HUMAN 60S ribosomal protein L13 OS=Homo sapiens GN=RPL13 PE=1 SV=4	1	1	1	1	1	1	1	1	1	1	1	1	1	1	1	1	5.2	5.2	5.2	24.261	211	211	3.86	1	1		1	4	1	4	1	1	4.56e-06	5.2	5.2	5.2	5.2	27287000		14200000	7060000	6060000
P51659	P51659	3	3	3	Peroxisomal multifunctional enzyme type 2;(3R)-hydroxyacyl-CoA dehydrogenase;Enoyl-CoA hydratase 2	HSD17B4	>sp|P51659|DHB4_HUMAN Peroxisomal multifunctional enzyme type 2 OS=Homo sapiens GN=HSD17B4 PE=1 SV=3	1	3	3	3	3	3	0	2	3	3	0	2	3	3	0	2	5	5	5	79.685	736	736	3.24	1	4	4	6	2	6	7		4	4.58e-15	5	5	0	3.4	39284000	11200000	16800000		11300000
Q9NQC3	Q9NQC3	4	4	4	Reticulon-4	RTN4	>sp|Q9NQC3|RTN4_HUMAN Reticulon-4 OS=Homo sapiens GN=RTN4 PE=1 SV=2	1	4	4	4	2	0	3	0	2	0	3	0	2	0	3	0	4.3	4.3	4.3	129.93	1192	1192	3		1	4	1		2		4		3.55e-10	2.3	0	3.1	0	77047000	13700000		63300000
P17900	P17900	1	1	1	Ganglioside GM2 activator;Ganglioside GM2 activator isoform short	GM2A	>sp|P17900|SAP3_HUMAN Ganglioside GM2 activator OS=Homo sapiens GN=GM2A PE=1 SV=4	1	1	1	1	1	1	1	0	1	1	1	0	1	1	1	0	5.2	5.2	5.2	20.838	193	193	4.75				1	3	1	2	1		0.0055729	5.2	5.2	5.2	0	66552000	3550000	23800000	39200000
O60437	O60437	4	4	4	Periplakin	PPL	>sp|O60437|PEPL_HUMAN Periplakin OS=Homo sapiens GN=PPL PE=1 SV=4	1	4	4	4	4	2	0	0	4	2	0	0	4	2	0	0	2.4	2.4	2.4	204.74	1756	1756	1.77	5	6	2			7	6			4.08e-14	2.4	1.1	0	0	27361000	14500000	12800000
Q5VSP4;P31025	Q5VSP4;P31025	1;1	1;1	1;1	Putative lipocalin 1-like protein 1;Lipocalin-1	LCN1P1;LCN1	>sp|Q5VSP4|LC1L1_HUMAN Putative lipocalin 1-like protein 1 OS=Homo sapiens GN=LCN1P1 PE=5 SV=1;>sp|P31025|LCN1_HUMAN Lipocalin-1 OS=Homo sapiens GN=LCN1 PE=1 SV=1	2	1	1	1	1	1	1	1	1	1	1	1	1	1	1	1	6.8	6.8	6.8	17.918	162	162;176	2.62	4	3	2	2	2	3	5	2	3	0.0023794	6.8	6.8	6.8	6.8	45262000	6710000	20400000	5830000	12400000
P78371	P78371	6	6	6	T-complex protein 1 subunit beta	CCT2	>sp|P78371|TCPB_HUMAN T-complex protein 1 subunit beta OS=Homo sapiens GN=CCT2 PE=1 SV=4	1	6	6	6	3	3	5	4	3	3	5	4	3	3	5	4	16.6	16.6	16.6	57.488	535	535	2.89		2	16			5	3	6	4	1.74e-34	7.3	8.8	13.8	11	105060000	12800000	14200000	19700000	58400000
P16671	P16671	2	2	2	Platelet glycoprotein 4	CD36	>sp|P16671|CD36_HUMAN Platelet glycoprotein 4 OS=Homo sapiens GN=CD36 PE=1 SV=2	1	2	2	2	2	0	0	0	2	0	0	0	2	0	0	0	5.1	5.1	5.1	53.053	472	472	2.5		2	2			4				0.00017793	5.1	0	0	0	13314000	13300000
O95833	O95833	5	5	5	Chloride intracellular channel protein 3	CLIC3	>sp|O95833|CLIC3_HUMAN Chloride intracellular channel protein 3 OS=Homo sapiens GN=CLIC3 PE=1 SV=2	1	5	5	5	5	1	0	0	5	1	0	0	5	1	0	0	24.2	24.2	24.2	26.648	236	236	5					6	5	1			2.43e-20	24.2	5.1	0	0	26574000	23100000	3430000
P62241	P62241	2	2	2	40S ribosomal protein S8	RPS8	>sp|P62241|RS8_HUMAN 40S ribosomal protein S8 OS=Homo sapiens GN=RPS8 PE=1 SV=2	1	2	2	2	2	2	0	2	2	2	0	2	2	2	0	2	11.5	11.5	11.5	24.205	208	208	3.43	2	2	1	6	3	7	5		2	8.53e-16	11.5	11.5	0	11.5	29179000	15400000	11100000		2700000
P80303	P80303	3	3	3	Nucleobindin-2	NUCB2	>sp|P80303|NUCB2_HUMAN Nucleobindin-2 OS=Homo sapiens GN=NUCB2 PE=1 SV=2	1	3	3	3	2	2	0	1	2	2	0	1	2	2	0	1	7.1	7.1	7.1	50.195	420	420	3.83			3	1	2	2	3		1	6.89e-05	4.5	4.8	0	2.6	29888000	12900000	13500000		3530000
P27816	P27816	6	6	6	Microtubule-associated protein 4	MAP4	>sp|P27816|MAP4_HUMAN Microtubule-associated protein 4 OS=Homo sapiens GN=MAP4 PE=1 SV=3	1	6	6	6	6	4	3	4	6	4	3	4	6	4	3	4	7.3	7.3	7.3	121	1152	1152	1.33	14	7				8	4	3	6	8e-20	7.3	4.9	3.6	4.7	53194000	18600000	7630000	10100000	16800000
P46781	P46781	3	3	3	40S ribosomal protein S9	RPS9	>sp|P46781|RS9_HUMAN 40S ribosomal protein S9 OS=Homo sapiens GN=RPS9 PE=1 SV=3	1	3	3	3	3	3	1	2	3	3	1	2	3	3	1	2	16	16	16	22.591	194	194	4.08		3	1	1	8	5	4	1	3	2.62e-05	16	16	5.7	10.3	40126000	11400000	14700000	5630000	8380000
Q8NFB2	Q8NFB2	1	1	1	Transmembrane protein 185A	TMEM185A	>sp|Q8NFB2|T185A_HUMAN Transmembrane protein 185A OS=Homo sapiens GN=TMEM185A PE=1 SV=2	1	1	1	1	0	1	1	0	0	1	1	0	0	1	1	0	4	4	4	40.63	350	350	5					2		1	1		0.0072911	0	4	4	0	26355000		13000000	13400000
P78527	P78527	18	18	18	DNA-dependent protein kinase catalytic subunit	PRKDC	>sp|P78527|PRKDC_HUMAN DNA-dependent protein kinase catalytic subunit OS=Homo sapiens GN=PRKDC PE=1 SV=3	1	18	18	18	9	7	9	14	9	7	9	14	9	7	9	14	5.2	5.2	5.2	469.08	4128	4128	1.14	39	3		1		10	8	10	15	1.87e-131	2.6	2.2	2.8	4	116960000	18300000	7550000	31500000	59600000
P04206;P01623;P01622;P01620;P18136;P18135	P04206;P01623;P01622;P01620;P18136;P18135	2;2;2;2;1;1	2;2;2;2;1;1	2;2;2;2;1;1	Ig kappa chain V-III region GOL;Ig kappa chain V-III region WOL;Ig kappa chain V-III region Ti;Ig kappa chain V-III region SIE;Ig kappa chain V-III region HIC;Ig kappa chain V-III region HAH		>sp|P04206|KV307_HUMAN Ig kappa chain V-III region GOL OS=Homo sapiens PE=1 SV=1;>sp|P01623|KV305_HUMAN Ig kappa chain V-III region WOL OS=Homo sapiens PE=1 SV=1;>sp|P01622|KV304_HUMAN Ig kappa chain V-III region Ti OS=Homo sapiens PE=1 SV=1;>sp|P01620|KV3	6	2	2	2	2	1	0	0	2	1	0	0	2	1	0	0	31.2	31.2	31.2	11.83	109	109;109;109;109;129;129	5					4	3	1			3.47e-48	31.2	14.7	0	0	24940000	19700000	5260000
Q13867	Q13867	3	3	3	Bleomycin hydrolase	BLMH	>sp|Q13867|BLMH_HUMAN Bleomycin hydrolase OS=Homo sapiens GN=BLMH PE=1 SV=1	1	3	3	3	2	3	2	3	2	3	2	3	2	3	2	3	6.4	6.4	6.4	52.562	455	455	2.71	7	4	5	5	3	5	8	3	8	5.66e-13	4.4	6.4	4.4	6.4	78573000	7100000	17700000	8210000	45600000
O00151	O00151	4	4	4	PDZ and LIM domain protein 1	PDLIM1	>sp|O00151|PDLI1_HUMAN PDZ and LIM domain protein 1 OS=Homo sapiens GN=PDLIM1 PE=1 SV=4	1	4	4	4	3	4	1	2	3	4	1	2	3	4	1	2	12.5	12.5	12.5	36.071	329	329	3.9			1	9		3	4	1	2	1.6e-24	10.9	12.5	4.9	7.9	46422000	12500000	12300000	5900000	15700000
P09972	P09972	2	2	2	Fructose-bisphosphate aldolase C	ALDOC	>sp|P09972|ALDOC_HUMAN Fructose-bisphosphate aldolase C OS=Homo sapiens GN=ALDOC PE=1 SV=2	1	2	2	2	2	1	1	1	2	1	1	1	2	1	1	1	10.2	10.2	10.2	39.455	364	364	3.36	3			6	2	6	2	1	2	1.28e-58	10.2	6.3	6.3	6.3	32020000	16300000	8480000	2210000	5000000
Q71U36;Q13748;Q6PEY2	Q71U36;Q13748;Q6PEY2	16;12;8	1;1;1	1;1;1	Tubulin alpha-1A chain;Tubulin alpha-3C/D chain;Tubulin alpha-3E chain	TUBA1A;TUBA3C;TUBA3E	>sp|Q71U36|TBA1A_HUMAN Tubulin alpha-1A chain OS=Homo sapiens GN=TUBA1A PE=1 SV=1;>sp|Q13748|TBA3C_HUMAN Tubulin alpha-3C/D chain OS=Homo sapiens GN=TUBA3C PE=1 SV=3;>sp|Q6PEY2|TBA3E_HUMAN Tubulin alpha-3E chain OS=Homo sapiens GN=TUBA3E PE=1 SV=2	3	16	1	1	15	12	9	13	1	0	0	1	1	0	0	1	37.7	3.1	3.1	50.135	451	451;450;450	3			2			1			1	2.17e-257	33.7	30.6	24.8	36.1	21638000	12300000			9380000
P61981	P61981	5	2	2	14-3-3 protein gamma;14-3-3 protein gamma, N-terminally processed	YWHAG	>sp|P61981|1433G_HUMAN 14-3-3 protein gamma OS=Homo sapiens GN=YWHAG PE=1 SV=2	1	5	2	2	4	5	3	2	2	2	0	0	2	2	0	0	19.4	9.3	9.3	28.302	247	247	4.83				1	5	2	4			8.04e-37	16.2	19.4	10.1	7.3	24532000	15200000	9370000
P01019	P01019	3	3	3	Angiotensinogen;Angiotensin-1;Angiotensin-2;Angiotensin-3	AGT	>sp|P01019|ANGT_HUMAN Angiotensinogen OS=Homo sapiens GN=AGT PE=1 SV=1	1	3	3	3	3	0	0	0	3	0	0	0	3	0	0	0	8.5	8.5	8.5	53.154	485	485	3			3			3				1.41e-07	8.5	0	0	0	12228000	12200000
O75608	O75608	2	2	2	Acyl-protein thioesterase 1	LYPLA1	>sp|O75608|LYPA1_HUMAN Acyl-protein thioesterase 1 OS=Homo sapiens GN=LYPLA1 PE=1 SV=1	1	2	2	2	1	2	0	1	1	2	0	1	1	2	0	1	8.3	8.3	8.3	24.669	230	230	5					4	1	2		1	0.00081813	4.8	8.3	0	4.8	28762000	4070000	20300000		4390000
Q16610	Q16610	1	1	1	Extracellular matrix protein 1	ECM1	>sp|Q16610|ECM1_HUMAN Extracellular matrix protein 1 OS=Homo sapiens GN=ECM1 PE=1 SV=2	1	1	1	1	1	1	1	1	1	1	1	1	1	1	1	1	2.4	2.4	2.4	60.673	540	540	3	3	1	2	3	2	3	3	1	4	6.23e-05	2.4	2.4	2.4	2.4	51431000	9270000	15000000	2920000	24200000
P12830	P12830	1	1	1	Cadherin-1;E-Cad/CTF1;E-Cad/CTF2;E-Cad/CTF3	CDH1	>sp|P12830|CADH1_HUMAN Cadherin-1 OS=Homo sapiens GN=CDH1 PE=1 SV=3	1	1	1	1	1	0	0	0	1	0	0	0	1	0	0	0	1.6	1.6	1.6	97.455	882	882	2.67		1	2			3				9.44e-08	1.6	0	0	0	12062000	12100000
Q5VT25	Q5VT25	1	1	1	Serine/threonine-protein kinase MRCK alpha	CDC42BPA	>sp|Q5VT25|MRCKA_HUMAN Serine/threonine-protein kinase MRCK alpha OS=Homo sapiens GN=CDC42BPA PE=1 SV=1	1	1	1	1	1	1	1	1	1	1	1	1	1	1	1	1	0.8	0.8	0.8	197.3	1732	1732	4.72				5	13	4	6	2	6	0.010266	0.8	0.8	0.8	0.8	61752000	6110000	17900000	12300000	25400000
P46060	P46060	5	5	5	Ran GTPase-activating protein 1	RANGAP1	>sp|P46060|RAGP1_HUMAN Ran GTPase-activating protein 1 OS=Homo sapiens GN=RANGAP1 PE=1 SV=1	1	5	5	5	2	4	2	3	2	4	2	3	2	4	2	3	11.8	11.8	11.8	63.541	587	587	2.73		5	9	1		3	5	2	5	3.84e-49	4.6	9	4.6	7.3	41368000	7710000	16300000	4890000	12400000
Q13200	Q13200	2	2	2	26S proteasome non-ATPase regulatory subunit 2	PSMD2	>sp|Q13200|PSMD2_HUMAN 26S proteasome non-ATPase regulatory subunit 2 OS=Homo sapiens GN=PSMD2 PE=1 SV=3	1	2	2	2	1	0	0	2	1	0	0	2	1	0	0	2	2.6	2.6	2.6	100.2	908	908	2		4				2			2	6.73e-05	1.7	0	0	2.6	15721000	11900000			3770000
Q9GZN8	Q9GZN8	1	1	1	UPF0687 protein C20orf27	C20orf27	>sp|Q9GZN8|CT027_HUMAN UPF0687 protein C20orf27 OS=Homo sapiens GN=C20orf27 PE=1 SV=3	1	1	1	1	1	0	0	0	1	0	0	0	1	0	0	0	10.9	10.9	10.9	19.291	174	174	3.33	1			1	1	3				9.31e-132	10.9	0	0	0	11795000	11800000
P05023;P13637	P05023	5;1	5;1	5;1	Sodium/potassium-transporting ATPase subunit alpha-1	ATP1A1	>sp|P05023|AT1A1_HUMAN Sodium/potassium-transporting ATPase subunit alpha-1 OS=Homo sapiens GN=ATP1A1 PE=1 SV=1	2	5	5	5	4	3	4	5	4	3	4	5	4	3	4	5	6.1	6.1	6.1	112.89	1023	1023;1013	1.42	15	11				7	5	4	10	8.05e-26	4.7	3.4	5	6.1	81932000	15400000	8170000	12800000	45600000
P11388	P11388	9	9	5	DNA topoisomerase 2-alpha	TOP2A	>sp|P11388|TOP2A_HUMAN DNA topoisomerase 2-alpha OS=Homo sapiens GN=TOP2A PE=1 SV=3	1	9	9	5	5	6	8	9	5	6	8	9	3	3	4	5	7.3	7.3	4.2	174.38	1531	1531	1.39	25	11	2			7	7	9	15	6.63e-31	3.5	4.4	6.2	7.3	112130000	12800000	10700000	38100000	50600000
P07741	P07741	2	2	2	Adenine phosphoribosyltransferase	APRT	>sp|P07741|APT_HUMAN Adenine phosphoribosyltransferase OS=Homo sapiens GN=APRT PE=1 SV=2	1	2	2	2	2	2	0	1	2	2	0	1	2	2	0	1	13.3	13.3	13.3	19.608	180	180	5					5	2	2		1	5.77e-09	13.3	13.3	0	6.1	25911000	9310000	14100000		2510000
P27487	P27487	2	2	2	Dipeptidyl peptidase 4;Dipeptidyl peptidase 4 membrane form;Dipeptidyl peptidase 4 soluble form	DPP4	>sp|P27487|DPP4_HUMAN Dipeptidyl peptidase 4 OS=Homo sapiens GN=DPP4 PE=1 SV=2	1	2	2	2	2	1	0	0	2	1	0	0	2	1	0	0	4.2	4.2	4.2	88.278	766	766	2.57	3	1	1		2	5	2			1.16e-12	4.2	2	0	0	23271000	18300000	4960000
Q9NZI8	Q9NZI8	4	4	2	Insulin-like growth factor 2 mRNA-binding protein 1	IGF2BP1	>sp|Q9NZI8|IF2B1_HUMAN Insulin-like growth factor 2 mRNA-binding protein 1 OS=Homo sapiens GN=IGF2BP1 PE=1 SV=2	1	4	4	2	2	4	2	2	2	4	2	2	0	2	1	1	9.2	9.2	5.2	63.48	577	577	2.82	1	1	15			2	6	3	6	6.24e-77	4	9.2	5.2	5.2	53194000	6640000	16600000	8390000	21500000
P09874	P09874	9	9	9	Poly [ADP-ribose] polymerase 1	PARP1	>sp|P09874|PARP1_HUMAN Poly [ADP-ribose] polymerase 1 OS=Homo sapiens GN=PARP1 PE=1 SV=4	1	9	9	9	4	4	5	9	4	4	5	9	4	4	5	9	10.7	10.7	10.7	113.08	1014	1014	1.53	19	15	2			6	6	5	19	5.09e-65	5.3	5	6.2	10.7	183180000	13300000	9830000	25100000	135000000
Q99832	Q99832	5	5	5	T-complex protein 1 subunit eta	CCT7	>sp|Q99832|TCPH_HUMAN T-complex protein 1 subunit eta OS=Homo sapiens GN=CCT7 PE=1 SV=2	1	5	5	5	1	2	0	4	1	2	0	4	1	2	0	4	11.2	11.2	11.2	59.366	543	543	2.45	1	4	6			1	4		6	2.23e-17	2.2	3.5	0	9	45291000		11400000		33900000
Q96G03	Q96G03	1	1	1	Phosphoglucomutase-2	PGM2	>sp|Q96G03|PGM2_HUMAN Phosphoglucomutase-2 OS=Homo sapiens GN=PGM2 PE=1 SV=4	1	1	1	1	1	1	0	0	1	1	0	0	1	1	0	0	1.5	1.5	1.5	68.283	612	612	3			3			2	1			0.0060199	1.5	1.5	0	0	22485000	20100000	2420000
P08758	P08758	5	5	5	Annexin A5	ANXA5	>sp|P08758|ANXA5_HUMAN Annexin A5 OS=Homo sapiens GN=ANXA5 PE=1 SV=2	1	5	5	5	2	3	2	2	2	3	2	2	2	3	2	2	19.7	19.7	19.7	35.936	320	320	3.19	3	3		8	2	6	5	2	3	2.88e-64	8.8	11.6	8.1	8.4	681470000	8120000	14400000	650000000	8600000
Q14697	Q14697	4	4	4	Neutral alpha-glucosidase AB	GANAB	>sp|Q14697|GANAB_HUMAN Neutral alpha-glucosidase AB OS=Homo sapiens GN=GANAB PE=1 SV=3	1	4	4	4	3	3	3	4	3	3	3	4	3	3	3	4	4.4	4.4	4.4	106.87	944	944	1.65	7	9	1			4	4	3	6	3.99e-09	2.9	2.9	2.9	4.4	80682000	15800000	6560000	6320000	52000000
Q09666	Q09666	5	5	5	Neuroblast differentiation-associated protein AHNAK	AHNAK	>sp|Q09666|AHNK_HUMAN Neuroblast differentiation-associated protein AHNAK OS=Homo sapiens GN=AHNAK PE=1 SV=2	1	5	5	5	3	2	2	4	3	2	2	4	3	2	2	4	3.2	3.2	3.2	629.09	5890	5890	1.44	10	5	1			5	2	2	7	7.44e-15	2.5	2.2	0.8	2.7	48677000	14800000	7390000	1230000	25300000
P01617;P01614;P06309;P06310	P01617;P01614;P06309;P06310	1;1;1;1	1;1;1;1	1;1;1;1	Ig kappa chain V-II region TEW;Ig kappa chain V-II region Cum;Ig kappa chain V-II region GM607;Ig kappa chain V-II region RPMI 6410		>sp|P01617|KV204_HUMAN Ig kappa chain V-II region TEW OS=Homo sapiens PE=1 SV=1;>sp|P01614|KV201_HUMAN Ig kappa chain V-II region Cum OS=Homo sapiens PE=1 SV=1;>sp|P06309|KV205_HUMAN Ig kappa chain V-II region GM607 (Fragment) OS=Homo sapiens PE=4 SV=1;>sp	4	1	1	1	1	1	1	0	1	1	1	0	1	1	1	0	11.5	11.5	11.5	12.059	113	113;115;117;133	5					3	1	1	1		0.0011347	11.5	11.5	11.5	0	24078000	17300000	4830000	1990000
Q96AG4	Q96AG4	2	2	2	Leucine-rich repeat-containing protein 59	LRRC59	>sp|Q96AG4|LRC59_HUMAN Leucine-rich repeat-containing protein 59 OS=Homo sapiens GN=LRRC59 PE=1 SV=1	1	2	2	2	2	2	0	2	2	2	0	2	2	2	0	2	7.2	7.2	7.2	34.93	307	307	4.11			1	6	2	3	4		2	9.01e-06	7.2	7.2	0	7.2	38342000	8750000	12700000		16900000
P06703	P06703	2	2	2	Protein S100-A6	S100A6	>sp|P06703|S10A6_HUMAN Protein S100-A6 OS=Homo sapiens GN=S100A6 PE=1 SV=1	1	2	2	2	1	1	0	0	1	1	0	0	1	1	0	0	27.8	27.8	27.8	10.18	90	90	1.75	2	1	1			3	1			1.51e-67	18.9	8.9	0	0	21338000	16700000	4610000
P61604	P61604	1	1	1	10 kDa heat shock protein, mitochondrial	HSPE1	>sp|P61604|CH10_HUMAN 10 kDa heat shock protein, mitochondrial OS=Homo sapiens GN=HSPE1 PE=1 SV=2	1	1	1	1	1	1	1	1	1	1	1	1	1	1	1	1	13.7	13.7	13.7	10.932	102	102	3.09	2	2	2	3	2	3	4	1	3	0.0025104	13.7	13.7	13.7	13.7	44675000	4970000	16300000	7940000	15500000
P50479	P50479	2	2	2	PDZ and LIM domain protein 4	PDLIM4	>sp|P50479|PDLI4_HUMAN PDZ and LIM domain protein 4 OS=Homo sapiens GN=PDLIM4 PE=1 SV=2	1	2	2	2	0	2	0	0	0	2	0	0	0	2	0	0	5.5	5.5	5.5	35.398	330	330	4				2			2			0.00020744	0	5.5	0	0	10335000		10300000
P42167;P42166	P42167;P42166	5;3	5;3	5;3	Lamina-associated polypeptide 2, isoforms beta/gamma;Thymopoietin;Thymopentin;Lamina-associated polypeptide 2, isoform alpha;Thymopoietin;Thymopentin	TMPO	>sp|P42167|LAP2B_HUMAN Lamina-associated polypeptide 2, isoforms beta/gamma OS=Homo sapiens GN=TMPO PE=1 SV=2;>sp|P42166|LAP2A_HUMAN Lamina-associated polypeptide 2, isoform alpha OS=Homo sapiens GN=TMPO PE=1 SV=2	2	5	5	5	1	3	3	3	1	3	3	3	1	3	3	3	15	15	15	50.67	454	454;694	3.23			10	3		1	4	5	3	5.35e-21	3.5	10.6	9.7	8.8	66874000	6600000	14000000	14700000	31600000
P50914	P50914	1	1	1	60S ribosomal protein L14	RPL14	>sp|P50914|RL14_HUMAN 60S ribosomal protein L14 OS=Homo sapiens GN=RPL14 PE=1 SV=4	1	1	1	1	0	1	1	1	0	1	1	1	0	1	1	1	5.6	5.6	5.6	23.432	215	215	3.38	2	1		2	3		2	2	4	0.00060074	0	5.6	5.6	5.6	34647000		10200000	9920000	14500000
Q01130	Q01130	1	1	1	Serine/arginine-rich splicing factor 2	SRSF2	>sp|Q01130|SRSF2_HUMAN Serine/arginine-rich splicing factor 2 OS=Homo sapiens GN=SRSF2 PE=1 SV=4	1	1	1	1	1	1	0	0	1	1	0	0	1	1	0	0	5	5	5	25.476	221	221	1.5	2	2				2	2			0.0040161	5	5	0	0	19837000	16000000	3840000
O15144	O15144	5	5	5	Actin-related protein 2/3 complex subunit 2	ARPC2	>sp|O15144|ARPC2_HUMAN Actin-related protein 2/3 complex subunit 2 OS=Homo sapiens GN=ARPC2 PE=1 SV=1	1	5	5	5	3	4	0	0	3	4	0	0	3	4	0	0	18.3	18.3	18.3	34.333	300	300	4.29				5	2	3	4			6.32e-16	10.7	13.7	0	0	19777000	6510000	13300000
P51149	P51149	3	3	3	Ras-related protein Rab-7a	RAB7A	>sp|P51149|RAB7A_HUMAN Ras-related protein Rab-7a OS=Homo sapiens GN=RAB7A PE=1 SV=1	1	3	3	3	2	3	0	0	2	3	0	0	2	3	0	0	17.9	17.9	17.9	23.489	207	207	4.83				1	5	2	4			4.13e-33	13	17.9	0	0	19843000	3300000	16500000
P12956	P12956	2	2	2	X-ray repair cross-complementing protein 6	XRCC6	>sp|P12956|XRCC6_HUMAN X-ray repair cross-complementing protein 6 OS=Homo sapiens GN=XRCC6 PE=1 SV=2	1	2	2	2	1	2	1	2	1	2	1	2	1	2	1	2	4.3	4.3	4.3	69.842	609	609	2.57	1	1	5			2	2	1	2	3.51e-06	2.3	4.3	2.3	4.3	27928000	10200000	9600000	2140000	6020000
P02144	P02144	1	1	1	Myoglobin	MB	>sp|P02144|MYG_HUMAN Myoglobin OS=Homo sapiens GN=MB PE=1 SV=2	1	1	1	1	1	1	0	0	1	1	0	0	1	1	0	0	11	11	11	17.184	154	154	1.33	4	2				4	2			0.00050146	11	11	0	0	19526000	15900000	3630000
Q14974	Q14974	6	6	6	Importin subunit beta-1	KPNB1	>sp|Q14974|IMB1_HUMAN Importin subunit beta-1 OS=Homo sapiens GN=KPNB1 PE=1 SV=2	1	6	6	6	3	1	1	6	3	1	1	6	3	1	1	6	8.2	8.2	8.2	97.169	876	876	1.67	5	10				4	1	1	9	5.23e-106	4.3	1.4	1.4	8.2	40305000	13400000	6130000		20800000
P39019	P39019	1	1	1	40S ribosomal protein S19	RPS19	>sp|P39019|RS19_HUMAN 40S ribosomal protein S19 OS=Homo sapiens GN=RPS19 PE=1 SV=2	1	1	1	1	1	0	0	0	1	0	0	0	1	0	0	0	10.3	10.3	10.3	16.06	145	145	2	1		1			2				0.00046783	10.3	0	0	0	9724500	9720000
Q9UI42	Q9UI42	1	1	1	Carboxypeptidase A4	CPA4	>sp|Q9UI42|CBPA4_HUMAN Carboxypeptidase A4 OS=Homo sapiens GN=CPA4 PE=1 SV=2	1	1	1	1	1	1	0	1	1	1	0	1	1	1	0	1	2.4	2.4	2.4	47.351	421	421	3.88		1	2	2	3	2	3		3	0.0062525	2.4	2.4	0	2.4	32487000	2660000	16500000		13300000
P49748	P49748	4	4	4	Very long-chain specific acyl-CoA dehydrogenase, mitochondrial	ACADVL	>sp|P49748|ACADV_HUMAN Very long-chain specific acyl-CoA dehydrogenase, mitochondrial OS=Homo sapiens GN=ACADVL PE=1 SV=1	1	4	4	4	4	1	0	0	4	1	0	0	4	1	0	0	7.9	7.9	7.9	70.389	655	655	3			5			4	1			9.52e-14	7.9	1.8	0	0	19087000	17100000	2020000
P07384	P07384	1	1	1	Calpain-1 catalytic subunit	CAPN1	>sp|P07384|CAN1_HUMAN Calpain-1 catalytic subunit OS=Homo sapiens GN=CAPN1 PE=1 SV=1	1	1	1	1	1	0	0	1	1	0	0	1	1	0	0	1	2.5	2.5	2.5	81.889	714	714	3.75	1	1	1	1	4	5			3	2.31e-06	2.5	0	0	2.5	17693000	9500000			8200000
Q9GZT3	Q9GZT3	1	1	1	SRA stem-loop-interacting RNA-binding protein, mitochondrial	SLIRP	>sp|Q9GZT3|SLIRP_HUMAN SRA stem-loop-interacting RNA-binding protein, mitochondrial OS=Homo sapiens GN=SLIRP PE=1 SV=1	1	1	1	1	1	0	0	0	1	0	0	0	1	0	0	0	9.2	9.2	9.2	12.349	109	109	3.5			1	1		2				0.00067072	9.2	0	0	0	9323200	9320000
Q92597	Q92597	3	3	3	Protein NDRG1	NDRG1	>sp|Q92597|NDRG1_HUMAN Protein NDRG1 OS=Homo sapiens GN=NDRG1 PE=1 SV=1	1	3	3	3	3	0	0	0	3	0	0	0	3	0	0	0	11.7	11.7	11.7	42.835	394	394	4.25				3	1	4				3.19e-10	11.7	0	0	0	9267000	9270000
Q86VP6	Q86VP6	7	7	7	Cullin-associated NEDD8-dissociated protein 1	CAND1	>sp|Q86VP6|CAND1_HUMAN Cullin-associated NEDD8-dissociated protein 1 OS=Homo sapiens GN=CAND1 PE=1 SV=2	1	7	7	7	6	1	2	1	6	1	2	1	6	1	2	1	7.2	7.2	7.2	136.37	1230	1230	1.73	3	8				7	1	2	1	2.8e-19	6	0.9	2	1.1	19809000	17500000	957000	1380000
P34932	P34932	4	4	4	Heat shock 70 kDa protein 4	HSPA4	>sp|P34932|HSP74_HUMAN Heat shock 70 kDa protein 4 OS=Homo sapiens GN=HSPA4 PE=1 SV=4	1	4	4	4	4	2	2	3	4	2	2	3	4	2	2	3	6.2	6.2	6.2	94.33	840	840	1.76	6	9	2			5	5	2	5	3.14e-10	6.2	2.9	2.9	4.5	47172000	11600000	6820000	3720000	25000000
Q92876	Q92876	2	2	2	Kallikrein-6	KLK6	>sp|Q92876|KLK6_HUMAN Kallikrein-6 OS=Homo sapiens GN=KLK6 PE=1 SV=1	1	2	2	2	0	2	0	0	0	2	0	0	0	2	0	0	9.4	9.4	9.4	26.855	244	244	5					2		2			9.63e-33	0	9.4	0	0	9187600		9190000
O00231	O00231	3	3	3	26S proteasome non-ATPase regulatory subunit 11	PSMD11	>sp|O00231|PSD11_HUMAN 26S proteasome non-ATPase regulatory subunit 11 OS=Homo sapiens GN=PSMD11 PE=1 SV=3	1	3	3	3	3	1	0	1	3	1	0	1	3	1	0	1	8.8	8.8	8.8	47.463	422	422	3.44		1	3	5		5	3		1	3.67e-08	8.8	2.4	0	2.4	21264000	9010000	9150000		3110000
Q8WTW4	Q8WTW4	1	1	1	Nitrogen permease regulator 2-like protein	NPRL2	>sp|Q8WTW4|NPRL2_HUMAN Nitrogen permease regulator 2-like protein OS=Homo sapiens GN=NPRL2 PE=1 SV=2	1	1	1	1	1	1	1	1	1	1	1	1	1	1	1	1	3.4	3.4	3.4	43.658	380	380	3	2	3	4	1	3	2	4	2	5	0.007098	3.4	3.4	3.4	3.4	52645000	4150000	13900000	5650000	29000000
Q14676	Q14676	5	5	5	Mediator of DNA damage checkpoint protein 1	MDC1	>sp|Q14676|MDC1_HUMAN Mediator of DNA damage checkpoint protein 1 OS=Homo sapiens GN=MDC1 PE=1 SV=3	1	5	5	5	4	3	3	5	4	3	3	5	4	3	3	5	3.7	3.7	3.7	226.66	2089	2089	1.42	14	3	1	1		6	3	4	6	2.83e-46	2.6	2.1	2.2	3.7	36379000	13100000	4950000	5700000	12700000
P55036	P55036	3	3	3	26S proteasome non-ATPase regulatory subunit 4	PSMD4	>sp|P55036|PSMD4_HUMAN 26S proteasome non-ATPase regulatory subunit 4 OS=Homo sapiens GN=PSMD4 PE=1 SV=1	1	3	3	3	0	2	1	3	0	2	1	3	0	2	1	3	8	8	8	40.736	377	377	3.14			6	1			2	1	4	6.93e-08	0	4.8	3.2	8	33692000		8980000	4860000	19800000
O00303	O00303	2	2	2	Eukaryotic translation initiation factor 3 subunit F	EIF3F	>sp|O00303|EIF3F_HUMAN Eukaryotic translation initiation factor 3 subunit F OS=Homo sapiens GN=EIF3F PE=1 SV=1	1	2	2	2	2	2	0	1	2	2	0	1	2	2	0	1	7.8	7.8	7.8	37.563	357	357	3.33			4	2		3	2		1	1.15e-30	7.8	7.8	0	4.8	20897000	7610000	10200000		3120000
P13010	P13010	7	7	7	X-ray repair cross-complementing protein 5	XRCC5	>sp|P13010|XRCC5_HUMAN X-ray repair cross-complementing protein 5 OS=Homo sapiens GN=XRCC5 PE=1 SV=3	1	7	7	7	5	2	2	5	5	2	2	5	5	2	2	5	10.8	10.8	10.8	82.704	732	732	1.95	6	10	3	1		8	4	2	6	8.02e-23	7.5	2.5	2.5	8.1	49696000	13200000	4570000	2950000	29000000
P52655	P52655	2	2	2	Transcription initiation factor IIA subunit 1;Transcription initiation factor IIA alpha chain;Transcription initiation factor IIA beta chain	GTF2A1	>sp|P52655|TF2AA_HUMAN Transcription initiation factor IIA subunit 1 OS=Homo sapiens GN=GTF2A1 PE=1 SV=1	1	2	2	2	2	2	0	1	2	2	0	1	2	2	0	1	5.9	5.9	5.9	41.513	376	376	4				5		2	2		1	1.27e-07	5.9	5.9	0	2.9	27532000	6040000	11700000		9770000
Q9Y2Z0	Q9Y2Z0	1	1	1	Suppressor of G2 allele of SKP1 homolog	SUGT1	>sp|Q9Y2Z0|SUGT1_HUMAN Suppressor of G2 allele of SKP1 homolog OS=Homo sapiens GN=SUGT1 PE=1 SV=3	1	1	1	1	0	1	0	1	0	1	0	1	0	1	0	1	3.3	3.3	3.3	41.024	365	365	3.67			1	2			1		2	0.0040981	0	3.3	0	3.3	41826000		8820000		33000000
P45974	P45974	3	3	3	Ubiquitin carboxyl-terminal hydrolase 5	USP5	>sp|P45974|UBP5_HUMAN Ubiquitin carboxyl-terminal hydrolase 5 OS=Homo sapiens GN=USP5 PE=1 SV=2	1	3	3	3	3	0	0	0	3	0	0	0	3	0	0	0	4.8	4.8	4.8	95.785	858	858	1.75	1	3				4				3.24e-09	4.8	0	0	0	8809800	8810000
Q9Y678;Q9UBF2	Q9Y678;Q9UBF2	2;1	2;1	2;1	Coatomer subunit gamma-1;Coatomer subunit gamma-2	COPG1;COPG2	>sp|Q9Y678|COPG1_HUMAN Coatomer subunit gamma-1 OS=Homo sapiens GN=COPG1 PE=1 SV=1;>sp|Q9UBF2|COPG2_HUMAN Coatomer subunit gamma-2 OS=Homo sapiens GN=COPG2 PE=1 SV=1	2	2	2	2	2	0	0	1	2	0	0	1	2	0	0	1	2.6	2.6	2.6	97.717	874	874;871	2		3				2			1	2.38e-05	2.6	0	0	1.4	18976000	8550000			10400000
P49419	P49419	3	3	3	Alpha-aminoadipic semialdehyde dehydrogenase	ALDH7A1	>sp|P49419|AL7A1_HUMAN Alpha-aminoadipic semialdehyde dehydrogenase OS=Homo sapiens GN=ALDH7A1 PE=1 SV=5	1	3	3	3	2	3	1	1	2	3	1	1	2	3	1	1	7.2	7.2	7.2	58.486	539	539	2.62	1	1	6			2	4	1	1	3.4e-07	5.2	7.2	2.6	2.6	21738000	5950000	11100000	607000	4130000
P01777;P01766	P01777;P01766	1;1	1;1	1;1	Ig heavy chain V-III region TEI;Ig heavy chain V-III region BRO		>sp|P01777|HV316_HUMAN Ig heavy chain V-III region TEI OS=Homo sapiens PE=1 SV=1;>sp|P01766|HV305_HUMAN Ig heavy chain V-III region BRO OS=Homo sapiens PE=1 SV=1	2	1	1	1	1	0	0	0	1	0	0	0	1	0	0	0	16	16	16	12.559	119	119;120	3.33			2	1		3				1.15e-32	16	0	0	0	8437900	8440000
Q13765;E9PAV3	Q13765;E9PAV3	2;2	2;2	2;2	Nascent polypeptide-associated complex subunit alpha	NACA	>sp|Q13765|NACA_HUMAN Nascent polypeptide-associated complex subunit alpha OS=Homo sapiens GN=NACA PE=1 SV=1;>sp|E9PAV3|NACAM_HUMAN Nascent polypeptide-associated complex subunit alpha, muscle-specific form OS=Homo sapiens GN=NACA PE=1 SV=1	2	2	2	2	2	2	0	2	2	2	0	2	2	2	0	2	13.5	13.5	13.5	23.384	215	215;2078	3.75	1			6	1	2	4		2	1.01e-25	13.5	13.5	0	13.5	24093000	5670000	11100000		7310000
P30838;P48448;P43353	P30838	3;1;1	3;1;1	2;0;0	Aldehyde dehydrogenase, dimeric NADP-preferring	ALDH3A1	>sp|P30838|AL3A1_HUMAN Aldehyde dehydrogenase, dimeric NADP-preferring OS=Homo sapiens GN=ALDH3A1 PE=1 SV=3	3	3	3	2	2	3	0	0	2	3	0	0	2	2	0	0	7.3	7.3	4.6	50.394	453	453;385;468	3			5			2	3			2.25e-15	4.6	7.3	0	0	16540000	4350000	12200000
P00450;CON__ENSEMBL:ENSBTAP00000031900	P00450	4;1	4;1	4;1	Ceruloplasmin	CP	>sp|P00450|CERU_HUMAN Ceruloplasmin OS=Homo sapiens GN=CP PE=1 SV=1	2	4	4	4	4	0	0	0	4	0	0	0	4	0	0	0	4.9	4.9	4.9	122.2	1065	1065;1064	2		4				4				6.7e-15	4.9	0	0	0	8255100	8260000
P23528;Q9Y281	P23528;Q9Y281	2;1	2;1	2;1	Cofilin-1;Cofilin-2	CFL1;CFL2	>sp|P23528|COF1_HUMAN Cofilin-1 OS=Homo sapiens GN=CFL1 PE=1 SV=3;>sp|Q9Y281|COF2_HUMAN Cofilin-2 OS=Homo sapiens GN=CFL2 PE=1 SV=1	2	2	2	2	0	1	1	2	0	1	1	2	0	1	1	2	13.9	13.9	13.9	18.502	166	166;166	3.25	2	1	1	1	3		3	1	4	7.32e-06	0	6.6	6.6	13.9	28165000		8180000	3230000	16800000
O75342	O75342	5	5	5	Arachidonate 12-lipoxygenase, 12R-type	ALOX12B	>sp|O75342|LX12B_HUMAN Arachidonate 12-lipoxygenase, 12R-type OS=Homo sapiens GN=ALOX12B PE=1 SV=1	1	5	5	5	4	1	2	2	4	1	2	2	4	1	2	2	8.3	8.3	8.3	80.355	701	701	2.94	2	3	6	4	1	5	2	4	5	3.12e-11	6.4	1.7	3.6	3.1	39725000	12200000	4080000	6590000	16900000
Q99497	Q99497	1	1	1	Protein DJ-1	PARK7	>sp|Q99497|PARK7_HUMAN Protein DJ-1 OS=Homo sapiens GN=PARK7 PE=1 SV=2	1	1	1	1	1	1	1	0	1	1	1	0	1	1	1	0	7.9	7.9	7.9	19.891	189	189	2.75	3	2			3	4	3	1		0.0023791	7.9	7.9	7.9	0	17525000	6420000	9800000	1310000
P43487	P43487	1	1	1	Ran-specific GTPase-activating protein	RANBP1	>sp|P43487|RANG_HUMAN Ran-specific GTPase-activating protein OS=Homo sapiens GN=RANBP1 PE=1 SV=1	1	1	1	1	1	1	0	1	1	1	0	1	1	1	0	1	4.5	4.5	4.5	23.31	201	201	4.29			1	3	3	2	2		3	0.0060003	4.5	4.5	0	4.5	34223000	6900000	9280000		18000000
P62913	P62913	3	3	3	60S ribosomal protein L11	RPL11	>sp|P62913|RL11_HUMAN 60S ribosomal protein L11 OS=Homo sapiens GN=RPL11 PE=1 SV=2	1	3	3	3	2	1	2	1	2	1	2	1	2	1	2	1	25.8	25.8	25.8	20.252	178	178	3.86	1		1	2	3	2	2	2	1	1.02e-29	13.5	7.9	20.2	7.9	23889000	11100000	4950000	4530000	3270000
P55786;A6NEC2	P55786;A6NEC2	4;2	4;2	4;2	Puromycin-sensitive aminopeptidase;Puromycin-sensitive aminopeptidase-like protein	NPEPPS;NPEPPSL1	>sp|P55786|PSA_HUMAN Puromycin-sensitive aminopeptidase OS=Homo sapiens GN=NPEPPS PE=1 SV=2;>sp|A6NEC2|PSAL_HUMAN Puromycin-sensitive aminopeptidase-like protein OS=Homo sapiens GN=NPEPPSL1 PE=2 SV=3	2	4	4	4	4	1	1	1	4	1	1	1	4	1	1	1	5	5	5	103.28	919	919;478	1.86	1	6				4	1	1	1	8.81e-23	5	1.4	1.1	1.1	18730000	13400000	2540000	1100000	1690000
Q9UPN3	Q9UPN3	5	5	5	Microtubule-actin cross-linking factor 1, isoforms 1/2/3/5	MACF1	>sp|Q9UPN3|MACF1_HUMAN Microtubule-actin cross-linking factor 1, isoforms 1/2/3/5 OS=Homo sapiens GN=MACF1 PE=1 SV=4	1	5	5	5	5	0	0	0	5	0	0	0	5	0	0	0	0.7	0.7	0.7	838.3	7388	7388	1	5					5				4.87e-13	0.7	0	0	0	7932300	7930000
P49721	P49721	2	2	2	Proteasome subunit beta type-2	PSMB2	>sp|P49721|PSB2_HUMAN Proteasome subunit beta type-2 OS=Homo sapiens GN=PSMB2 PE=1 SV=1	1	2	2	2	2	1	0	1	2	1	0	1	2	1	0	1	10.4	10.4	10.4	22.836	201	201	5					4	2	1		1	1.26e-07	10.4	5	0	5.5	15739000	10600000	5170000
Q8WUM4	Q8WUM4	4	4	4	Programmed cell death 6-interacting protein	PDCD6IP	>sp|Q8WUM4|PDC6I_HUMAN Programmed cell death 6-interacting protein OS=Homo sapiens GN=PDCD6IP PE=1 SV=1	1	4	4	4	4	0	0	0	4	0	0	0	4	0	0	0	5.6	5.6	5.6	96.022	868	868	2		4				4				1.79e-41	5.6	0	0	0	7767600	7770000
O00204	O00204	2	2	2	Sulfotransferase family cytosolic 2B member 1	SULT2B1	>sp|O00204|ST2B1_HUMAN Sulfotransferase family cytosolic 2B member 1 OS=Homo sapiens GN=SULT2B1 PE=1 SV=2	1	2	2	2	2	1	0	0	2	1	0	0	2	1	0	0	5.8	5.8	5.8	41.307	365	365	4.25				3	1	2	2			0.00027038	5.8	2.7	0	0	15464000	6860000	8600000
Q06323	Q06323	1	1	1	Proteasome activator complex subunit 1	PSME1	>sp|Q06323|PSME1_HUMAN Proteasome activator complex subunit 1 OS=Homo sapiens GN=PSME1 PE=1 SV=1	1	1	1	1	0	1	0	0	0	1	0	0	0	1	0	0	5.6	5.6	5.6	28.723	249	249	4.5				1	1		2			8.32e-08	0	5.6	0	0	7677700		7680000
P20618	P20618	2	2	2	Proteasome subunit beta type-1	PSMB1	>sp|P20618|PSB1_HUMAN Proteasome subunit beta type-1 OS=Homo sapiens GN=PSMB1 PE=1 SV=2	1	2	2	2	1	2	0	0	1	2	0	0	1	2	0	0	10	10	10	26.489	241	241	5					4	1	3			9.07e-05	4.1	10	0	0	15292000	4530000	10800000
P62834;P61224	P62834;P61224	1;1	1;1	1;1	Ras-related protein Rap-1A;Ras-related protein Rap-1b	RAP1A;RAP1B	>sp|P62834|RAP1A_HUMAN Ras-related protein Rap-1A OS=Homo sapiens GN=RAP1A PE=1 SV=1;>sp|P61224|RAP1B_HUMAN Ras-related protein Rap-1b OS=Homo sapiens GN=RAP1B PE=1 SV=1	2	1	1	1	1	0	0	0	1	0	0	0	1	0	0	0	6	6	6	20.987	184	184;184	5					1	1				0.0058439	6	0	0	0	7579900	7580000
P62263	P62263	2	2	2	40S ribosomal protein S14	RPS14	>sp|P62263|RS14_HUMAN 40S ribosomal protein S14 OS=Homo sapiens GN=RPS14 PE=1 SV=3	1	2	2	2	2	2	1	2	2	2	1	2	2	2	1	2	15.9	15.9	15.9	16.273	151	151	3.64	1	3		2	5	4	3	1	3	6.92e-06	15.9	15.9	7.3	15.9	22480000	7420000	7030000	3980000	4050000
Q99536	Q99536	3	3	3	Synaptic vesicle membrane protein VAT-1 homolog	VAT1	>sp|Q99536|VAT1_HUMAN Synaptic vesicle membrane protein VAT-1 homolog OS=Homo sapiens GN=VAT1 PE=1 SV=2	1	3	3	3	3	2	0	0	3	2	0	0	3	2	0	0	11.5	11.5	11.5	41.92	393	393	3.67			2	4		4	2			3.31e-27	11.5	7.9	0	0	13982000	12100000	1930000
Q9UH65	Q9UH65	1	1	1	Switch-associated protein 70	SWAP70	>sp|Q9UH65|SWP70_HUMAN Switch-associated protein 70 OS=Homo sapiens GN=SWAP70 PE=1 SV=1	1	1	1	1	1	1	0	1	1	1	0	1	1	1	0	1	1.7	1.7	1.7	68.997	585	585	2.62	2	2	2	1	1	2	4		2	0.012109	1.7	1.7	0	1.7	27030000	3000000	10900000		13200000
Q9H307	Q9H307	3	3	3	Pinin	PNN	>sp|Q9H307|PININ_HUMAN Pinin OS=Homo sapiens GN=PNN PE=1 SV=4	1	3	3	3	2	2	0	2	2	2	0	2	2	2	0	2	4.9	4.9	4.9	81.613	717	717	2.82	1	4	2	4		3	5		3	6.97e-07	3.3	3.1	0	3.1	20672000	6280000	7600000		6790000
Q14980	Q14980	8	8	8	Nuclear mitotic apparatus protein 1	NUMA1	>sp|Q14980|NUMA1_HUMAN Nuclear mitotic apparatus protein 1 OS=Homo sapiens GN=NUMA1 PE=1 SV=2	1	8	8	8	4	3	5	6	4	3	5	6	4	3	5	6	4.1	4.1	4.1	238.26	2115	2115	1	18					4	3	5	6	7.77e-25	1.8	1.4	2.4	3.3	34433000	8970000	4880000	10600000	9960000
P04843	P04843	3	3	3	Dolichyl-diphosphooligosaccharide--protein glycosyltransferase subunit 1	RPN1	>sp|P04843|RPN1_HUMAN Dolichyl-diphosphooligosaccharide--protein glycosyltransferase subunit 1 OS=Homo sapiens GN=RPN1 PE=1 SV=1	1	3	3	3	2	3	1	1	2	3	1	1	2	3	1	1	6.9	6.9	6.9	68.569	607	607	2.33	2	2	5			3	3	1	2	6.93e-08	4.8	6.9	2	2.8	17552000	5340000	8450000		3770000
P61457	P61457	1	1	1	Pterin-4-alpha-carbinolamine dehydratase	PCBD1	>sp|P61457|PHS_HUMAN Pterin-4-alpha-carbinolamine dehydratase OS=Homo sapiens GN=PCBD1 PE=1 SV=2	1	1	1	1	1	1	0	0	1	1	0	0	1	1	0	0	12.5	12.5	12.5	11.999	104	104	3.5		1	1	1	1	3	1			2.77e-07	12.5	12.5	0	0	13813000	12000000	1770000
P38919	P38919	3	3	3	Eukaryotic initiation factor 4A-III	EIF4A3	>sp|P38919|IF4A3_HUMAN Eukaryotic initiation factor 4A-III OS=Homo sapiens GN=EIF4A3 PE=1 SV=4	1	3	3	3	2	2	2	3	2	2	2	3	2	2	2	3	7.8	7.8	7.8	46.871	411	411	3.23		2	6	5		3	3	3	4	2.19e-09	5.8	5.8	5.8	7.8	33952000	6800000	6880000	10800000	9520000
P62851	P62851	2	2	2	40S ribosomal protein S25	RPS25	>sp|P62851|RS25_HUMAN 40S ribosomal protein S25 OS=Homo sapiens GN=RPS25 PE=1 SV=1	1	2	2	2	1	2	0	2	1	2	0	2	1	2	0	2	15.2	15.2	15.2	13.742	125	125	3.55		2	3	4	2	1	5		5	0.0006951	7.2	15.2	0	15.2	30032000	1810000	11800000		16400000
P20700	P20700	4	3	3	Lamin-B1	LMNB1	>sp|P20700|LMNB1_HUMAN Lamin-B1 OS=Homo sapiens GN=LMNB1 PE=1 SV=2	1	4	3	3	3	2	0	3	2	1	0	2	2	1	0	2	7	5.6	5.6	66.408	586	586	2.67		2	4			3	1		2	7.23e-09	5.3	3.1	0	5.3	32150000	4100000	9290000		18800000
Q9HCS7	Q9HCS7	3	3	3	Pre-mRNA-splicing factor SYF1	XAB2	>sp|Q9HCS7|SYF1_HUMAN Pre-mRNA-splicing factor SYF1 OS=Homo sapiens GN=XAB2 PE=1 SV=2	1	3	3	3	3	2	1	1	3	2	1	1	3	2	1	1	3.6	3.6	3.6	100.01	855	855	2.14		6	1			3	2	1	1	1.03e-05	3.6	2.5	1.2	1.2	21268000	9920000	3380000	4880000	3090000
P22234	P22234	1	1	1	Multifunctional protein ADE2;Phosphoribosylaminoimidazole-succinocarboxamide synthase;Phosphoribosylaminoimidazole carboxylase	PAICS	>sp|P22234|PUR6_HUMAN Multifunctional protein ADE2 OS=Homo sapiens GN=PAICS PE=1 SV=3	1	1	1	1	1	1	1	1	1	1	1	1	1	1	1	1	2.4	2.4	2.4	47.079	425	425	2.27	3	4	2	2		5	2	1	3	0.0011367	2.4	2.4	2.4	2.4	32110000	10900000	2360000	5090000	13700000
P50452	P50452	2	2	2	Serpin B8	SERPINB8	>sp|P50452|SPB8_HUMAN Serpin B8 OS=Homo sapiens GN=SERPINB8 PE=1 SV=2	1	2	2	2	2	1	0	1	2	1	0	1	2	1	0	1	7	7	7	42.766	374	374	3.8			1	4		2	2		1	6.63e-12	7	4	0	4	14560000	7850000	5150000		1570000
P02763	P02763	1	1	1	Alpha-1-acid glycoprotein 1	ORM1	>sp|P02763|A1AG1_HUMAN Alpha-1-acid glycoprotein 1 OS=Homo sapiens GN=ORM1 PE=1 SV=1	1	1	1	1	1	0	0	0	1	0	0	0	1	0	0	0	7.5	7.5	7.5	23.511	201	201	4				2		2				0.0019932	7.5	0	0	0	6474000	6470000
P80362;P01610;P01609;P01608;P01607;P01600;P01599;P01594;P01593	P80362;P01610;P01609;P01608;P01607;P01600;P01599;P01594;P01593	1;1;1;1;1;1;1;1;1	1;1;1;1;1;1;1;1;1	1;1;1;1;1;1;1;1;1	Ig kappa chain V-I region WAT;Ig kappa chain V-I region WEA;Ig kappa chain V-I region Scw;Ig kappa chain V-I region Roy;Ig kappa chain V-I region Rei;Ig kappa chain V-I region Hau;Ig kappa chain V-I region Gal;Ig kappa chain V-I region AU;Ig kappa chain V-I region AG		>sp|P80362|KV125_HUMAN Ig kappa chain V-I region WAT OS=Homo sapiens PE=1 SV=1;>sp|P01610|KV118_HUMAN Ig kappa chain V-I region WEA OS=Homo sapiens PE=1 SV=1;>sp|P01609|KV117_HUMAN Ig kappa chain V-I region Scw OS=Homo sapiens PE=1 SV=1;>sp|P01608|KV116_HU	9	1	1	1	1	1	0	0	1	1	0	0	1	1	0	0	16.7	16.7	16.7	11.737	108	108;108;108;108;108;108;108;108;108	5					3	2	1			9.79e-46	16.7	16.7	0	0	12730000	11200000	1580000
Q92900	Q92900	40	40	40	Regulator of nonsense transcripts 1	UPF1	>sp|Q92900|RENT1_HUMAN Regulator of nonsense transcripts 1 OS=Homo sapiens GN=UPF1 PE=1 SV=2	1	40	40	40	1	4	36	37	1	4	36	37	1	4	36	37	36.5	36.5	36.5	124.34	1129	1129	1.46	98	42	13	1		1	4	50	99	0	1.1	3.2	33.1	33.3	3050100000	577000	12200000	963000000	2070000000
P19367;Q2TB90	P19367	3;1	3;1	3;1	Hexokinase-1	HK1	>sp|P19367|HXK1_HUMAN Hexokinase-1 OS=Homo sapiens GN=HK1 PE=1 SV=3	2	3	3	3	3	0	0	0	3	0	0	0	3	0	0	0	3.7	3.7	3.7	102.48	917	917;917	2		3				3				3.24e-07	3.7	0	0	0	6273400	6270000
Q9Y266	Q9Y266	2	2	2	Nuclear migration protein nudC	NUDC	>sp|Q9Y266|NUDC_HUMAN Nuclear migration protein nudC OS=Homo sapiens GN=NUDC PE=1 SV=1	1	2	2	2	0	1	1	1	0	1	1	1	0	1	1	1	6	6	6	38.242	331	331	3.5			2	2			2	1	1	6.71e-05	0	2.7	3.3	2.7	15754000		6260000	5960000	3540000
P23284	P23284	1	1	1	Peptidyl-prolyl cis-trans isomerase B	PPIB	>sp|P23284|PPIB_HUMAN Peptidyl-prolyl cis-trans isomerase B OS=Homo sapiens GN=PPIB PE=1 SV=2	1	1	1	1	0	1	1	1	0	1	1	1	0	1	1	1	6	6	6	23.742	216	216	4	1			2	3		2	2	2	0.0012158	0	6	6	6	21956000		6190000	10300000	5430000
P28288	P28288	1	1	1	ATP-binding cassette sub-family D member 3	ABCD3	>sp|P28288|ABCD3_HUMAN ATP-binding cassette sub-family D member 3 OS=Homo sapiens GN=ABCD3 PE=1 SV=1	1	1	1	1	1	1	0	0	1	1	0	0	1	1	0	0	1.7	1.7	1.7	75.475	659	659	2	1	1	1			2	1			0.0011089	1.7	1.7	0	0	12308000	10200000	2130000
P28074	P28074	8	8	8	Proteasome subunit beta type-5	PSMB5	>sp|P28074|PSB5_HUMAN Proteasome subunit beta type-5 OS=Homo sapiens GN=PSMB5 PE=1 SV=3	1	8	8	8	1	3	6	8	1	3	6	8	1	3	6	8	33.5	33.5	33.5	28.48	263	263	4.89				3	24	1	3	9	14	3.43e-88	3	12.9	25.5	33.5	603490000	1350000	10900000	171000000	421000000
P06753	P06753	4	1	1	Tropomyosin alpha-3 chain	TPM3	>sp|P06753|TPM3_HUMAN Tropomyosin alpha-3 chain OS=Homo sapiens GN=TPM3 PE=1 SV=2	1	4	1	1	4	3	4	2	1	1	1	0	1	1	1	0	12.3	4.6	4.6	32.95	285	285	4		1	1	2	3	3	3	1		4.92e-24	12.3	9.5	12.3	4.9	15440000	4870000	7270000	3300000
P43490	P43490	2	2	2	Nicotinamide phosphoribosyltransferase	NAMPT	>sp|P43490|NAMPT_HUMAN Nicotinamide phosphoribosyltransferase OS=Homo sapiens GN=NAMPT PE=1 SV=1	1	2	2	2	0	2	0	0	0	2	0	0	0	2	0	0	7.1	7.1	7.1	55.52	491	491	3.33			2	1			3			0.00022252	0	7.1	0	0	6018700		6020000
P04433	P04433	1	1	1	Ig kappa chain V-III region VG		>sp|P04433|KV309_HUMAN Ig kappa chain V-III region VG (Fragment) OS=Homo sapiens PE=1 SV=1	1	1	1	1	1	1	0	0	1	1	0	0	1	1	0	0	7.8	7.8	7.8	12.575	115	115	5					2	1	1			0.010077	7.8	7.8	0	0	11977000	8820000	3160000
P01008	P01008	2	1	1	Antithrombin-III	SERPINC1	>sp|P01008|ANT3_HUMAN Antithrombin-III OS=Homo sapiens GN=SERPINC1 PE=1 SV=1	1	2	1	1	2	0	0	0	1	0	0	0	1	0	0	0	5	2.6	2.6	52.602	464	464	3			1			1				7.62e-05	5	0	0	0	5904700	5900000
P52565	P52565	2	2	2	Rho GDP-dissociation inhibitor 1	ARHGDIA	>sp|P52565|GDIR1_HUMAN Rho GDP-dissociation inhibitor 1 OS=Homo sapiens GN=ARHGDIA PE=1 SV=3	1	2	2	2	2	1	1	0	2	1	1	0	2	1	1	0	8.3	8.3	8.3	23.207	204	204	3	3		1	2	2	3	4	1		2.94e-13	8.3	8.3	8.3	0	13318000	4340000	7360000	1610000
Q00688	Q00688	1	1	1	Peptidyl-prolyl cis-trans isomerase FKBP3	FKBP3	>sp|Q00688|FKBP3_HUMAN Peptidyl-prolyl cis-trans isomerase FKBP3 OS=Homo sapiens GN=FKBP3 PE=1 SV=1	1	1	1	1	1	1	0	0	1	1	0	0	1	1	0	0	6.7	6.7	6.7	25.177	224	224	1.33	2	1				2	1			0.0020369	6.7	6.7	0	0	11678000	9140000	2540000
Q86YB8;Q96HE7	Q86YB8;Q96HE7	1;1	1;1	1;1	ERO1-like protein beta;ERO1-like protein alpha	ERO1LB;ERO1L	>sp|Q86YB8|ERO1B_HUMAN ERO1-like protein beta OS=Homo sapiens GN=ERO1LB PE=1 SV=2;>sp|Q96HE7|ERO1A_HUMAN ERO1-like protein alpha OS=Homo sapiens GN=ERO1L PE=1 SV=2	2	1	1	1	0	1	0	0	0	1	0	0	0	1	0	0	2.4	2.4	2.4	53.543	467	467;468	3			1				1			0.00018608	0	2.4	0	0	5818500		5820000
Q86U42	Q86U42	1	1	1	Polyadenylate-binding protein 2	PABPN1	>sp|Q86U42|PABP2_HUMAN Polyadenylate-binding protein 2 OS=Homo sapiens GN=PABPN1 PE=1 SV=3	1	1	1	1	1	1	0	1	1	1	0	1	1	1	0	1	5.2	5.2	5.2	32.749	306	306	2.14	2	2	3			3	3		1	1.31e-05	5.2	5.2	0	5.2	18060000	6620000	5010000		6430000
Q5T8P6;Q9P2N5	Q5T8P6	4;1	4;1	4;1	RNA-binding protein 26	RBM26	>sp|Q5T8P6|RBM26_HUMAN RNA-binding protein 26 OS=Homo sapiens GN=RBM26 PE=1 SV=3	2	4	4	4	0	1	0	4	0	1	0	4	0	1	0	4	5.5	5.5	5.5	113.6	1007	1007;1060	2		5					1		4	3.4e-17	0	1.2	0	5.5	29164000		5810000		23400000
P35606	P35606	3	3	3	Coatomer subunit beta	COPB2	>sp|P35606|COPB2_HUMAN Coatomer subunit beta OS=Homo sapiens GN=COPB2 PE=1 SV=2	1	3	3	3	2	0	0	1	2	0	0	1	2	0	0	1	3.4	3.4	3.4	102.49	906	906	1.75	1	3				3			1	7.67e-08	2.3	0	0	1.1	8678500	5770000			2910000
O00425	O00425	3	1	1	Insulin-like growth factor 2 mRNA-binding protein 3	IGF2BP3	>sp|O00425|IF2B3_HUMAN Insulin-like growth factor 2 mRNA-binding protein 3 OS=Homo sapiens GN=IGF2BP3 PE=1 SV=2	1	3	1	1	3	3	1	1	1	1	0	0	1	1	0	0	6.4	2.4	2.4	63.704	579	579	3			2			1	1			2.6e-08	6.4	6.4	2.2	2.2	11524000	5890000	5630000
Q04917	Q04917	5	2	2	14-3-3 protein eta	YWHAH	>sp|Q04917|1433F_HUMAN 14-3-3 protein eta OS=Homo sapiens GN=YWHAH PE=1 SV=4	1	5	2	2	4	3	3	2	2	0	0	0	2	0	0	0	19.5	9.3	9.3	28.218	246	246	5					2	2				2.28e-29	16.3	10.2	10.2	7.3	5752900	5750000
Q15555	Q15555	3	3	3	Microtubule-associated protein RP/EB family member 2	MAPRE2	>sp|Q15555|MARE2_HUMAN Microtubule-associated protein RP/EB family member 2 OS=Homo sapiens GN=MAPRE2 PE=1 SV=1	1	3	3	3	1	3	0	1	1	3	0	1	1	3	0	1	13.1	13.1	13.1	37.031	327	327	4				5		1	3		1	1.32e-19	5.2	13.1	0	5.2	16629000	1170000	10300000		5120000
P50454	P50454	2	2	2	Serpin H1	SERPINH1	>sp|P50454|SERPH_HUMAN Serpin H1 OS=Homo sapiens GN=SERPINH1 PE=1 SV=2	1	2	2	2	1	2	1	1	1	2	1	1	1	2	1	1	5.5	5.5	5.5	46.44	418	418	3.4		1	4	5		3	3	2	2	6.64e-06	2.9	5.5	2.9	2.9	21706000	5260000	6180000	1890000	8380000
P02675	P02675	1	1	1	Fibrinogen beta chain;Fibrinopeptide B;Fibrinogen beta chain	FGB	>sp|P02675|FIBB_HUMAN Fibrinogen beta chain OS=Homo sapiens GN=FGB PE=1 SV=2	1	1	1	1	1	0	0	0	1	0	0	0	1	0	0	0	3.7	3.7	3.7	55.928	491	491	3			1			1				1.14e-37	3.7	0	0	0	5608100	5610000
P38159;Q96E39;O75526;Q8N7X1	P38159;Q96E39;O75526	3;2;2;1	3;2;2;1	3;2;2;1	RNA-binding motif protein, X chromosome;RNA-binding motif protein, X chromosome, N-terminally processed;RNA binding motif protein, X-linked-like-1;RNA binding motif protein, X-linked-like-1, N-terminally processed;RNA-binding motif protein, X-linked-like-2	RBMX;RBMXL1;RBMXL2	>sp|P38159|RBMX_HUMAN RNA-binding motif protein, X chromosome OS=Homo sapiens GN=RBMX PE=1 SV=3;>sp|Q96E39|RMXL1_HUMAN RNA binding motif protein, X-linked-like-1 OS=Homo sapiens GN=RBMXL1 PE=1 SV=1;>sp|O75526|RMXL2_HUMAN RNA-binding motif protein, X-linked	4	3	3	3	3	2	1	3	3	2	1	3	3	2	1	3	9	9	9	42.331	391	391;390;392;1067	3.13		4	5	6		4	3	1	7	5.4e-09	9	6.9	3.3	9	49679000	5450000	5680000	1930000	36600000
P84085;P18085;P84077;P61204	P84085;P18085;P84077;P61204	2;2;2;2	2;2;2;2	2;2;2;2	ADP-ribosylation factor 5;ADP-ribosylation factor 4;ADP-ribosylation factor 1;ADP-ribosylation factor 3	ARF5;ARF4;ARF1;ARF3	>sp|P84085|ARF5_HUMAN ADP-ribosylation factor 5 OS=Homo sapiens GN=ARF5 PE=1 SV=2;>sp|P18085|ARF4_HUMAN ADP-ribosylation factor 4 OS=Homo sapiens GN=ARF4 PE=1 SV=3;>sp|P84077|ARF1_HUMAN ADP-ribosylation factor 1 OS=Homo sapiens GN=ARF1 PE=1 SV=2;>sp|P61204	4	2	2	2	1	1	1	1	1	1	1	1	1	1	1	1	17.2	17.2	17.2	20.529	180	180;180;181;181	3.5	1		2	1	2	1	3	1	1	1.06e-06	11.1	6.1	6.1	6.1	23577000	1500000	9600000	9040000	3450000
P07099	P07099	1	1	1	Epoxide hydrolase 1	EPHX1	>sp|P07099|HYEP_HUMAN Epoxide hydrolase 1 OS=Homo sapiens GN=EPHX1 PE=1 SV=1	1	1	1	1	1	0	0	0	1	0	0	0	1	0	0	0	5.1	5.1	5.1	52.948	455	455	3		1		1		2				1.33e-22	5.1	0	0	0	5542300	5540000
P52209	P52209	2	2	2	6-phosphogluconate dehydrogenase, decarboxylating	PGD	>sp|P52209|6PGD_HUMAN 6-phosphogluconate dehydrogenase, decarboxylating OS=Homo sapiens GN=PGD PE=1 SV=3	1	2	2	2	2	1	0	0	2	1	0	0	2	1	0	0	5.6	5.6	5.6	53.139	483	483	3.75			1	3		3	1			8.77e-05	5.6	3.5	0	0	11034000	8830000	2200000
Q8WYP5	Q8WYP5	3	3	3	Protein ELYS	AHCTF1	>sp|Q8WYP5|ELYS_HUMAN Protein ELYS OS=Homo sapiens GN=AHCTF1 PE=1 SV=3	1	3	3	3	2	0	1	2	2	0	1	2	2	0	1	2	1.6	1.6	1.6	252.5	2266	2266	1.2	4	1				2		1	2	5.24e-08	1.1	0	0.5	1	14393000	5450000		2860000	6080000
O43676	O43676	1	1	1	NADH dehydrogenase [ubiquinone] 1 beta subcomplex subunit 3	NDUFB3	>sp|O43676|NDUB3_HUMAN NADH dehydrogenase [ubiquinone] 1 beta subcomplex subunit 3 OS=Homo sapiens GN=NDUFB3 PE=1 SV=3	1	1	1	1	1	0	0	0	1	0	0	0	1	0	0	0	12.2	12.2	12.2	11.402	98	98	1	1					1				0.00027225	12.2	0	0	0	5343900	5340000
P11216;P11217;P06737	P11216;P11217;P06737	4;2;2	4;2;2	4;2;2	Glycogen phosphorylase, brain form;Glycogen phosphorylase, muscle form;Glycogen phosphorylase, liver form	PYGB;PYGM;PYGL	>sp|P11216|PYGB_HUMAN Glycogen phosphorylase, brain form OS=Homo sapiens GN=PYGB PE=1 SV=5;>sp|P11217|PYGM_HUMAN Glycogen phosphorylase, muscle form OS=Homo sapiens GN=PYGM PE=1 SV=6;>sp|P06737|PYGL_HUMAN Glycogen phosphorylase, liver form OS=Homo sapiens	3	4	4	4	4	1	0	1	4	1	0	1	4	1	0	1	5.9	5.9	5.9	96.695	843	843;842;847	2		6				4	1		1	7.47e-09	5.9	0.9	0	1.4	12162000	9510000	1030000		1620000
Q92820	Q92820	2	2	2	Gamma-glutamyl hydrolase	GGH	>sp|Q92820|GGH_HUMAN Gamma-glutamyl hydrolase OS=Homo sapiens GN=GGH PE=1 SV=2	1	2	2	2	2	2	0	1	2	2	0	1	2	2	0	1	8.8	8.8	8.8	35.964	318	318	4.17				5	1	3	2		1	4.27e-06	8.8	8.8	0	4.1	13112000	6150000	4200000		2760000
O14732	O14732	1	1	1	Inositol monophosphatase 2	IMPA2	>sp|O14732|IMPA2_HUMAN Inositol monophosphatase 2 OS=Homo sapiens GN=IMPA2 PE=1 SV=1	1	1	1	1	1	1	0	0	1	1	0	0	1	1	0	0	4.2	4.2	4.2	31.321	288	288	4.33				2	1	2	1			0.004961	4.2	4.2	0	0	10327000	6800000	3520000
Q9BVK6	Q9BVK6	2	2	2	Transmembrane emp24 domain-containing protein 9	TMED9	>sp|Q9BVK6|TMED9_HUMAN Transmembrane emp24 domain-containing protein 9 OS=Homo sapiens GN=TMED9 PE=1 SV=2	1	2	2	2	2	1	0	0	2	1	0	0	2	1	0	0	8.5	8.5	8.5	27.277	235	235	5					3	2	1			2.84e-10	8.5	4.7	0	0	10253000	4610000	5640000
P48735	P48735	2	2	2	Isocitrate dehydrogenase [NADP], mitochondrial	IDH2	>sp|P48735|IDHP_HUMAN Isocitrate dehydrogenase [NADP], mitochondrial OS=Homo sapiens GN=IDH2 PE=1 SV=2	1	2	2	2	2	0	0	0	2	0	0	0	2	0	0	0	5.3	5.3	5.3	50.909	452	452	4				3		3				0.00044774	5.3	0	0	0	5015200	5020000
Q16643	Q16643	2	2	2	Drebrin	DBN1	>sp|Q16643|DREB_HUMAN Drebrin OS=Homo sapiens GN=DBN1 PE=1 SV=4	1	2	2	2	1	1	1	2	1	1	1	2	1	1	1	2	4.5	4.5	4.5	71.428	649	649	1.67	2	4				2	1	1	2	4.16e-20	1.4	1.4	1.4	4.5	26957000	4680000	5340000	1930000	15000000
P47897	P47897	3	3	3	Glutamine--tRNA ligase	QARS	>sp|P47897|SYQ_HUMAN Glutamine--tRNA ligase OS=Homo sapiens GN=QARS PE=1 SV=1	1	3	3	3	3	1	0	1	3	1	0	1	3	1	0	1	4.5	4.5	4.5	87.798	775	775	2		5				3	1		1	8.15e-12	4.5	1.2	0	1.3	15659000	8850000	982000		5830000
P43243	P43243	4	4	4	Matrin-3	MATR3	>sp|P43243|MATR3_HUMAN Matrin-3 OS=Homo sapiens GN=MATR3 PE=1 SV=2	1	4	4	4	3	0	2	3	3	0	2	3	3	0	2	3	5.5	5.5	5.5	94.622	847	847	1.56	4	5				3		2	4	1.18e-28	3.9	0	2.2	4.4	35510000	4900000		3880000	26700000
P61160	P61160	1	1	1	Actin-related protein 2	ACTR2	>sp|P61160|ARP2_HUMAN Actin-related protein 2 OS=Homo sapiens GN=ACTR2 PE=1 SV=1	1	1	1	1	1	1	0	0	1	1	0	0	1	1	0	0	3	3	3	44.76	394	394	4				2		1	1			0.0099212	3	3	0	0	9747200	6180000	3570000
P12004	P12004	1	1	1	Proliferating cell nuclear antigen	PCNA	>sp|P12004|PCNA_HUMAN Proliferating cell nuclear antigen OS=Homo sapiens GN=PCNA PE=1 SV=1	1	1	1	1	1	1	0	1	1	1	0	1	1	1	0	1	5	5	5	28.768	261	261	4.4				3	2	1	2		2	0.0011952	5	5	0	5	18004000	2190000	7560000		8260000
Q9UQ80	Q9UQ80	3	3	3	Proliferation-associated protein 2G4	PA2G4	>sp|Q9UQ80|PA2G4_HUMAN Proliferation-associated protein 2G4 OS=Homo sapiens GN=PA2G4 PE=1 SV=3	1	3	3	3	2	1	1	1	2	1	1	1	2	1	1	1	11.2	11.2	11.2	43.786	394	394	3.2		1	2	2		2	1	1	1	1.33e-14	5.8	2.8	5.3	2.8	23304000	5410000	4200000	13700000
P46439;P28161;P21266	P46439;P28161;P21266	1;1;1	1;1;1	1;1;1	Glutathione S-transferase Mu 5;Glutathione S-transferase Mu 2;Glutathione S-transferase Mu 3	GSTM5;GSTM2;GSTM3	>sp|P46439|GSTM5_HUMAN Glutathione S-transferase Mu 5 OS=Homo sapiens GN=GSTM5 PE=1 SV=3;>sp|P28161|GSTM2_HUMAN Glutathione S-transferase Mu 2 OS=Homo sapiens GN=GSTM2 PE=1 SV=2;>sp|P21266|GSTM3_HUMAN Glutathione S-transferase Mu 3 OS=Homo sapiens GN=GSTM3	3	1	1	1	1	0	0	1	1	0	0	1	1	0	0	1	4.1	4.1	4.1	25.674	218	218;218;225	5					2	1			1	0.0063385	4.1	0	0	4.1	9768900	4780000			4990000
Q9UNS2	Q9UNS2	1	1	1	COP9 signalosome complex subunit 3	COPS3	>sp|Q9UNS2|CSN3_HUMAN COP9 signalosome complex subunit 3 OS=Homo sapiens GN=COPS3 PE=1 SV=3	1	1	1	1	1	1	0	1	1	1	0	1	1	1	0	1	2.8	2.8	2.8	47.873	423	423	3.75			1	3		1	1		2	3.35e-22	2.8	2.8	0	2.8	15846000	4320000	5070000		6460000
P0C869	P0C869	2	2	2	Cytosolic phospholipase A2 beta	PLA2G4B	>sp|P0C869|PA24B_HUMAN Cytosolic phospholipase A2 beta OS=Homo sapiens GN=PLA2G4B PE=1 SV=2	1	2	2	2	0	2	0	0	0	2	0	0	0	2	0	0	3.2	3.2	3.2	87.977	781	781	2		2					2			2.47e-05	0	3.2	0	0	4686300		4690000
O75131;Q96FN4;Q8IYJ1;Q96A23;O95741;Q86YQ8;Q9HCH3;Q9UBL6	O75131	3;1;1;1;1;1;1;1	3;1;1;1;1;1;1;1	3;1;1;1;1;1;1;1	Copine-3	CPNE3	>sp|O75131|CPNE3_HUMAN Copine-3 OS=Homo sapiens GN=CPNE3 PE=1 SV=1	8	3	3	3	1	0	2	1	1	0	2	1	1	0	2	1	5	5	5	60.13	537	537;548;553;557;557;564;593;633	2.6		2	3			2		2	1	8.12e-06	1.7	0	3.4	1.7	21531000	4550000		14900000	2070000
P41250	P41250	3	3	3	Glycine--tRNA ligase	GARS	>sp|P41250|SYG_HUMAN Glycine--tRNA ligase OS=Homo sapiens GN=GARS PE=1 SV=3	1	3	3	3	3	1	0	0	3	1	0	0	3	1	0	0	4.3	4.3	4.3	83.165	739	739	3.2			4	1		4	1			1.56e-09	4.3	1.8	0	0	9093200	5830000	3260000
O95433	O95433	2	2	2	Activator of 90 kDa heat shock protein ATPase homolog 1	AHSA1	>sp|O95433|AHSA1_HUMAN Activator of 90 kDa heat shock protein ATPase homolog 1 OS=Homo sapiens GN=AHSA1 PE=1 SV=1	1	2	2	2	2	2	0	1	2	2	0	1	2	2	0	1	6.5	6.5	6.5	38.274	338	338	4				5		2	2		1	2.99e-07	6.5	6.5	0	3	9029300	3270000	5760000
P50747	P50747	3	3	3	Biotin--protein ligase;Biotin--[methylmalonyl-CoA-carboxytransferase] ligase;Biotin--[propionyl-CoA-carboxylase [ATP-hydrolyzing]] ligase;Biotin--[methylcrotonoyl-CoA-carboxylase] ligase;Biotin--[acetyl-CoA-carboxylase] ligase	HLCS	>sp|P50747|BPL1_HUMAN Biotin--protein ligase OS=Homo sapiens GN=HLCS PE=1 SV=1	1	3	3	3	2	3	0	3	2	3	0	3	2	3	0	3	4.5	4.5	4.5	80.759	726	726	2.45		6	5			2	3		6	1.5e-07	3.3	4.5	0	4.5	24328000	5190000	3840000		15300000
O60218	O60218	1	1	1	Aldo-keto reductase family 1 member B10	AKR1B10	>sp|O60218|AK1BA_HUMAN Aldo-keto reductase family 1 member B10 OS=Homo sapiens GN=AKR1B10 PE=1 SV=2	1	1	1	1	0	1	0	0	0	1	0	0	0	1	0	0	3.5	3.5	3.5	36.019	316	316	4				1			1			0.01203	0	3.5	0	0	4498800		4500000
P14324	P14324	1	1	1	Farnesyl pyrophosphate synthase	FDPS	>sp|P14324|FPPS_HUMAN Farnesyl pyrophosphate synthase OS=Homo sapiens GN=FDPS PE=1 SV=4	1	1	1	1	0	1	0	0	0	1	0	0	0	1	0	0	4.3	4.3	4.3	48.275	419	419	4				1			1			0.0079225	0	4.3	0	0	4466400		4470000
P02747	P02747	2	2	2	Complement C1q subcomponent subunit C	C1QC	>sp|P02747|C1QC_HUMAN Complement C1q subcomponent subunit C OS=Homo sapiens GN=C1QC PE=1 SV=3	1	2	2	2	2	0	0	0	2	0	0	0	2	0	0	0	8.6	8.6	8.6	25.773	245	245	5					2	2				4.28e-06	8.6	0	0	0	4420400	4420000
O00487	O00487	1	1	1	26S proteasome non-ATPase regulatory subunit 14	PSMD14	>sp|O00487|PSDE_HUMAN 26S proteasome non-ATPase regulatory subunit 14 OS=Homo sapiens GN=PSMD14 PE=1 SV=1	1	1	1	1	1	1	1	1	1	1	1	1	1	1	1	1	4.2	4.2	4.2	34.577	310	310	4				4		1	1	1	1	0.0015607	4.2	4.2	4.2	4.2	11920000	4400000	4430000		3090000
O43143	O43143	4	4	4	Putative pre-mRNA-splicing factor ATP-dependent RNA helicase DHX15	DHX15	>sp|O43143|DHX15_HUMAN Putative pre-mRNA-splicing factor ATP-dependent RNA helicase DHX15 OS=Homo sapiens GN=DHX15 PE=1 SV=2	1	4	4	4	2	1	1	3	2	1	1	3	2	1	1	3	5.9	5.9	5.9	90.932	795	795	1.86	1	6				2	1	1	3	2.87e-11	2.9	1.4	1.4	4.5	29692000	7900000	921000	1250000	19600000
P36957	P36957	2	2	2	Dihydrolipoyllysine-residue succinyltransferase component of 2-oxoglutarate dehydrogenase complex, mitochondrial	DLST	>sp|P36957|ODO2_HUMAN Dihydrolipoyllysine-residue succinyltransferase component of 2-oxoglutarate dehydrogenase complex, mitochondrial OS=Homo sapiens GN=DLST PE=1 SV=4	1	2	2	2	2	2	0	1	2	2	0	1	2	2	0	1	5.5	5.5	5.5	48.755	453	453	2.8		1	4			2	2		1	0.00011079	5.5	5.5	0	2.4	12216000	2590000	6200000		3430000
O95292;Q9P0L0	O95292;Q9P0L0	1;1	1;1	1;1	Vesicle-associated membrane protein-associated protein B/C;Vesicle-associated membrane protein-associated protein A	VAPB;VAPA	>sp|O95292|VAPB_HUMAN Vesicle-associated membrane protein-associated protein B/C OS=Homo sapiens GN=VAPB PE=1 SV=3;>sp|Q9P0L0|VAPA_HUMAN Vesicle-associated membrane protein-associated protein A OS=Homo sapiens GN=VAPA PE=1 SV=3	2	1	1	1	1	1	1	1	1	1	1	1	1	1	1	1	4.9	4.9	4.9	27.228	243	243;249	4.38			1	3	4	2	2	1	3	3.11e-05	4.9	4.9	4.9	4.9	24442000	3410000	5360000	6270000	9400000
P42357	P42357	3	3	3	Histidine ammonia-lyase	HAL	>sp|P42357|HUTH_HUMAN Histidine ammonia-lyase OS=Homo sapiens GN=HAL PE=1 SV=1	1	3	3	3	1	3	1	3	1	3	1	3	1	3	1	3	6.2	6.2	6.2	72.697	657	657	2.82	2	1	6	1	1	1	4	1	5	8.62e-12	1.7	6.2	1.5	6.2	36448000	1230000	7520000	2300000	25400000
P26599	P26599	4	4	4	Polypyrimidine tract-binding protein 1	PTBP1	>sp|P26599|PTBP1_HUMAN Polypyrimidine tract-binding protein 1 OS=Homo sapiens GN=PTBP1 PE=1 SV=1	1	4	4	4	1	2	2	3	1	2	2	3	1	2	2	3	11.9	11.9	11.9	57.221	531	531	3			8			1	2	2	3	1.42e-36	3.8	8.1	5.8	10.4	59883000	2460000	6270000	18000000	33200000
Q7Z6K5	Q7Z6K5	1	1	1	UPF0552 protein C15orf38	C15orf38	>sp|Q7Z6K5|ARPIN_HUMAN Arpin OS=Homo sapiens GN=ARPIN PE=1 SV=1	1	1	1	1	1	1	1	1	1	1	1	1	1	1	1	1	5.3	5.3	5.3	24.943	226	226	5					4	1	1	1	1	0.0037582	5.3	5.3	5.3	5.3	17846000	2870000	5830000	4910000	4240000
Q9Y277	Q9Y277	2	2	2	Voltage-dependent anion-selective channel protein 3	VDAC3	>sp|Q9Y277|VDAC3_HUMAN Voltage-dependent anion-selective channel protein 3 OS=Homo sapiens GN=VDAC3 PE=1 SV=1	1	2	2	2	1	1	1	1	1	1	1	1	1	1	1	1	12.7	12.7	12.7	30.658	283	283	3.88		1	2	2	3	1	2	2	3	1.29e-117	4.6	4.6	8.1	4.6	42468000	4660000	3930000	23600000	10300000
Q92598;O95757	Q92598	3;1	3;1	3;1	Heat shock protein 105 kDa	HSPH1	>sp|Q92598|HS105_HUMAN Heat shock protein 105 kDa OS=Homo sapiens GN=HSPH1 PE=1 SV=1	2	3	3	3	3	1	0	3	3	1	0	3	3	1	0	3	4.9	4.9	4.9	96.864	858	858;839	1.75	2	6				3	1		4	9.11e-09	4.9	1.6	0	4.9	21887000	7880000	710000		13300000
P63313	P63313	1	1	1	Thymosin beta-10	TMSB10	>sp|P63313|TYB10_HUMAN Thymosin beta-10 OS=Homo sapiens GN=TMSB10 PE=1 SV=2	1	1	1	1	1	1	1	1	1	1	1	1	1	1	1	1	31.8	31.8	31.8	5.0256	44	44	2	4	3		2		3	3	1	2	1.11e-07	31.8	31.8	31.8	31.8	10780000	6280000	2290000		2200000
P52907	P52907	3	3	2	F-actin-capping protein subunit alpha-1	CAPZA1	>sp|P52907|CAZA1_HUMAN F-actin-capping protein subunit alpha-1 OS=Homo sapiens GN=CAPZA1 PE=1 SV=3	1	3	3	2	1	2	0	2	1	2	0	2	1	2	0	1	14	14	10.5	32.922	286	286	4				5		1	2		2	3.24e-10	5.2	10.5	0	8.7	10995000	3420000	5110000		2460000
O43795	O43795	3	3	3	Unconventional myosin-Ib	MYO1B	>sp|O43795|MYO1B_HUMAN Unconventional myosin-Ib OS=Homo sapiens GN=MYO1B PE=1 SV=3	1	3	3	3	3	0	0	1	3	0	0	1	3	0	0	1	3.2	3.2	3.2	131.98	1136	1136	2		4				3			1	5.57e-33	3.2	0	0	1	6258500	4170000			2090000
O75874	O75874	2	2	2	Isocitrate dehydrogenase [NADP] cytoplasmic	IDH1	>sp|O75874|IDHC_HUMAN Isocitrate dehydrogenase [NADP] cytoplasmic OS=Homo sapiens GN=IDH1 PE=1 SV=2	1	2	2	2	1	2	2	1	1	2	2	1	1	2	2	1	5.8	5.8	5.8	46.659	414	414	3	2	2	3	4	1	1	3	3	5	3.58e-05	2.7	5.8	5.8	3.1	17255000	2440000	5840000	7250000	1720000
P28072	P28072	2	2	2	Proteasome subunit beta type-6	PSMB6	>sp|P28072|PSB6_HUMAN Proteasome subunit beta type-6 OS=Homo sapiens GN=PSMB6 PE=1 SV=4	1	2	2	2	1	1	0	1	1	1	0	1	1	1	0	1	8.8	8.8	8.8	25.357	239	239	3.67	1				2	1	1		1	0.00046734	4.2	4.2	0	4.6	10663000	3100000	5160000		2400000
P27824	P27824	2	2	2	Calnexin	CANX	>sp|P27824|CALX_HUMAN Calnexin OS=Homo sapiens GN=CANX PE=1 SV=2	1	2	2	2	2	0	0	2	2	0	0	2	2	0	0	2	4.7	4.7	4.7	67.567	592	592	2		4				2			2	4.35e-07	4.7	0	0	4.7	9477600	4100000			5380000
P01625	P01625	1	1	1	Ig kappa chain V-IV region Len		>sp|P01625|KV402_HUMAN Ig kappa chain V-IV region Len OS=Homo sapiens PE=1 SV=2	1	1	1	1	1	0	0	0	1	0	0	0	1	0	0	0	15.8	15.8	15.8	12.64	114	114	5					2	2				1.67e-23	15.8	0	0	0	4092000	4090000
Q04760	Q04760	2	2	2	Lactoylglutathione lyase	GLO1	>sp|Q04760|LGUL_HUMAN Lactoylglutathione lyase OS=Homo sapiens GN=GLO1 PE=1 SV=4	1	2	2	2	2	2	1	1	2	2	1	1	2	2	1	1	10.3	10.3	10.3	20.777	184	184	4.86				1	6	2	2	1	2	0.00014148	10.3	10.3	5.4	5.4	12282000	5810000	2230000	2800000	1440000
Q15393	Q15393	3	3	3	Splicing factor 3B subunit 3	SF3B3	>sp|Q15393|SF3B3_HUMAN Splicing factor 3B subunit 3 OS=Homo sapiens GN=SF3B3 PE=1 SV=4	1	3	3	3	2	2	2	3	2	2	2	3	2	2	2	3	3.5	3.5	3.5	135.58	1217	1217	1.38	8	5				2	4	2	5	5.32e-20	2.1	2.1	2.1	3.5	17542000	4120000	3770000	3530000	6120000
Q6ZRV2	Q6ZRV2	3	3	3	Protein FAM83H	FAM83H	>sp|Q6ZRV2|FA83H_HUMAN Protein FAM83H OS=Homo sapiens GN=FAM83H PE=1 SV=3	1	3	3	3	3	0	0	0	3	0	0	0	3	0	0	0	4	4	4	127.12	1179	1179	2		3				3				9.92e-06	4	0	0	0	3932600	3930000
O75436	O75436	2	2	2	Vacuolar protein sorting-associated protein 26A	VPS26A	>sp|O75436|VP26A_HUMAN Vacuolar protein sorting-associated protein 26A OS=Homo sapiens GN=VPS26A PE=1 SV=2	1	2	2	2	2	1	0	0	2	1	0	0	2	1	0	0	9.2	9.2	9.2	38.169	327	327	4				3		2	1			2.05e-07	9.2	3.7	0	0	7722000	5710000	2010000
Q5VT79;Q5T2P8;P13928	Q5VT79;Q5T2P8;P13928	1;1;1	1;1;1	1;1;1	Annexin A8-like protein 2;Annexin A8-like protein 1;Annexin A8	ANXA8L2;ANXA8L1;ANXA8	>sp|Q5VT79|AXA82_HUMAN Annexin A8-like protein 2 OS=Homo sapiens GN=ANXA8L2 PE=2 SV=1;>sp|Q5T2P8|AXA81_HUMAN Annexin A8-like protein 1 OS=Homo sapiens GN=ANXA8L1 PE=1 SV=1;>sp|P13928|ANXA8_HUMAN Annexin A8 OS=Homo sapiens GN=ANXA8 PE=1 SV=3	3	1	1	1	1	1	0	0	1	1	0	0	1	1	0	0	4.6	4.6	4.6	36.865	327	327;327;327	4				2		1	1			4.04e-17	4.6	4.6	0	0	3839600	3840000
P31942	P31942	1	1	1	Heterogeneous nuclear ribonucleoprotein H3	HNRNPH3	>sp|P31942|HNRH3_HUMAN Heterogeneous nuclear ribonucleoprotein H3 OS=Homo sapiens GN=HNRNPH3 PE=1 SV=2	1	1	1	1	1	1	0	1	1	1	0	1	1	1	0	1	3.5	3.5	3.5	36.926	346	346	3.33		1	2	3		1	2		3	0.0025722	3.5	3.5	0	3.5	10247000	3410000	4150000		2680000
P80748	P80748	1	1	1	Ig lambda chain V-III region LOI		>sp|P80748|LV302_HUMAN Ig lambda chain V-III region LOI OS=Homo sapiens PE=1 SV=1	1	1	1	1	1	0	0	0	1	0	0	0	1	0	0	0	14.4	14.4	14.4	11.935	111	111	5					1	1				4.41e-24	14.4	0	0	0	3769200	3770000
O43823	O43823	1	1	1	A-kinase anchor protein 8	AKAP8	>sp|O43823|AKAP8_HUMAN A-kinase anchor protein 8 OS=Homo sapiens GN=AKAP8 PE=1 SV=1	1	1	1	1	1	0	0	0	1	0	0	0	1	0	0	0	1.6	1.6	1.6	76.107	692	692	1.5	1	1				2				0.00076649	1.6	0	0	0	3751200	3750000
P28482	P28482	2	2	1	Mitogen-activated protein kinase 1	MAPK1	>sp|P28482|MK01_HUMAN Mitogen-activated protein kinase 1 OS=Homo sapiens GN=MAPK1 PE=1 SV=3	1	2	2	1	2	0	0	0	2	0	0	0	1	0	0	0	6.4	6.4	3.9	41.389	360	360	4				2		2				7.47e-08	6.4	0	0	0	3746300	3750000
P52292	P52292	3	3	3	Importin subunit alpha-2	KPNA2	>sp|P52292|IMA1_HUMAN Importin subunit alpha-1 OS=Homo sapiens GN=KPNA2 PE=1 SV=1	1	3	3	3	1	2	2	1	1	2	2	1	1	2	2	1	8.5	8.5	8.5	57.861	529	529	2.67		3	6			2	3	3	1	7.85e-54	2.8	6.2	5.7	2.8	10358000	4040000	3450000	2870000
O75367	O75367	2	2	2	Core histone macro-H2A.1	H2AFY	>sp|O75367|H2AY_HUMAN Core histone macro-H2A.1 OS=Homo sapiens GN=H2AFY PE=1 SV=4	1	2	2	2	1	1	0	0	1	1	0	0	1	1	0	0	5.1	5.1	5.1	39.617	372	372	4.5				1	1	1	1			0.00090521	2.7	2.4	0	0	3736200		3740000
Q9NR30	Q9NR30	8	8	8	Nucleolar RNA helicase 2	DDX21	>sp|Q9NR30|DDX21_HUMAN Nucleolar RNA helicase 2 OS=Homo sapiens GN=DDX21 PE=1 SV=5	1	8	8	8	1	1	2	8	1	1	2	8	1	1	2	8	11	11	11	87.343	783	783	1.72	6	11	1			2	2	2	12	6.37e-23	1.4	1.4	2.8	11	120030000	3840000	3640000	3800000	109000000
O94905;O75477	O94905;O75477	1;1	1;1	1;1	Erlin-2;Erlin-1	ERLIN2;ERLIN1	>sp|O94905|ERLN2_HUMAN Erlin-2 OS=Homo sapiens GN=ERLIN2 PE=1 SV=1;>sp|O75477|ERLN1_HUMAN Erlin-1 OS=Homo sapiens GN=ERLIN1 PE=1 SV=1	2	1	1	1	1	1	0	0	1	1	0	0	1	1	0	0	3.5	3.5	3.5	37.839	339	339;346	4				2		1	1			2.46e-09	3.5	3.5	0	0	7437200	4390000	3040000
P11940;Q9H361;Q5JQF8;Q4VXU2;Q13310	P11940;Q9H361	4;2;1;1;1	4;2;1;1;1	4;2;1;1;1	Polyadenylate-binding protein 1;Polyadenylate-binding protein 3	PABPC1;PABPC3	>sp|P11940|PABP1_HUMAN Polyadenylate-binding protein 1 OS=Homo sapiens GN=PABPC1 PE=1 SV=2;>sp|Q9H361|PABP3_HUMAN Polyadenylate-binding protein 3 OS=Homo sapiens GN=PABPC3 PE=1 SV=2	5	4	4	4	2	1	0	4	2	1	0	4	2	1	0	4	7.7	7.7	7.7	70.67	636	636;631;200;614;644	2.29	3	7	2	1	1	3	5		6	4.44e-09	3.6	1.7	0	7.7	33049000	2120000	5300000		25600000
P67775;P62714	P67775;P62714	1;1	1;1	1;1	Serine/threonine-protein phosphatase 2A catalytic subunit alpha isoform;Serine/threonine-protein phosphatase 2A catalytic subunit beta isoform	PPP2CA;PPP2CB	>sp|P67775|PP2AA_HUMAN Serine/threonine-protein phosphatase 2A catalytic subunit alpha isoform OS=Homo sapiens GN=PPP2CA PE=1 SV=1;>sp|P62714|PP2AB_HUMAN Serine/threonine-protein phosphatase 2A catalytic subunit beta isoform OS=Homo sapiens GN=PPP2CB PE=1	2	1	1	1	1	1	0	1	1	1	0	1	1	1	0	1	3.6	3.6	3.6	35.594	309	309;309	4				4		1	2		1	0.00021952	3.6	3.6	0	3.6	11093000	1630000	5780000		3690000
Q9UBZ4	Q9UBZ4	1	1	1	DNA-(apurinic or apyrimidinic site) lyase 2	APEX2	>sp|Q9UBZ4|APEX2_HUMAN DNA-(apurinic or apyrimidinic site) lyase 2 OS=Homo sapiens GN=APEX2 PE=1 SV=1	1	1	1	1	1	1	0	1	1	1	0	1	1	1	0	1	2.1	2.1	2.1	57.4	518	518	3.12	1	3	1		3	2	2		4	0.0048534	2.1	2.1	0	2.1	13849000	3660000	3580000		6610000
Q6IN85;Q5MIZ7	Q6IN85;Q5MIZ7	2;1	2;1	2;1	Serine/threonine-protein phosphatase 4 regulatory subunit 3A;Serine/threonine-protein phosphatase 4 regulatory subunit 3B	SMEK1;SMEK2	>sp|Q6IN85|P4R3A_HUMAN Serine/threonine-protein phosphatase 4 regulatory subunit 3A OS=Homo sapiens GN=SMEK1 PE=1 SV=1;>sp|Q5MIZ7|P4R3B_HUMAN Serine/threonine-protein phosphatase 4 regulatory subunit 3B OS=Homo sapiens GN=SMEK2 PE=1 SV=2	2	2	2	2	1	0	0	2	1	0	0	2	1	0	0	2	3.1	3.1	3.1	95.367	833	833;849	2		5				1			4	7.75e-05	1.4	0	0	3.1	13871000	3610000			10300000
P11586	P11586	5	5	5	C-1-tetrahydrofolate synthase, cytoplasmic;Methylenetetrahydrofolate dehydrogenase;Methenyltetrahydrofolate cyclohydrolase;Formyltetrahydrofolate synthetase	MTHFD1	>sp|P11586|C1TC_HUMAN C-1-tetrahydrofolate synthase, cytoplasmic OS=Homo sapiens GN=MTHFD1 PE=1 SV=3	1	5	5	5	2	0	1	4	2	0	1	4	2	0	1	4	6.3	6.3	6.3	101.56	935	935	1.75	2	6				3		1	4	2.87e-23	2.5	0	1.2	5.1	13896000	3580000		991000	9330000
P57088	P57088	1	1	1	Transmembrane protein 33	TMEM33	>sp|P57088|TMM33_HUMAN Transmembrane protein 33 OS=Homo sapiens GN=TMEM33 PE=1 SV=2	1	1	1	1	1	1	0	0	1	1	0	0	1	1	0	0	4.9	4.9	4.9	27.978	247	247	5					3	1	2			0.00022731	4.9	4.9	0	0	7111100	2880000	4230000
P27361	P27361	2	1	1	Mitogen-activated protein kinase 3	MAPK3	>sp|P27361|MK03_HUMAN Mitogen-activated protein kinase 3 OS=Homo sapiens GN=MAPK3 PE=1 SV=4	1	2	1	1	2	0	0	0	1	0	0	0	1	0	0	0	6.1	3.7	3.7	43.135	379	379	4				1		1				4.19e-05	6.1	0	0	0	3549600	3550000
P32969	P32969	2	2	2	60S ribosomal protein L9	RPL9	>sp|P32969|RL9_HUMAN 60S ribosomal protein L9 OS=Homo sapiens GN=RPL9 PE=1 SV=1	1	2	2	2	1	2	0	0	1	2	0	0	1	2	0	0	17.2	17.2	17.2	21.863	192	192	5					3	1	2			8.6e-11	9.9	17.2	0	0	7008500	1700000	5310000
P21281	P21281	2	2	2	V-type proton ATPase subunit B, brain isoform	ATP6V1B2	>sp|P21281|VATB2_HUMAN V-type proton ATPase subunit B, brain isoform OS=Homo sapiens GN=ATP6V1B2 PE=1 SV=3	1	2	2	2	2	1	0	0	2	1	0	0	2	1	0	0	5.1	5.1	5.1	56.5	511	511	3			3			2	1			4.58e-05	5.1	2.9	0	0	7000900	4080000	2920000
P61163	P61163	1	1	1	Alpha-centractin	ACTR1A	>sp|P61163|ACTZ_HUMAN Alpha-centractin OS=Homo sapiens GN=ACTR1A PE=1 SV=1	1	1	1	1	1	0	0	0	1	0	0	0	1	0	0	0	5.9	5.9	5.9	42.613	376	376	4				1		1				3.83e-10	5.9	0	0	0	3474300	3470000
P21291	P21291	1	1	1	Cysteine and glycine-rich protein 1	CSRP1	>sp|P21291|CSRP1_HUMAN Cysteine and glycine-rich protein 1 OS=Homo sapiens GN=CSRP1 PE=1 SV=3	1	1	1	1	0	1	0	0	0	1	0	0	0	1	0	0	7.8	7.8	7.8	20.567	193	193	1	1						1			0.0060226	0	7.8	0	0	3461100		3460000
P49792;Q7Z3J3;A6NKT7;P0DJD0;P0DJD1;Q99666;O14715	P49792	6;2;2;1;1;1;1	6;2;2;1;1;1;1	6;2;2;1;1;1;1	E3 SUMO-protein ligase RanBP2;Putative peptidyl-prolyl cis-trans isomerase	RANBP2	>sp|P49792|RBP2_HUMAN E3 SUMO-protein ligase RanBP2 OS=Homo sapiens GN=RANBP2 PE=1 SV=2	7	6	6	6	1	2	3	6	1	2	3	6	1	2	3	6	2.2	2.2	2.2	358.2	3224	3224;1758;1758;1748;1756;1765;1765	1.07	14	1				1	3	3	8	3.26e-34	0.5	0.8	1.3	2.2	26053000	2430000	4440000	5650000	13500000
Q12873	Q12873	3	1	1	Chromodomain-helicase-DNA-binding protein 3	CHD3	>sp|Q12873|CHD3_HUMAN Chromodomain-helicase-DNA-binding protein 3 OS=Homo sapiens GN=CHD3 PE=1 SV=3	1	3	1	1	3	2	1	2	1	1	1	1	1	1	1	1	1.6	0.5	0.5	226.59	2000	2000	3.18	2	2	2	2	3	3	1	2	5	2.71e-08	1.6	1	0.5	1.2	172060000	4420000	2370000	24600000	141000000
Q96Q89	Q96Q89	2	2	2	Kinesin-like protein KIF20B	KIF20B	>sp|Q96Q89|KI20B_HUMAN Kinesin-like protein KIF20B OS=Homo sapiens GN=KIF20B PE=1 SV=3	1	2	2	2	1	1	2	1	1	1	2	1	1	1	2	1	1.3	1.3	1.3	210.63	1820	1820	1.29	5	2				2	2	2	1	7.52e-05	0.5	0.5	1.3	0.5	12369000	3910000	2820000	3590000	2050000
P21128	P21128	1	1	1	Poly(U)-specific endoribonuclease	ENDOU	>sp|P21128|ENDOU_HUMAN Poly(U)-specific endoribonuclease OS=Homo sapiens GN=ENDOU PE=1 SV=2	1	1	1	1	0	1	0	0	0	1	0	0	0	1	0	0	4.6	4.6	4.6	46.872	410	410	4				1			1			0.0021359	0	4.6	0	0	3319700		3320000
P36542	P36542	2	2	2	ATP synthase subunit gamma, mitochondrial	ATP5C1	>sp|P36542|ATPG_HUMAN ATP synthase subunit gamma, mitochondrial OS=Homo sapiens GN=ATP5C1 PE=1 SV=1	1	2	2	2	2	2	0	1	2	2	0	1	2	2	0	1	8.1	8.1	8.1	32.996	298	298	2.8	2			3		2	2		1	1.06e-07	8.1	8.1	0	3.7	7980300	3360000	3250000		1370000
O43242	O43242	2	2	2	26S proteasome non-ATPase regulatory subunit 3	PSMD3	>sp|O43242|PSMD3_HUMAN 26S proteasome non-ATPase regulatory subunit 3 OS=Homo sapiens GN=PSMD3 PE=1 SV=2	1	2	2	2	1	1	1	2	1	1	1	2	1	1	1	2	4.5	4.5	4.5	60.977	534	534	3			5			1	1	1	2	7.82e-08	2.1	2.1	2.4	4.5	15079000	3010000	3590000	1750000	6720000
P84103;Q16629	P84103;Q16629	1;1	1;1	1;1	Serine/arginine-rich splicing factor 3;Serine/arginine-rich splicing factor 7	SRSF3;SRSF7	>sp|P84103|SRSF3_HUMAN Serine/arginine-rich splicing factor 3 OS=Homo sapiens GN=SRSF3 PE=1 SV=1;>sp|Q16629|SRSF7_HUMAN Serine/arginine-rich splicing factor 7 OS=Homo sapiens GN=SRSF7 PE=1 SV=1	2	1	1	1	1	1	1	1	1	1	1	1	1	1	1	1	8.5	8.5	8.5	19.329	164	164;238	3.11	3	1		2	3	5	1	1	2	0.0059906	8.5	8.5	8.5	8.5	14607000	5470000	1130000	6660000	1350000
P49321	P49321	3	3	3	Nuclear autoantigenic sperm protein	NASP	>sp|P49321|NASP_HUMAN Nuclear autoantigenic sperm protein OS=Homo sapiens GN=NASP PE=1 SV=2	1	3	3	3	2	1	1	2	2	1	1	2	2	1	1	2	7	7	7	85.237	788	788	2.29	1	3	3			2	1	1	3	9.18e-10	3.7	3.3	3.3	4.9	17983000	4080000	2460000	1590000	9850000
P62857	P62857	1	1	1	40S ribosomal protein S28	RPS28	>sp|P62857|RS28_HUMAN 40S ribosomal protein S28 OS=Homo sapiens GN=RPS28 PE=1 SV=1	1	1	1	1	1	1	1	0	1	1	1	0	1	1	1	0	17.4	17.4	17.4	7.8409	69	69	1.67	3	2	1			3	2	1		0.00023556	17.4	17.4	17.4	0	7590600	4940000	1490000	1150000
O14983;P16615	O14983;P16615	1;1	1;1	1;1	Sarcoplasmic/endoplasmic reticulum calcium ATPase 1;Sarcoplasmic/endoplasmic reticulum calcium ATPase 2	ATP2A1;ATP2A2	>sp|O14983|AT2A1_HUMAN Sarcoplasmic/endoplasmic reticulum calcium ATPase 1 OS=Homo sapiens GN=ATP2A1 PE=1 SV=1;>sp|P16615|AT2A2_HUMAN Sarcoplasmic/endoplasmic reticulum calcium ATPase 2 OS=Homo sapiens GN=ATP2A2 PE=1 SV=1	2	1	1	1	1	0	1	1	1	0	1	1	1	0	1	1	1.5	1.5	1.5	110.25	1001	1001;1042	1.6	2	3				2		1	2	0.000544	1.5	0	1.5	1.5	7684800	3150000		1540000	2990000
Q9UIF9	Q9UIF9	1	1	1	Bromodomain adjacent to zinc finger domain protein 2A	BAZ2A	>sp|Q9UIF9|BAZ2A_HUMAN Bromodomain adjacent to zinc finger domain protein 2A OS=Homo sapiens GN=BAZ2A PE=1 SV=4	1	1	1	1	1	0	0	0	1	0	0	0	1	0	0	0	0.5	0.5	0.5	211.2	1905	1905	1	1					1				0.0020178	0.5	0	0	0	3108900	3110000
Q9Y6R0	Q9Y6R0	1	1	1	Numb-like protein	NUMBL	>sp|Q9Y6R0|NUMBL_HUMAN Numb-like protein OS=Homo sapiens GN=NUMBL PE=1 SV=1	1	1	1	1	0	1	1	1	0	1	1	1	0	1	1	1	3	3	3	64.891	609	609	3			3				1	1	1	2.04e-06	0	3	3	3	6459400		3090000		3370000
Q13206	Q13206	2	2	2	Probable ATP-dependent RNA helicase DDX10	DDX10	>sp|Q13206|DDX10_HUMAN Probable ATP-dependent RNA helicase DDX10 OS=Homo sapiens GN=DDX10 PE=1 SV=2	1	2	2	2	2	0	0	1	2	0	0	1	2	0	0	1	2.9	2.9	2.9	100.89	875	875	2		3				2			1	2.2e-05	2.9	0	0	1.4	5859200	3070000			2790000
P42704	P42704	3	3	3	Leucine-rich PPR motif-containing protein, mitochondrial	LRPPRC	>sp|P42704|LPPRC_HUMAN Leucine-rich PPR motif-containing protein, mitochondrial OS=Homo sapiens GN=LRPPRC PE=1 SV=3	1	3	3	3	1	0	0	2	1	0	0	2	1	0	0	2	2.4	2.4	2.4	157.9	1394	1394	1	3					1			2	1.97e-06	0.8	0	0	1.6	5044700	3070000			1970000
P51003;Q9NRJ5	P51003;Q9NRJ5	2;1	2;1	2;1	Poly(A) polymerase alpha;Poly(A) polymerase beta	PAPOLA;PAPOLB	>sp|P51003|PAPOA_HUMAN Poly(A) polymerase alpha OS=Homo sapiens GN=PAPOLA PE=1 SV=4;>sp|Q9NRJ5|PAPOB_HUMAN Poly(A) polymerase beta OS=Homo sapiens GN=PAPOLB PE=2 SV=1	2	2	2	2	2	1	0	2	2	1	0	2	2	1	0	2	2.8	2.8	2.8	82.842	745	745;636	2		5				2	1		2	0.0026217	2.8	1.5	0	2.8	16275000	4010000	2090000		10200000
Q9H3N1	Q9H3N1	1	1	1	Thioredoxin-related transmembrane protein 1	TMX1	>sp|Q9H3N1|TMX1_HUMAN Thioredoxin-related transmembrane protein 1 OS=Homo sapiens GN=TMX1 PE=1 SV=1	1	1	1	1	1	1	0	1	1	1	0	1	1	1	0	1	4.3	4.3	4.3	31.791	280	280	4.4				3	2	2	2		1	0.00023556	4.3	4.3	0	4.3	11524000	3020000	3070000		5440000
Q8NFH3	Q8NFH3	1	1	1	Nucleoporin Nup43	NUP43	>sp|Q8NFH3|NUP43_HUMAN Nucleoporin Nup43 OS=Homo sapiens GN=NUP43 PE=1 SV=1	1	1	1	1	1	0	0	0	1	0	0	0	1	0	0	0	3.9	3.9	3.9	42.15	380	380	3			1			1				0.010634	3.9	0	0	0	3016000	3020000
Q8N752;P48729	Q8N752;P48729	1;1	1;1	1;1	Casein kinase I isoform alpha-like;Casein kinase I isoform alpha	CSNK1A1L;CSNK1A1	>sp|Q8N752|KC1AL_HUMAN Casein kinase I isoform alpha-like OS=Homo sapiens GN=CSNK1A1L PE=2 SV=2;>sp|P48729|KC1A_HUMAN Casein kinase I isoform alpha OS=Homo sapiens GN=CSNK1A1 PE=1 SV=2	2	1	1	1	1	0	0	0	1	0	0	0	1	0	0	0	3.6	3.6	3.6	39.085	337	337;337	4				1		1				0.011692	3.6	0	0	0	2984100	2980000
Q9NZD2	Q9NZD2	2	2	2	Glycolipid transfer protein	GLTP	>sp|Q9NZD2|GLTP_HUMAN Glycolipid transfer protein OS=Homo sapiens GN=GLTP PE=1 SV=3	1	2	2	2	2	1	0	0	2	1	0	0	2	1	0	0	10.5	10.5	10.5	23.85	209	209	5					3	2	1			1.87e-05	10.5	5.7	0	0	5862400	3640000	2220000
Q9UMS4	Q9UMS4	2	2	2	Pre-mRNA-processing factor 19	PRPF19	>sp|Q9UMS4|PRP19_HUMAN Pre-mRNA-processing factor 19 OS=Homo sapiens GN=PRPF19 PE=1 SV=1	1	2	2	2	1	1	0	2	1	1	0	2	1	1	0	2	6.7	6.7	6.7	55.18	504	504	2.8		1	4			1	1		3	3.14e-05	2.2	2.2	0	6.7	18494000	2010000	3850000		12600000
Q8IW75	Q8IW75	1	1	1	Serpin A12	SERPINA12	>sp|Q8IW75|SPA12_HUMAN Serpin A12 OS=Homo sapiens GN=SERPINA12 PE=1 SV=1	1	1	1	1	1	1	0	0	1	1	0	0	1	1	0	0	2.9	2.9	2.9	47.174	414	414	3.33			2	1		2	1			0.00054151	2.9	2.9	0	0	5850900	4670000	1180000
P01781	P01781	1	1	1	Ig heavy chain V-III region GAL		>sp|P01781|HV320_HUMAN Ig heavy chain V-III region GAL OS=Homo sapiens PE=1 SV=1	1	1	1	1	1	0	0	0	1	0	0	0	1	0	0	0	9.5	9.5	9.5	11.771	116	116	3			2			2				0.01023	9.5	0	0	0	2876400	2880000
P02774	P02774	1	1	1	Vitamin D-binding protein	GC	>sp|P02774|VTDB_HUMAN Vitamin D-binding protein OS=Homo sapiens GN=GC PE=1 SV=1	1	1	1	1	1	0	0	0	1	0	0	0	1	0	0	0	2.3	2.3	2.3	52.963	474	474	3			1			1				0.0016329	2.3	0	0	0	2868400	2870000
A8K2U0	A8K2U0	1	1	1	Alpha-2-macroglobulin-like protein 1	A2ML1	>sp|A8K2U0|A2ML1_HUMAN Alpha-2-macroglobulin-like protein 1 OS=Homo sapiens GN=A2ML1 PE=1 SV=3	1	1	1	1	1	1	0	1	1	1	0	1	1	1	0	1	0.9	0.9	0.9	161.1	1454	1454	1.4	3	2				1	3		1	1.66e-07	0.9	0.9	0	0.9	2863000		2860000
P27708	P27708	2	2	2	CAD protein;Glutamine-dependent carbamoyl-phosphate synthase;Aspartate carbamoyltransferase;Dihydroorotase	CAD	>sp|P27708|PYR1_HUMAN CAD protein OS=Homo sapiens GN=CAD PE=1 SV=3	1	2	2	2	1	1	1	1	1	1	1	1	1	1	1	1	1.1	1.1	1.1	242.98	2225	2225	1	4					1	1	1	1	6.6e-10	0.5	0.5	0.5	0.5	10661000	2120000	3600000	3410000	1530000
Q9P2J5	Q9P2J5	1	1	1	Leucine--tRNA ligase, cytoplasmic	LARS	>sp|Q9P2J5|SYLC_HUMAN Leucine--tRNA ligase, cytoplasmic OS=Homo sapiens GN=LARS PE=1 SV=2	1	1	1	1	1	0	1	1	1	0	1	1	1	0	1	1	1	1	1	134.46	1176	1176	1.4	3	2				2		1	2	0.0036313	1	0	1	1	7363000	2860000		1220000	3280000
Q07955	Q07955	1	1	1	Serine/arginine-rich splicing factor 1	SRSF1	>sp|Q07955|SRSF1_HUMAN Serine/arginine-rich splicing factor 1 OS=Homo sapiens GN=SRSF1 PE=1 SV=2	1	1	1	1	1	0	0	0	1	0	0	0	1	0	0	0	4.8	4.8	4.8	27.744	248	248	1.5	1	1				2				0.0025193	4.8	0	0	0	2852600	2850000
P54578	P54578	1	1	1	Ubiquitin carboxyl-terminal hydrolase 14	USP14	>sp|P54578|UBP14_HUMAN Ubiquitin carboxyl-terminal hydrolase 14 OS=Homo sapiens GN=USP14 PE=1 SV=3	1	1	1	1	1	1	0	1	1	1	0	1	1	1	0	1	2.6	2.6	2.6	56.068	494	494	3			3			1	1		1	0.0038141	2.6	2.6	0	2.6	8638500	2920000	2780000		2940000
Q9UEY8	Q9UEY8	2	2	2	Gamma-adducin	ADD3	>sp|Q9UEY8|ADDG_HUMAN Gamma-adducin OS=Homo sapiens GN=ADD3 PE=1 SV=1	1	2	2	2	1	1	1	2	1	1	1	2	1	1	1	2	3.5	3.5	3.5	79.154	706	706	2.43		4	3			1	1	1	4	2.97e-06	2	2	2	3.5	28249000	3460000	2150000	1500000	21100000
P49189	P49189	1	1	1	4-trimethylaminobutyraldehyde dehydrogenase	ALDH9A1	>sp|P49189|AL9A1_HUMAN 4-trimethylaminobutyraldehyde dehydrogenase OS=Homo sapiens GN=ALDH9A1 PE=1 SV=3	1	1	1	1	1	1	0	0	1	1	0	0	1	1	0	0	3	3	3	53.801	494	494	3.33			2	1		2	1			0.0065656	3	3	0	0	5544300	4060000	1480000
Q9Y6M1	Q9Y6M1	3	2	2	Insulin-like growth factor 2 mRNA-binding protein 2	IGF2BP2	>sp|Q9Y6M1|IF2B2_HUMAN Insulin-like growth factor 2 mRNA-binding protein 2 OS=Homo sapiens GN=IGF2BP2 PE=1 SV=2	1	3	2	2	1	2	1	3	0	1	0	2	0	1	0	2	6.3	4.2	4.2	66.121	599	599	3.25			3	1			1		3	2.35e-10	2.2	4.3	2.2	6.3	17810000		2730000		15100000
O75643	O75643	4	4	4	U5 small nuclear ribonucleoprotein 200 kDa helicase	SNRNP200	>sp|O75643|U520_HUMAN U5 small nuclear ribonucleoprotein 200 kDa helicase OS=Homo sapiens GN=SNRNP200 PE=1 SV=2	1	4	4	4	1	1	3	4	1	1	3	4	1	1	3	4	2.4	2.4	2.4	244.5	2136	2136	1.08	11	1				1	1	3	7	1.73e-34	0.6	0.6	1.8	2.4	24076000	3330000	1980000	6800000	12000000
Q2VIR3;P41091	Q2VIR3;P41091	1;1	1;1	1;1	Putative eukaryotic translation initiation factor 2 subunit 3-like protein;Eukaryotic translation initiation factor 2 subunit 3	EIF2S3L;EIF2S3	>sp|Q2VIR3|IF2GL_HUMAN Putative eukaryotic translation initiation factor 2 subunit 3-like protein OS=Homo sapiens GN=EIF2S3L PE=5 SV=2;>sp|P41091|IF2G_HUMAN Eukaryotic translation initiation factor 2 subunit 3 OS=Homo sapiens GN=EIF2S3 PE=1 SV=3	2	1	1	1	0	1	0	0	0	1	0	0	0	1	0	0	3.4	3.4	3.4	51.228	472	472;472	3			1				1			3.86e-14	0	3.4	0	0	2654800		2650000
Q16576;Q09028	Q16576;Q09028	1;1	1;1	1;1	Histone-binding protein RBBP7;Histone-binding protein RBBP4	RBBP7;RBBP4	>sp|Q16576|RBBP7_HUMAN Histone-binding protein RBBP7 OS=Homo sapiens GN=RBBP7 PE=1 SV=1;>sp|Q09028|RBBP4_HUMAN Histone-binding protein RBBP4 OS=Homo sapiens GN=RBBP4 PE=1 SV=3	2	1	1	1	0	1	1	1	0	1	1	1	0	1	1	1	3.1	3.1	3.1	47.82	425	425;425	3			3				1	1	1	1.88e-06	0	3.1	3.1	3.1	2649200		2650000
P61106	P61106	1	1	1	Ras-related protein Rab-14	RAB14	>sp|P61106|RAB14_HUMAN Ras-related protein Rab-14 OS=Homo sapiens GN=RAB14 PE=1 SV=4	1	1	1	1	1	1	0	0	1	1	0	0	1	1	0	0	7	7	7	23.897	215	215	5					2	1	1			0.0019855	7	7	0	0	5257700	1890000	3370000
P61019	P61019	1	1	1	Ras-related protein Rab-2A	RAB2A	>sp|P61019|RAB2A_HUMAN Ras-related protein Rab-2A OS=Homo sapiens GN=RAB2A PE=1 SV=1	1	1	1	1	1	1	0	0	1	1	0	0	1	1	0	0	6.6	6.6	6.6	23.545	212	212	5					2	1	1			0.00037637	6.6	6.6	0	0	5173500	2160000	3010000
Q92817	Q92817	2	2	2	Envoplakin	EVPL	>sp|Q92817|EVPL_HUMAN Envoplakin OS=Homo sapiens GN=EVPL PE=1 SV=3	1	2	2	2	2	0	0	1	2	0	0	1	2	0	0	1	0.9	0.9	0.9	231.6	2033	2033	1	3					2			1	0.00080318	0.9	0	0	0.4	3404300	2580000			820000
Q9Y230	Q9Y230	2	2	2	RuvB-like 2	RUVBL2	>sp|Q9Y230|RUVB2_HUMAN RuvB-like 2 OS=Homo sapiens GN=RUVBL2 PE=1 SV=3	1	2	2	2	0	1	0	2	0	1	0	2	0	1	0	2	4.8	4.8	4.8	51.156	463	463	3			3				1		2	0.00039775	0	2.6	0	4.8	2551300		2550000
P22392;O60361;P15531	P22392;O60361;P15531	3;2;2	3;2;2	3;2;2	Nucleoside diphosphate kinase B;Putative nucleoside diphosphate kinase;Nucleoside diphosphate kinase A	NME2;NME2P1;NME1	>sp|P22392|NDKB_HUMAN Nucleoside diphosphate kinase B OS=Homo sapiens GN=NME2 PE=1 SV=1;>sp|O60361|NDK8_HUMAN Putative nucleoside diphosphate kinase OS=Homo sapiens GN=NME2P1 PE=5 SV=1;>sp|P15531|NDKA_HUMAN Nucleoside diphosphate kinase A OS=Homo sapiens G	3	3	3	3	0	1	1	2	0	1	1	2	0	1	1	2	25.7	25.7	25.7	17.298	152	152;137;152	4.25			1	4	3		2	1	5	1.62e-10	0	6.6	11.2	14.5	57537000		2550000	29600000	25400000
Q00341	Q00341	2	2	2	Vigilin	HDLBP	>sp|Q00341|VIGLN_HUMAN Vigilin OS=Homo sapiens GN=HDLBP PE=1 SV=2	1	2	2	2	2	0	2	1	2	0	2	1	2	0	2	1	2.1	2.1	2.1	141.45	1268	1268	1	5					2		2	1	6.81e-28	2.1	0	2.1	0.9	6356900	2550000		2540000	1260000
Q96C19	Q96C19	1	1	1	EF-hand domain-containing protein D2	EFHD2	>sp|Q96C19|EFHD2_HUMAN EF-hand domain-containing protein D2 OS=Homo sapiens GN=EFHD2 PE=1 SV=1	1	1	1	1	1	1	0	0	1	1	0	0	1	1	0	0	5	5	5	26.697	240	240	4.67				1	2	1	2			0.0062823	5	5	0	0	4981600	763000	4220000
Q13347	Q13347	1	1	1	Eukaryotic translation initiation factor 3 subunit I	EIF3I	>sp|Q13347|EIF3I_HUMAN Eukaryotic translation initiation factor 3 subunit I OS=Homo sapiens GN=EIF3I PE=1 SV=1	1	1	1	1	1	1	0	0	1	1	0	0	1	1	0	0	4.9	4.9	4.9	36.501	325	325	4				2		1	1			0.0026944	4.9	4.9	0	0	4941700	1970000	2970000
P55884	P55884	1	1	1	Eukaryotic translation initiation factor 3 subunit B	EIF3B	>sp|P55884|EIF3B_HUMAN Eukaryotic translation initiation factor 3 subunit B OS=Homo sapiens GN=EIF3B PE=1 SV=3	1	1	1	1	1	0	0	1	1	0	0	1	1	0	0	1	1.6	1.6	1.6	92.48	814	814	2		2				1			1	0.00044655	1.6	0	0	1.6	5536100	2470000			3070000
P62140;P36873;P62136	P62140;P36873;P62136	2;1;1	2;1;1	2;1;1	Serine/threonine-protein phosphatase PP1-beta catalytic subunit;Serine/threonine-protein phosphatase PP1-gamma catalytic subunit;Serine/threonine-protein phosphatase PP1-alpha catalytic subunit	PPP1CB;PPP1CC;PPP1CA	>sp|P62140|PP1B_HUMAN Serine/threonine-protein phosphatase PP1-beta catalytic subunit OS=Homo sapiens GN=PPP1CB PE=1 SV=3;>sp|P36873|PP1G_HUMAN Serine/threonine-protein phosphatase PP1-gamma catalytic subunit OS=Homo sapiens GN=PPP1CC PE=1 SV=1;>sp|P62136|	3	2	2	2	1	1	0	1	1	1	0	1	1	1	0	1	9.2	9.2	9.2	37.186	327	327;323;330	4				3		1	1		1	1.5e-13	4	4	0	5.2	4930500	3240000	1690000
Q96QC0	Q96QC0	5	5	5	Serine/threonine-protein phosphatase 1 regulatory subunit 10	PPP1R10	>sp|Q96QC0|PP1RA_HUMAN Serine/threonine-protein phosphatase 1 regulatory subunit 10 OS=Homo sapiens GN=PPP1R10 PE=1 SV=1	1	5	5	5	0	1	0	5	0	1	0	5	0	1	0	5	7.3	7.3	7.3	99.057	940	940	2.14		6	1				1		6	1.43e-17	0	1.1	0	7.3	23389000		2460000		20900000
P33121	P33121	2	2	2	Long-chain-fatty-acid--CoA ligase 1	ACSL1	>sp|P33121|ACSL1_HUMAN Long-chain-fatty-acid--CoA ligase 1 OS=Homo sapiens GN=ACSL1 PE=1 SV=1	1	2	2	2	2	0	0	0	2	0	0	0	2	0	0	0	2.9	2.9	2.9	77.942	698	698	3			2			2				9.84e-05	2.9	0	0	0	2441400	2440000
Q8N684	Q8N684	1	1	1	Cleavage and polyadenylation specificity factor subunit 7	CPSF7	>sp|Q8N684|CPSF7_HUMAN Cleavage and polyadenylation specificity factor subunit 7 OS=Homo sapiens GN=CPSF7 PE=1 SV=1	1	1	1	1	1	0	0	0	1	0	0	0	1	0	0	0	3.4	3.4	3.4	52.049	471	471	1	1					1				0.0015624	3.4	0	0	0	2424800	2420000
P05455	P05455	4	4	4	Lupus La protein	SSB	>sp|P05455|LA_HUMAN Lupus La protein OS=Homo sapiens GN=SSB PE=1 SV=2	1	4	4	4	1	0	3	0	1	0	3	0	1	0	3	0	13	13	13	46.836	408	408	3.6			3	1	1	2		3		2.94e-20	3.4	0	9.6	0	14460000	2410000		12100000
P61289	P61289	1	1	1	Proteasome activator complex subunit 3	PSME3	>sp|P61289|PSME3_HUMAN Proteasome activator complex subunit 3 OS=Homo sapiens GN=PSME3 PE=1 SV=1	1	1	1	1	1	1	0	0	1	1	0	0	1	1	0	0	4.3	4.3	4.3	29.506	254	254	4				2		1	1			0.00012223	4.3	4.3	0	0	4774500	1660000	3110000
Q9NZ01	Q9NZ01	1	1	1	Trans-2,3-enoyl-CoA reductase	TECR	>sp|Q9NZ01|TECR_HUMAN Very-long-chain enoyl-CoA reductase OS=Homo sapiens GN=TECR PE=1 SV=1	1	1	1	1	1	1	0	0	1	1	0	0	1	1	0	0	3.9	3.9	3.9	36.034	308	308	5					2	1	1			0.00070796	3.9	3.9	0	0	4750200	2560000	2190000
P35637;Q92804	P35637;Q92804	1;1	1;1	1;1	RNA-binding protein FUS;TATA-binding protein-associated factor 2N	FUS;TAF15	>sp|P35637|FUS_HUMAN RNA-binding protein FUS OS=Homo sapiens GN=FUS PE=1 SV=1;>sp|Q92804|RBP56_HUMAN TATA-binding protein-associated factor 2N OS=Homo sapiens GN=TAF15 PE=1 SV=1	2	1	1	1	1	1	0	1	1	1	0	1	1	1	0	1	2.7	2.7	2.7	53.425	526	526;592	2.5		2	2			1	1		2	0.0025261	2.7	2.7	0	2.7	9928000	1960000	2790000		5180000
Q9UKK9	Q9UKK9	2	2	2	ADP-sugar pyrophosphatase	NUDT5	>sp|Q9UKK9|NUDT5_HUMAN ADP-sugar pyrophosphatase OS=Homo sapiens GN=NUDT5 PE=1 SV=1	1	2	2	2	1	1	1	2	1	1	1	2	1	1	1	2	13.2	13.2	13.2	24.327	219	219	4.38				5	3	2	2	1	3	9.59e-13	6.8	6.8	6.8	13.2	16007000	2630000	2100000		11300000
Q969G3	Q969G3	1	1	1	SWI/SNF-related matrix-associated actin-dependent regulator of chromatin subfamily E member 1	SMARCE1	>sp|Q969G3|SMCE1_HUMAN SWI/SNF-related matrix-associated actin-dependent regulator of chromatin subfamily E member 1 OS=Homo sapiens GN=SMARCE1 PE=1 SV=2	1	1	1	1	0	1	0	0	0	1	0	0	0	1	0	0	3.2	3.2	3.2	46.649	411	411	3.5			1	1			2			0.00067224	0	3.2	0	0	2364100		2360000
Q7L775	Q7L775	1	1	1	EPM2A-interacting protein 1	EPM2AIP1	>sp|Q7L775|EPMIP_HUMAN EPM2A-interacting protein 1 OS=Homo sapiens GN=EPM2AIP1 PE=1 SV=1	1	1	1	1	1	1	0	0	1	1	0	0	1	1	0	0	1.8	1.8	1.8	70.369	607	607	1.33	2	1				2	1			0.0003695	1.8	1.8	0	0	4711700	2860000	1850000
P02751	P02751	1	1	1	Fibronectin;Anastellin;Ugl-Y1;Ugl-Y2;Ugl-Y3	FN1	>sp|P02751|FINC_HUMAN Fibronectin OS=Homo sapiens GN=FN1 PE=1 SV=4	1	1	1	1	1	0	0	0	1	0	0	0	1	0	0	0	0.6	0.6	0.6	262.62	2386	2386	1	1					1				0.0043837	0.6	0	0	0	2353000	2350000
P18583	P18583	1	1	1	Protein SON	SON	>sp|P18583|SON_HUMAN Protein SON OS=Homo sapiens GN=SON PE=1 SV=4	1	1	1	1	1	1	1	1	1	1	1	1	1	1	1	1	0.4	0.4	0.4	263.83	2426	2426	1.33	4	2				2	2	1	1	0.0051011	0.4	0.4	0.4	0.4	8931500	2370000	2330000	2420000	1810000
Q9HC38	Q9HC38	1	1	1	Glyoxalase domain-containing protein 4	GLOD4	>sp|Q9HC38|GLOD4_HUMAN Glyoxalase domain-containing protein 4 OS=Homo sapiens GN=GLOD4 PE=1 SV=1	1	1	1	1	1	1	0	1	1	1	0	1	1	1	0	1	4.2	4.2	4.2	34.793	313	313	4				3		1	1		1	0.011585	4.2	4.2	0	4.2	7936900	1450000	3200000		3290000
Q16778;P33778;P23527;P06899;Q8N257;Q6DRA6;Q6DN03	Q16778;P33778;P23527;P06899;Q8N257	7;7;7;7;5;2;2	1;1;1;1;1;1;1	1;1;1;1;1;1;1	Histone H2B type 2-E;Histone H2B type 1-B;Histone H2B type 1-O;Histone H2B type 1-J;Histone H2B type 3-B	HIST2H2BE;HIST1H2BB;HIST1H2BO;HIST1H2BJ;HIST3H2BB	>sp|Q16778|H2B2E_HUMAN Histone H2B type 2-E OS=Homo sapiens GN=HIST2H2BE PE=1 SV=3;>sp|P33778|H2B1B_HUMAN Histone H2B type 1-B OS=Homo sapiens GN=HIST1H2BB PE=1 SV=2;>sp|P23527|H2B1O_HUMAN Histone H2B type 1-O OS=Homo sapiens GN=HIST1H2BO PE=1 SV=3;>sp|P06	7	7	1	1	7	6	6	6	1	0	0	0	1	0	0	0	53.2	7.9	7.9	13.92	126	126;126;126;126;126;164;193	2		1				1				2.4e-140	53.2	45.2	45.2	45.2	2321700	2320000
P10909	P10909	1	1	1	Clusterin;Clusterin beta chain;Clusterin alpha chain	CLU	>sp|P10909|CLUS_HUMAN Clusterin OS=Homo sapiens GN=CLU PE=1 SV=1	1	1	1	1	1	0	0	0	1	0	0	0	1	0	0	0	2.4	2.4	2.4	52.494	449	449	4				1		1				0.011087	2.4	0	0	0	2310500	2310000
Q16891	Q16891	3	3	3	Mitochondrial inner membrane protein	IMMT	>sp|Q16891|IMMT_HUMAN Mitochondrial inner membrane protein OS=Homo sapiens GN=IMMT PE=1 SV=1	1	3	3	3	1	0	0	2	1	0	0	2	1	0	0	2	5.9	5.9	5.9	83.677	758	758	2		3				1			2	1.61e-09	2.2	0	0	3.7	4563700	2310000			2250000
P14314	P14314	3	3	3	Glucosidase 2 subunit beta	PRKCSH	>sp|P14314|GLU2B_HUMAN Glucosidase 2 subunit beta OS=Homo sapiens GN=PRKCSH PE=1 SV=2	1	3	3	3	2	0	1	3	2	0	1	3	2	0	1	3	7	7	7	59.425	528	528	2.83		4		1	1	2		1	3	6.83e-08	4.4	0	2.7	7	86394000	2300000		6490000	77600000
O60506	O60506	3	2	2	Heterogeneous nuclear ribonucleoprotein Q	SYNCRIP	>sp|O60506|HNRPQ_HUMAN Heterogeneous nuclear ribonucleoprotein Q OS=Homo sapiens GN=SYNCRIP PE=1 SV=2	1	3	2	2	1	2	1	2	1	1	1	1	1	1	1	1	5.1	3.9	3.9	69.602	623	623	3		1	3	1		1	2	1	1	1.42e-07	2.1	3.4	1.8	3.4	10940000	1550000	2970000	3760000	2660000
Q9NWS0	Q9NWS0	1	1	1	PIH1 domain-containing protein 1	PIH1D1	>sp|Q9NWS0|PIHD1_HUMAN PIH1 domain-containing protein 1 OS=Homo sapiens GN=PIH1D1 PE=1 SV=1	1	1	1	1	0	1	0	1	0	1	0	1	0	1	0	1	4.8	4.8	4.8	32.363	290	290	4				2			1		1	0.00031696	0	4.8	0	4.8	2235800		2240000
Q9H9B4	Q9H9B4	1	1	1	Sideroflexin-1	SFXN1	>sp|Q9H9B4|SFXN1_HUMAN Sideroflexin-1 OS=Homo sapiens GN=SFXN1 PE=1 SV=4	1	1	1	1	1	1	0	1	1	1	0	1	1	1	0	1	4	4	4	35.619	322	322	4				3		1	1		1	0.00018283	4	4	0	4	7778500	2400000	2080000		3300000
Q04941	Q04941	1	1	1	Proteolipid protein 2	PLP2	>sp|Q04941|PLP2_HUMAN Proteolipid protein 2 OS=Homo sapiens GN=PLP2 PE=1 SV=1	1	1	1	1	0	1	0	0	0	1	0	0	0	1	0	0	8.6	8.6	8.6	16.691	152	152	1	1						1			0.0017676	0	8.6	0	0	2215700		2220000
Q16851	Q16851	2	2	2	UTP--glucose-1-phosphate uridylyltransferase	UGP2	>sp|Q16851|UGPA_HUMAN UTP--glucose-1-phosphate uridylyltransferase OS=Homo sapiens GN=UGP2 PE=1 SV=5	1	2	2	2	2	1	0	0	2	1	0	0	2	1	0	0	4.7	4.7	4.7	56.94	508	508	3			3			2	1			1.08e-05	4.7	2.4	0	0	4427000	2530000	1890000
P27797	P27797	2	2	2	Calreticulin	CALR	>sp|P27797|CALR_HUMAN Calreticulin OS=Homo sapiens GN=CALR PE=1 SV=1	1	2	2	2	1	2	0	1	1	2	0	1	1	2	0	1	5.5	5.5	5.5	48.141	417	417	3			4			1	2		1	7.42e-05	3.4	5.5	0	3.4	6159000	2850000	1480000		1840000
P50851	P50851	1	1	1	Lipopolysaccharide-responsive and beige-like anchor protein	LRBA	>sp|P50851|LRBA_HUMAN Lipopolysaccharide-responsive and beige-like anchor protein OS=Homo sapiens GN=LRBA PE=1 SV=4	1	1	1	1	1	0	0	0	1	0	0	0	1	0	0	0	0.5	0.5	0.5	319.1	2863	2863	1	1					1				0.011206	0.5	0	0	0	2154500	2150000
Q00169	Q00169	1	1	1	Phosphatidylinositol transfer protein alpha isoform	PITPNA	>sp|Q00169|PIPNA_HUMAN Phosphatidylinositol transfer protein alpha isoform OS=Homo sapiens GN=PITPNA PE=1 SV=2	1	1	1	1	0	1	0	0	0	1	0	0	0	1	0	0	4.8	4.8	4.8	31.806	270	270	4				1			1			0.017593	0	4.8	0	0	2140000		2140000
Q00325	Q00325	2	2	2	Phosphate carrier protein, mitochondrial	SLC25A3	>sp|Q00325|MPCP_HUMAN Phosphate carrier protein, mitochondrial OS=Homo sapiens GN=SLC25A3 PE=1 SV=2	1	2	2	2	0	1	1	1	0	1	1	1	0	1	1	1	6.4	6.4	6.4	40.094	362	362	4.33				2	1		1	1	1	2.15e-05	0	3.3	3.3	3	5515300		2140000	3380000
Q13510	Q13510	1	1	1	Acid ceramidase;Acid ceramidase subunit alpha;Acid ceramidase subunit beta	ASAH1	>sp|Q13510|ASAH1_HUMAN Acid ceramidase OS=Homo sapiens GN=ASAH1 PE=1 SV=5	1	1	1	1	1	0	0	1	1	0	0	1	1	0	0	1	3	3	3	44.659	395	395	4				2		1			1	0.0069194	3	0	0	3	4518300	2140000			2380000
P42224	P42224	2	2	2	Signal transducer and activator of transcription 1-alpha/beta	STAT1	>sp|P42224|STAT1_HUMAN Signal transducer and activator of transcription 1-alpha/beta OS=Homo sapiens GN=STAT1 PE=1 SV=2	1	2	2	2	1	1	0	2	1	1	0	2	1	1	0	2	2.9	2.9	2.9	87.334	750	750	2		4				1	1		2	8.99e-06	1.3	1.3	0	2.9	12327000	2550000	1710000		8070000
Q01813	Q01813	1	1	1	6-phosphofructokinase type C	PFKP	>sp|Q01813|PFKAP_HUMAN ATP-dependent 6-phosphofructokinase, platelet type OS=Homo sapiens GN=PFKP PE=1 SV=2	1	1	1	1	1	0	0	0	1	0	0	0	1	0	0	0	1.5	1.5	1.5	85.595	784	784	2		1				1				0.00065353	1.5	0	0	0	2080400	2080000
O95373	O95373	5	5	5	Importin-7	IPO7	>sp|O95373|IPO7_HUMAN Importin-7 OS=Homo sapiens GN=IPO7 PE=1 SV=1	1	5	5	5	2	1	1	4	2	1	1	4	2	1	1	4	6.6	6.6	6.6	119.52	1038	1038	1.78	2	7				2	1	1	5	5.18e-15	2.3	1.9	1.1	4.7	13958000	2060000		559000	11300000
Q15181	Q15181	1	1	1	Inorganic pyrophosphatase	PPA1	>sp|Q15181|IPYR_HUMAN Inorganic pyrophosphatase OS=Homo sapiens GN=PPA1 PE=1 SV=2	1	1	1	1	0	1	0	0	0	1	0	0	0	1	0	0	7.6	7.6	7.6	32.66	289	289	4				1			1			1.45e-09	0	7.6	0	0	2054400		2050000
Q9Y262	Q9Y262	2	2	2	Eukaryotic translation initiation factor 3 subunit L	EIF3L	>sp|Q9Y262|EIF3L_HUMAN Eukaryotic translation initiation factor 3 subunit L OS=Homo sapiens GN=EIF3L PE=1 SV=1	1	2	2	2	1	1	0	0	1	1	0	0	1	1	0	0	4.4	4.4	4.4	66.726	564	564	3			2			1	1			6.29e-06	2.8	1.6	0	0	2032700	2030000
P15309	P15309	2	2	2	Prostatic acid phosphatase;PAPf39	ACPP	>sp|P15309|PPAP_HUMAN Prostatic acid phosphatase OS=Homo sapiens GN=ACPP PE=1 SV=3	1	2	2	2	1	1	2	0	1	1	2	0	1	1	2	0	5.7	5.7	5.7	44.566	386	386	1.75	2	1	1			1	1	2		3.44e-06	2.6	2.6	5.7	0	9567000	1220000	2840000	5500000
Q92499	Q92499	1	1	1	ATP-dependent RNA helicase DDX1	DDX1	>sp|Q92499|DDX1_HUMAN ATP-dependent RNA helicase DDX1 OS=Homo sapiens GN=DDX1 PE=1 SV=2	1	1	1	1	1	0	0	1	1	0	0	1	1	0	0	1	1.5	1.5	1.5	82.431	740	740	2		2				1			1	0.00018559	1.5	0	0	1.5	2009100	2010000
Q9UKN8	Q9UKN8	3	3	3	General transcription factor 3C polypeptide 4	GTF3C4	>sp|Q9UKN8|TF3C4_HUMAN General transcription factor 3C polypeptide 4 OS=Homo sapiens GN=GTF3C4 PE=1 SV=2	1	3	3	3	1	1	0	2	1	1	0	2	1	1	0	2	4.3	4.3	4.3	91.981	822	822	2		4				1	1		2	2.32e-06	1.1	1.1	0	3.2	6387100	1940000	2080000		2370000
Q07666	Q07666	2	2	2	KH domain-containing, RNA-binding, signal transduction-associated protein 1	KHDRBS1	>sp|Q07666|KHDR1_HUMAN KH domain-containing, RNA-binding, signal transduction-associated protein 1 OS=Homo sapiens GN=KHDRBS1 PE=1 SV=1	1	2	2	2	2	1	0	1	2	1	0	1	2	1	0	1	5.4	5.4	5.4	48.227	443	443	2.75	1		2	1		2	1		1	0.00028053	5.4	2.3	0	2.3	9617000	2660000	1280000		5670000
O43681	O43681	1	1	1	ATPase ASNA1	ASNA1	>sp|O43681|ASNA_HUMAN ATPase ASNA1 OS=Homo sapiens GN=ASNA1 PE=1 SV=2	1	1	1	1	1	0	0	0	1	0	0	0	1	0	0	0	2.9	2.9	2.9	38.792	348	348	4				1		1				0.010143	2.9	0	0	0	1964200	1960000
Q15717	Q15717	2	2	2	ELAV-like protein 1	ELAVL1	>sp|Q15717|ELAV1_HUMAN ELAV-like protein 1 OS=Homo sapiens GN=ELAVL1 PE=1 SV=2	1	2	2	2	1	0	1	1	1	0	1	1	1	0	1	1	7.4	7.4	7.4	36.091	326	326	4				3		1		1	1	1.47e-06	4	0	3.4	4	8842100	1940000			6910000
P54920	P54920	1	1	1	Alpha-soluble NSF attachment protein	NAPA	>sp|P54920|SNAA_HUMAN Alpha-soluble NSF attachment protein OS=Homo sapiens GN=NAPA PE=1 SV=3	1	1	1	1	1	1	0	0	1	1	0	0	1	1	0	0	5.1	5.1	5.1	33.232	295	295	4.33				2	1	2	1			0.0036589	5.1	5.1	0	0	3805500	2620000	1190000
O75534	O75534	4	4	4	Cold shock domain-containing protein E1	CSDE1	>sp|O75534|CSDE1_HUMAN Cold shock domain-containing protein E1 OS=Homo sapiens GN=CSDE1 PE=1 SV=2	1	4	4	4	2	1	0	3	2	1	0	3	2	1	0	3	7.1	7.1	7.1	88.884	798	798	2		7				2	2		3	4.41e-27	4.4	1.5	0	4.9	11180000	2350000	1440000		7380000
O95336	O95336	1	1	1	6-phosphogluconolactonase	PGLS	>sp|O95336|6PGL_HUMAN 6-phosphogluconolactonase OS=Homo sapiens GN=PGLS PE=1 SV=2	1	1	1	1	1	0	0	0	1	0	0	0	1	0	0	0	4.7	4.7	4.7	27.547	258	258	5					1	1				0.0060258	4.7	0	0	0	1860600	1860000
P53621	P53621	1	1	1	Coatomer subunit alpha;Xenin;Proxenin	COPA	>sp|P53621|COPA_HUMAN Coatomer subunit alpha OS=Homo sapiens GN=COPA PE=1 SV=2	1	1	1	1	1	0	0	0	1	0	0	0	1	0	0	0	1.1	1.1	1.1	138.34	1224	1224	2		1				1				0.0065593	1.1	0	0	0	1854100	1850000
P62495	P62495	2	2	2	Eukaryotic peptide chain release factor subunit 1	ETF1	>sp|P62495|ERF1_HUMAN Eukaryotic peptide chain release factor subunit 1 OS=Homo sapiens GN=ETF1 PE=1 SV=3	1	2	2	2	1	1	0	1	1	1	0	1	1	1	0	1	5.3	5.3	5.3	49.03	437	437	3			3			1	1		1	0.0015211	3	2.3	0	2.3	6356900	1720000	1940000		2700000
Q12800	Q12800	1	1	1	Alpha-globin transcription factor CP2	TFCP2	>sp|Q12800|TFCP2_HUMAN Alpha-globin transcription factor CP2 OS=Homo sapiens GN=TFCP2 PE=1 SV=2	1	1	1	1	1	1	0	1	1	1	0	1	1	1	0	1	2.4	2.4	2.4	57.255	502	502	3			3			1	1		1	0.0039835	2.4	2.4	0	2.4	7699600	1740000	1890000		4070000
Q9Y6N5	Q9Y6N5	1	1	1	Sulfide:quinone oxidoreductase, mitochondrial	SQRDL	>sp|Q9Y6N5|SQRD_HUMAN Sulfide:quinone oxidoreductase, mitochondrial OS=Homo sapiens GN=SQRDL PE=1 SV=1	1	1	1	1	1	0	0	0	1	0	0	0	1	0	0	0	3.1	3.1	3.1	49.96	450	450	4				1		1				0.0036144	3.1	0	0	0	1813300	1810000
Q96L46	Q96L46	2	2	2	Calpain small subunit 2	CAPNS2	>sp|Q96L46|CPNS2_HUMAN Calpain small subunit 2 OS=Homo sapiens GN=CAPNS2 PE=2 SV=2	1	2	2	2	2	1	0	0	2	1	0	0	2	1	0	0	10.1	10.1	10.1	27.66	248	248	5					3	2	1			2.96e-05	10.1	5.2	0	0	3594300	1610000	1990000
Q16630	Q16630	1	1	1	Cleavage and polyadenylation specificity factor subunit 6	CPSF6	>sp|Q16630|CPSF6_HUMAN Cleavage and polyadenylation specificity factor subunit 6 OS=Homo sapiens GN=CPSF6 PE=1 SV=2	1	1	1	1	0	1	0	1	0	1	0	1	0	1	0	1	2.5	2.5	2.5	59.209	551	551	3			2				1		1	0.012302	0	2.5	0	2.5	1775500		1780000
Q9Y394	Q9Y394	1	1	1	Dehydrogenase/reductase SDR family member 7	DHRS7	>sp|Q9Y394|DHRS7_HUMAN Dehydrogenase/reductase SDR family member 7 OS=Homo sapiens GN=DHRS7 PE=1 SV=1	1	1	1	1	1	0	0	0	1	0	0	0	1	0	0	0	5.9	5.9	5.9	38.298	339	339	2.5	1			1		2				1.58e-08	5.9	0	0	0	1781000	1780000
Q9HCN4	Q9HCN4	1	1	1	GPN-loop GTPase 1	GPN1	>sp|Q9HCN4|GPN1_HUMAN GPN-loop GTPase 1 OS=Homo sapiens GN=GPN1 PE=1 SV=1	1	1	1	1	0	1	1	1	0	1	1	1	0	1	1	1	4.3	4.3	4.3	41.74	374	374	3.6			2	3			1	2	2	1.18e-13	0	4.3	4.3	4.3	13874000		1770000	6920000	5180000
Q13428	Q13428	2	2	2	Treacle protein	TCOF1	>sp|Q13428|TCOF_HUMAN Treacle protein OS=Homo sapiens GN=TCOF1 PE=1 SV=3	1	2	2	2	0	1	0	2	0	1	0	2	0	1	0	2	1.3	1.3	1.3	152.1	1488	1488	1	3						1		2	0.00031912	0	0.7	0	1.3	3240400		1770000		1470000
P26640	P26640	2	2	2	Valine--tRNA ligase	VARS	>sp|P26640|SYVC_HUMAN Valine--tRNA ligase OS=Homo sapiens GN=VARS PE=1 SV=4	1	2	2	2	1	1	0	1	1	1	0	1	1	1	0	1	2.1	2.1	2.1	140.47	1264	1264	1.5	2	2				2	1		1	2.04e-05	1.2	1.2	0	0.9	4797700	2730000	779000		1290000
P08603	P08603	1	1	1	Complement factor H	CFH	>sp|P08603|CFAH_HUMAN Complement factor H OS=Homo sapiens GN=CFH PE=1 SV=4	1	1	1	1	1	0	0	0	1	0	0	0	1	0	0	0	1.1	1.1	1.1	139.09	1231	1231	1	1					1				0.0059084	1.1	0	0	0	1754800	1750000
P56192	P56192	2	2	2	Methionine--tRNA ligase, cytoplasmic	MARS	>sp|P56192|SYMC_HUMAN Methionine--tRNA ligase, cytoplasmic OS=Homo sapiens GN=MARS PE=1 SV=2	1	2	2	2	1	0	0	2	1	0	0	2	1	0	0	2	2.4	2.4	2.4	101.11	900	900	2		3				1			2	8.52e-05	1.1	0	0	2.4	7111600	1750000			5360000
Q02978	Q02978	1	1	1	Mitochondrial 2-oxoglutarate/malate carrier protein	SLC25A11	>sp|Q02978|M2OM_HUMAN Mitochondrial 2-oxoglutarate/malate carrier protein OS=Homo sapiens GN=SLC25A11 PE=1 SV=3	1	1	1	1	1	1	1	0	1	1	1	0	1	1	1	0	5.1	5.1	5.1	34.061	314	314	4.25			1	1	2	1	1	2		3.45e-29	5.1	5.1	5.1	0	8581200	1620000	1880000	5070000
O00763	O00763	10	1	1	Acetyl-CoA carboxylase 2;Biotin carboxylase	ACACB	>sp|O00763|ACACB_HUMAN Acetyl-CoA carboxylase 2 OS=Homo sapiens GN=ACACB PE=1 SV=3	1	10	1	1	10	10	9	8	1	1	0	0	1	1	0	0	4.8	0.4	0.4	276.54	2458	2458	1	2					1	1			1.37e-194	4.8	4.8	4.4	4	3484400	2170000	1320000
P42126	P42126	1	1	1	Enoyl-CoA delta isomerase 1, mitochondrial	ECI1	>sp|P42126|ECI1_HUMAN Enoyl-CoA delta isomerase 1, mitochondrial OS=Homo sapiens GN=ECI1 PE=1 SV=1	1	1	1	1	1	1	0	0	1	1	0	0	1	1	0	0	4.3	4.3	4.3	32.816	302	302	5					2	1	1			0.0070369	4.3	4.3	0	0	3495000	1700000	1790000
P10321	P10321	1	1	1	HLA class I histocompatibility antigen, Cw-7 alpha chain	HLA-C	>sp|P10321|1C07_HUMAN HLA class I histocompatibility antigen, Cw-7 alpha chain OS=Homo sapiens GN=HLA-C PE=1 SV=3	1	1	1	1	1	0	0	0	1	0	0	0	1	0	0	0	4.4	4.4	4.4	40.648	366	366	1	1					1				0.0021716	4.4	0	0	0	1727300	1730000
P24534	P24534	1	1	1	Elongation factor 1-beta	EEF1B2	>sp|P24534|EF1B_HUMAN Elongation factor 1-beta OS=Homo sapiens GN=EEF1B2 PE=1 SV=3	1	1	1	1	1	0	0	0	1	0	0	0	1	0	0	0	6.7	6.7	6.7	24.763	225	225	4				1		1				0.0019036	6.7	0	0	0	1718800	1720000
O75533	O75533	3	3	3	Splicing factor 3B subunit 1	SF3B1	>sp|O75533|SF3B1_HUMAN Splicing factor 3B subunit 1 OS=Homo sapiens GN=SF3B1 PE=1 SV=3	1	3	3	3	0	2	2	3	0	2	2	3	0	2	2	3	2.6	2.6	2.6	145.83	1304	1304	1	7						2	2	3	1.02e-07	0	1.8	1.8	2.6	11375000		1720000	4420000	5230000
Q9BTT0	Q9BTT0	1	1	1	Acidic leucine-rich nuclear phosphoprotein 32 family member E	ANP32E	>sp|Q9BTT0|AN32E_HUMAN Acidic leucine-rich nuclear phosphoprotein 32 family member E OS=Homo sapiens GN=ANP32E PE=1 SV=1	1	1	1	1	0	1	0	0	0	1	0	0	0	1	0	0	4.5	4.5	4.5	30.692	268	268	4				1			1			0.0052942	0	4.5	0	0	1695300		1700000
Q6PKG0	Q6PKG0	2	2	2	La-related protein 1	LARP1	>sp|Q6PKG0|LARP1_HUMAN La-related protein 1 OS=Homo sapiens GN=LARP1 PE=1 SV=2	1	2	2	2	1	0	2	2	1	0	2	2	1	0	2	2	2.2	2.2	2.2	123.51	1096	1096	1.29	5	2				1		2	4	0.00026644	1.1	0	2.2	2.2	20924000	1700000		6680000	12500000
P05412	P05412	1	1	1	Transcription factor AP-1	JUN	>sp|P05412|JUN_HUMAN Transcription factor AP-1 OS=Homo sapiens GN=JUN PE=1 SV=2	1	1	1	1	1	1	0	0	1	1	0	0	1	1	0	0	4.5	4.5	4.5	35.675	331	331	4				2		1	1			5.75e-05	4.5	4.5	0	0	3383000	1560000	1820000
O60664	O60664	3	3	3	Perilipin-3	PLIN3	>sp|O60664|PLIN3_HUMAN Perilipin-3 OS=Homo sapiens GN=PLIN3 PE=1 SV=3	1	3	3	3	3	1	0	1	3	1	0	1	3	1	0	1	10.4	10.4	10.4	47.074	434	434	4				5		3	1		1	7.89e-24	10.4	3.2	0	3.7	5353600	2450000	876000		2030000
P62753	P62753	2	2	2	40S ribosomal protein S6	RPS6	>sp|P62753|RS6_HUMAN 40S ribosomal protein S6 OS=Homo sapiens GN=RPS6 PE=1 SV=1	1	2	2	2	1	1	0	2	1	1	0	2	1	1	0	2	8	8	8	28.68	249	249	3.8		1		3	1	1	1		3	3.61e-05	4.8	4.8	0	8	9648300	1190000	2130000		6320000
O14531	O14531	2	2	2	Dihydropyrimidinase-related protein 4	DPYSL4	>sp|O14531|DPYL4_HUMAN Dihydropyrimidinase-related protein 4 OS=Homo sapiens GN=DPYSL4 PE=1 SV=2	1	2	2	2	0	2	0	0	0	2	0	0	0	2	0	0	3.1	3.1	3.1	61.877	572	572	3			2				2			0.0015002	0	3.1	0	0	1650500		1650000
O00560	O00560	1	1	1	Syntenin-1	SDCBP	>sp|O00560|SDCB1_HUMAN Syntenin-1 OS=Homo sapiens GN=SDCBP PE=1 SV=1	1	1	1	1	1	1	1	1	1	1	1	1	1	1	1	1	6	6	6	32.444	298	298	4				4		1	1	1	1	1.29e-15	6	6	6	6	13852000	1250000	1920000	2950000	7720000
P31153	P31153	1	1	1	S-adenosylmethionine synthase isoform type-2	MAT2A	>sp|P31153|METK2_HUMAN S-adenosylmethionine synthase isoform type-2 OS=Homo sapiens GN=MAT2A PE=1 SV=1	1	1	1	1	1	1	1	1	1	1	1	1	1	1	1	1	3.8	3.8	3.8	43.66	395	395	3.25			3	1		1	1	1	1	9.09e-05	3.8	3.8	3.8	3.8	12987000	788000	2370000	4360000	5470000
P07954	P07954	1	1	1	Fumarate hydratase, mitochondrial	FH	>sp|P07954|FUMH_HUMAN Fumarate hydratase, mitochondrial OS=Homo sapiens GN=FH PE=1 SV=3	1	1	1	1	1	0	0	0	1	0	0	0	1	0	0	0	2.4	2.4	2.4	54.636	510	510	4				1		1				0.017922	2.4	0	0	0	1516200	1520000
P83731	P83731	2	2	2	60S ribosomal protein L24	RPL24	>sp|P83731|RL24_HUMAN 60S ribosomal protein L24 OS=Homo sapiens GN=RPL24 PE=1 SV=1	1	2	2	2	1	1	0	1	1	1	0	1	1	1	0	1	13.4	13.4	13.4	17.779	157	157	5					3	1	1		1	0.0016593	5.1	8.3	0	8.3	3860600		1500000		2360000
Q13630	Q13630	1	1	1	GDP-L-fucose synthase	TSTA3	>sp|Q13630|FCL_HUMAN GDP-L-fucose synthase OS=Homo sapiens GN=TSTA3 PE=1 SV=1	1	1	1	1	1	1	0	0	1	1	0	0	1	1	0	0	3.4	3.4	3.4	35.892	321	321	4				2		1	1			0.0026161	3.4	3.4	0	0	2984400	1250000	1740000
P35221	P35221	1	1	1	Catenin alpha-1	CTNNA1	>sp|P35221|CTNA1_HUMAN Catenin alpha-1 OS=Homo sapiens GN=CTNNA1 PE=1 SV=1	1	1	1	1	1	0	0	0	1	0	0	0	1	0	0	0	1.3	1.3	1.3	100.07	906	906	2		1				1				0.00065353	1.3	0	0	0	1489100	1490000
Q13442	Q13442	1	1	1	28 kDa heat- and acid-stable phosphoprotein	PDAP1	>sp|Q13442|HAP28_HUMAN 28 kDa heat- and acid-stable phosphoprotein OS=Homo sapiens GN=PDAP1 PE=1 SV=1	1	1	1	1	1	1	0	1	1	1	0	1	1	1	0	1	7.2	7.2	7.2	20.63	181	181	5					3	1	1		1	0.0027131	7.2	7.2	0	7.2	5634400	1060000	1880000		2690000
Q96FF9	Q96FF9	1	1	1	Sororin	CDCA5	>sp|Q96FF9|CDCA5_HUMAN Sororin OS=Homo sapiens GN=CDCA5 PE=1 SV=1	1	1	1	1	1	1	0	0	1	1	0	0	1	1	0	0	5.6	5.6	5.6	27.6	252	252	4				2		1	1			0.0024943	5.6	5.6	0	0	2919400	1450000	1470000
P47755	P47755	2	1	1	F-actin-capping protein subunit alpha-2	CAPZA2	>sp|P47755|CAZA2_HUMAN F-actin-capping protein subunit alpha-2 OS=Homo sapiens GN=CAPZA2 PE=1 SV=3	1	2	1	1	1	1	0	1	1	1	0	0	1	1	0	0	8.7	5.2	5.2	32.949	286	286	4				2		1	1			6.34e-05	5.2	5.2	0	3.5	2903600	1900000	1000000
Q15029	Q15029	4	3	3	116 kDa U5 small nuclear ribonucleoprotein component	EFTUD2	>sp|Q15029|U5S1_HUMAN 116 kDa U5 small nuclear ribonucleoprotein component OS=Homo sapiens GN=EFTUD2 PE=1 SV=1	1	4	3	3	2	1	0	4	1	0	0	3	1	0	0	3	5.2	4.2	4.2	109.43	972	972	2		4				1			3	1.66e-14	2.4	1	0	5.2	4934500	1430000			3510000
Q14008	Q14008	4	4	4	Cytoskeleton-associated protein 5	CKAP5	>sp|Q14008|CKAP5_HUMAN Cytoskeleton-associated protein 5 OS=Homo sapiens GN=CKAP5 PE=1 SV=3	1	4	4	4	0	1	1	4	0	1	1	4	0	1	1	4	2.5	2.5	2.5	225.49	2032	2032	1.62	4	3	1				1	1	6	6.48e-11	0	0.6	0.6	2.5	2777200		1430000		1350000
P48643	P48643	1	1	1	T-complex protein 1 subunit epsilon	CCT5	>sp|P48643|TCPE_HUMAN T-complex protein 1 subunit epsilon OS=Homo sapiens GN=CCT5 PE=1 SV=1	1	1	1	1	1	1	0	1	1	1	0	1	1	1	0	1	3.7	3.7	3.7	59.67	541	541	3			3			1	1		1	9.33e-10	3.7	3.7	0	3.7	6668200	1760000	1090000		3810000
P22695	P22695	1	1	1	Cytochrome b-c1 complex subunit 2, mitochondrial	UQCRC2	>sp|P22695|QCR2_HUMAN Cytochrome b-c1 complex subunit 2, mitochondrial OS=Homo sapiens GN=UQCRC2 PE=1 SV=3	1	1	1	1	1	1	0	0	1	1	0	0	1	1	0	0	3.5	3.5	3.5	48.442	453	453	3.67			1	2		1	2			1.03e-19	3.5	3.5	0	0	2830600	1920000	909000
P67809;Q9Y2T7;P16989	P67809;Q9Y2T7;P16989	2;1;1	2;1;1	2;1;1	Nuclease-sensitive element-binding protein 1;Y-box-binding protein 2;DNA-binding protein A	YBX1;YBX2;CSDA	>sp|P67809|YBOX1_HUMAN Nuclease-sensitive element-binding protein 1 OS=Homo sapiens GN=YBX1 PE=1 SV=3;>sp|Q9Y2T7|YBOX2_HUMAN Y-box-binding protein 2 OS=Homo sapiens GN=YBX2 PE=1 SV=2;>sp|P16989|YBOX3_HUMAN Y-box-binding protein 3 OS=Homo sapiens GN=YBX3 PE	3	2	2	2	1	1	0	0	1	1	0	0	1	1	0	0	11.1	11.1	11.1	35.924	324	324;364;372	2.5		1	1			1	1			5.42e-07	5.2	5.9	0	0	1388700	1390000
P01596;P01598	P01596;P01598	1;1	1;1	1;1	Ig kappa chain V-I region CAR;Ig kappa chain V-I region EU		>sp|P01596|KV104_HUMAN Ig kappa chain V-I region CAR OS=Homo sapiens PE=1 SV=1;>sp|P01598|KV106_HUMAN Ig kappa chain V-I region EU OS=Homo sapiens PE=1 SV=1	2	1	1	1	1	0	0	0	1	0	0	0	1	0	0	0	16.8	16.8	16.8	11.346	107	107;108	5					1	1				1.99e-38	16.8	0	0	0	1386800	1390000
P06727	P06727	2	2	2	Apolipoprotein A-IV	APOA4	>sp|P06727|APOA4_HUMAN Apolipoprotein A-IV OS=Homo sapiens GN=APOA4 PE=1 SV=3	1	2	2	2	2	0	0	0	2	0	0	0	2	0	0	0	5.3	5.3	5.3	45.398	396	396	4				2		2				6.25e-05	5.3	0	0	0	1356100	1360000
Q92973	Q92973	2	2	2	Transportin-1	TNPO1	>sp|Q92973|TNPO1_HUMAN Transportin-1 OS=Homo sapiens GN=TNPO1 PE=1 SV=2	1	2	2	2	1	0	0	2	1	0	0	2	1	0	0	2	2.6	2.6	2.6	102.35	898	898	2		3				1			2	2.25e-06	1.3	0	0	2.6	9858700	1330000			8530000
O43264	O43264	2	2	2	Centromere/kinetochore protein zw10 homolog	ZW10	>sp|O43264|ZW10_HUMAN Centromere/kinetochore protein zw10 homolog OS=Homo sapiens GN=ZW10 PE=1 SV=3	1	2	2	2	2	1	0	1	2	1	0	1	2	1	0	1	2.7	2.7	2.7	88.828	779	779	2		4				2	1		1	2.78e-25	2.7	1	0	1.7	9983000	1730000	820000		7430000
P05387	P05387	1	1	1	60S acidic ribosomal protein P2	RPLP2	>sp|P05387|RLA2_HUMAN 60S acidic ribosomal protein P2 OS=Homo sapiens GN=RPLP2 PE=1 SV=1	1	1	1	1	1	1	0	1	1	1	0	1	1	1	0	1	10.4	10.4	10.4	11.665	115	115	2.2	2	2			1	1	2		2	0.00069843	10.4	10.4	0	10.4	11731000	840000	1700000		9190000
Q9NZI7	Q9NZI7	1	1	1	Upstream-binding protein 1	UBP1	>sp|Q9NZI7|UBIP1_HUMAN Upstream-binding protein 1 OS=Homo sapiens GN=UBP1 PE=2 SV=1	1	1	1	1	1	1	0	1	1	1	0	1	1	1	0	1	2.2	2.2	2.2	60.49	540	540	3			3			1	1		1	0.0031643	2.2	2.2	0	2.2	4680500	991000	1540000		2150000
Q07021	Q07021	2	2	2	Complement component 1 Q subcomponent-binding protein, mitochondrial	C1QBP	>sp|Q07021|C1QBP_HUMAN Complement component 1 Q subcomponent-binding protein, mitochondrial OS=Homo sapiens GN=C1QBP PE=1 SV=1	1	2	2	2	1	1	0	2	1	1	0	2	1	1	0	2	12.1	12.1	12.1	31.362	282	282	3.25		1	1	2		1	1		2	7.14e-06	5	5	0	12.1	9990800	999000	1470000		7520000
Q14152	Q14152	1	1	1	Eukaryotic translation initiation factor 3 subunit A	EIF3A	>sp|Q14152|EIF3A_HUMAN Eukaryotic translation initiation factor 3 subunit A OS=Homo sapiens GN=EIF3A PE=1 SV=1	1	1	1	1	1	0	0	1	1	0	0	1	1	0	0	1	1	1	1	166.57	1382	1382	1	2					1			1	0.00064123	1	0	0	1	6097700	1220000			4880000
P62328	P62328	1	1	1	Thymosin beta-4;Hematopoietic system regulatory peptide	TMSB4X	>sp|P62328|TYB4_HUMAN Thymosin beta-4 OS=Homo sapiens GN=TMSB4X PE=1 SV=2	1	1	1	1	1	1	1	1	1	1	1	1	1	1	1	1	25	25	25	5.0526	44	44	1	4					1	1	1	1	0.0023612	25	25	25	25	4017200	1580000	808000	792000	842000
P34897	P34897	1	1	1	Serine hydroxymethyltransferase, mitochondrial	SHMT2	>sp|P34897|GLYM_HUMAN Serine hydroxymethyltransferase, mitochondrial OS=Homo sapiens GN=SHMT2 PE=1 SV=3	1	1	1	1	0	1	0	1	0	1	0	1	0	1	0	1	2.2	2.2	2.2	55.992	504	504	2.5		1	1				1		1	0.0014294	0	2.2	0	2.2	3763700		1150000		2620000
Q9NNX1	Q9NNX1	1	1	1	Tuftelin	TUFT1	>sp|Q9NNX1|TUFT1_HUMAN Tuftelin OS=Homo sapiens GN=TUFT1 PE=2 SV=1	1	1	1	1	1	0	0	0	1	0	0	0	1	0	0	0	2.8	2.8	2.8	44.263	390	390	4				1		1				0.00098428	2.8	0	0	0	1122300	1120000
P69905	P69905	2	1	1	Hemoglobin subunit alpha	HBA1	>sp|P69905|HBA_HUMAN Hemoglobin subunit alpha OS=Homo sapiens GN=HBA1 PE=1 SV=2	1	2	1	1	2	1	2	1	1	0	1	1	1	0	1	1	14.8	8.5	8.5	15.257	142	142	2.25	1	2		1		1		1	2	5.29e-06	14.8	6.3	14.8	8.5	6039100	1090000		3440000	1510000
Q12906	Q12906	5	5	5	Interleukin enhancer-binding factor 3	ILF3	>sp|Q12906|ILF3_HUMAN Interleukin enhancer-binding factor 3 OS=Homo sapiens GN=ILF3 PE=1 SV=3	1	5	5	5	2	0	0	4	2	0	0	4	2	0	0	4	7.4	7.4	7.4	95.337	894	894	2		6				2			4	2.66e-33	3.5	0	0	5.9	14004000	1050000			13000000
P60660;P14649	P60660;P14649	1;1	1;1	1;1	Myosin light polypeptide 6;Myosin light chain 6B	MYL6;MYL6B	>sp|P60660|MYL6_HUMAN Myosin light polypeptide 6 OS=Homo sapiens GN=MYL6 PE=1 SV=2;>sp|P14649|MYL6B_HUMAN Myosin light chain 6B OS=Homo sapiens GN=MYL6B PE=1 SV=1	2	1	1	1	0	1	1	1	0	1	1	1	0	1	1	1	8.6	8.6	8.6	16.93	151	151;208	4.75				1	3		2	1	1	0.0011866	0	8.6	8.6	8.6	11049000		1040000	5110000	4900000
Q8N1F7	Q8N1F7	3	3	3	Nuclear pore complex protein Nup93	NUP93	>sp|Q8N1F7|NUP93_HUMAN Nuclear pore complex protein Nup93 OS=Homo sapiens GN=NUP93 PE=1 SV=2	1	3	3	3	2	0	0	3	2	0	0	3	2	0	0	3	4	4	4	93.487	819	819	2		5				2			3	7.86e-08	2.8	0	0	4	5984800	1030000			4960000
Q9UQ35	Q9UQ35	2	2	2	Serine/arginine repetitive matrix protein 2	SRRM2	>sp|Q9UQ35|SRRM2_HUMAN Serine/arginine repetitive matrix protein 2 OS=Homo sapiens GN=SRRM2 PE=1 SV=2	1	2	2	2	2	1	2	2	2	1	2	2	2	1	2	2	1	1	1	299.61	2752	2752	1.12	7	1				2	1	2	3	3.14e-06	1	0.5	1	1	11818000	1030000	1030000	3350000	6410000
Q16186	Q16186	1	1	1	Proteasomal ubiquitin receptor ADRM1	ADRM1	>sp|Q16186|ADRM1_HUMAN Proteasomal ubiquitin receptor ADRM1 OS=Homo sapiens GN=ADRM1 PE=1 SV=2	1	1	1	1	1	0	0	0	1	0	0	0	1	0	0	0	3.7	3.7	3.7	42.153	407	407	4				1		1				0.0032274	3.7	0	0	0	1015200	1020000
P62873	P62873	1	1	1	Guanine nucleotide-binding protein G(I)/G(S)/G(T) subunit beta-1	GNB1	>sp|P62873|GBB1_HUMAN Guanine nucleotide-binding protein G(I)/G(S)/G(T) subunit beta-1 OS=Homo sapiens GN=GNB1 PE=1 SV=3	1	1	1	1	1	0	0	0	1	0	0	0	1	0	0	0	4.1	4.1	4.1	37.377	340	340	1	1					1				3.91e-05	4.1	0	0	0	935030	935000
Q9P0K7	Q9P0K7	1	1	1	Ankycorbin	RAI14	>sp|Q9P0K7|RAI14_HUMAN Ankycorbin OS=Homo sapiens GN=RAI14 PE=1 SV=2	1	1	1	1	1	0	0	1	1	0	0	1	1	0	0	1	1.4	1.4	1.4	110.04	980	980	2		2				1			1	0.0032367	1.4	0	0	1.4	905850	906000
Q7KZF4	Q7KZF4	1	1	1	Staphylococcal nuclease domain-containing protein 1	SND1	>sp|Q7KZF4|SND1_HUMAN Staphylococcal nuclease domain-containing protein 1 OS=Homo sapiens GN=SND1 PE=1 SV=1	1	1	1	1	1	0	0	0	1	0	0	0	1	0	0	0	1.4	1.4	1.4	102	910	910	2		1				1				0.0038141	1.4	0	0	0	844510	845000
[truncated: 2 more columns]

## Sheet: GO Biological Process
Number	p-value	Total database (T)	Your list (Q)	Q in T	(Q in T)/Q	(Q&T)/T	Term ID	Type	group	name	depth	List
103	0.00725	824	85	15	0.176	0.018	GO:0044419	BP	4	interspecies interaction between organisms	3	Q15758,P14373,P62987,P49959,P12270,Q9P035,O95373,Q12906,P28074,Q9Y5B9,Q92973,Q8WUM0,Q8TF66,O14980,Q9UQN3
104	0.00725	824	85	15	0.176	0.018	GO:0044403	BP	4	symbiosis, encompassing mutualism through parasitism	4	Q15758,P14373,P62987,P49959,P12270,Q9P035,O95373,Q12906,P28074,Q9Y5B9,Q92973,Q8WUM0,Q8TF66,O14980,Q9UQN3
112	0.00309	769	85	15	0.176	0.02	GO:0044764	BP	4	multi-organism cellular process	3	Q15758,P14373,P62987,P49959,P12270,Q9P035,O95373,Q12906,P28074,Q9Y5B9,Q92973,Q8WUM0,Q8TF66,O14980,Q9UQN3
114	0.00258	758	85	15	0.176	0.02	GO:0016032	BP	4	viral process	4	Q15758,P14373,P62987,P49959,P12270,Q9P035,O95373,Q12906,P28074,Q9Y5B9,Q92973,Q8WUM0,Q8TF66,O14980,Q9UQN3
115	0.00352	398	85	11	0.129	0.028	GO:0019058	BP	4	viral life cycle	5	Q15758,P14373,P62987,P12270,Q9P035,Q12906,Q9Y5B9,Q8WUM0,Q8TF66,O14980,Q9UQN3
481	0.0432	184	85	7	0.082	0.038	GO:0015931	BP	4	nucleobase-containing compound transport	6	P12270,Q9Y6M1,Q92900,Q92945,Q8WUM0,O75152,O14980
482	0.0129	153	85	7	0.082	0.046	GO:0050657	BP	4	nucleic acid transport	7	P12270,Q9Y6M1,Q92900,Q92945,Q8WUM0,O75152,O14980
493	0.0196	163	85	7	0.082	0.043	GO:0006403	BP	4	RNA localization	4	P12270,Q9Y6M1,Q92900,Q92945,Q8WUM0,O75152,O14980
494	0.0129	153	85	7	0.082	0.046	GO:0051236	BP	4	establishment of RNA localization	5	P12270,Q9Y6M1,Q92900,Q92945,Q8WUM0,O75152,O14980
495	0.0129	153	85	7	0.082	0.046	GO:0050658	BP	4	RNA transport	6	P12270,Q9Y6M1,Q92900,Q92945,Q8WUM0,O75152,O14980
496	0.00416	129	85	7	0.082	0.054	GO:0051028	BP	4	mRNA transport	7	P12270,Q9Y6M1,Q92900,Q92945,Q8WUM0,O75152,O14980
744	0.00414	6	85	3	0.035	0.5	GO:0071569	BP	4	protein ufmylation	9	P61960,Q9GZZ9,Q9Y3C8
745	0.00207	5	85	3	0.035	0.6	GO:1990564	BP	4	protein polyufmylation	10	P61960,Q9GZZ9,Q9Y3C8

## Sheet: GO Cellular Component
Number	p-value	Total database (T)	Your list (Q)	Q in T	(Q in T)/Q	(Q&T)/T	Term ID	Type	group	name	depth	List
13	0.00353	4138	85	38	0.447	0.009	GO:0031974	CC	5	membrane-enclosed lumen	2	Q9UQ35,Q9NR30,P14373,P62987,P28838,P28331,P49959,P09874,Q96QC0,P26599,P12270,O95373,O75533,Q92900,P14314,Q12873,P08195,Q12906,Q08J23,P52597,P28074,Q9BQA1,P80723,Q92945,Q9Y5B9,Q6PKG0,P46087,O43491,P55196,Q9UEY8,Q13151,Q8IUR6,O14980,Q9UQN3,Q5BKZ1,Q5H9R7,Q13228,O95359
16	0.0459	12640	85	73	0.859	0.006	GO:0043226	CC	5	organelle	2	P61960,Q9UQ35,P27482,Q6P996,Q15758,Q9NR30,P14373,Q9HCN4,P52732,P62987,P28838,P28331,P49959,P09874,Q96QC0,P26599,P12270,Q92828,Q9P035,Q9Y6M1,P12268,Q14247,O95373,P08758,Q9GZZ9,O75533,P60660,Q92900,P14314,Q12873,P08195,Q9NQC3,Q12906,P00387,Q08J23,P52597,P47989,P28074,P06858,Q9BQA1,P80723,Q92945,Q9Y5B9,Q6PKG0,P46087,P07197,O15067,O43491,Q53GG5,O60884,P55196,Q9Y3C8,P05455,Q9UEY8,Q92973,Q13642,Q8WUM0,…
95	0.0149	6741	85	50	0.588	0.007	GO:0005634	CC	5	nucleus	7	P61960,Q9UQ35,Q9NR30,P14373,Q9HCN4,P62987,P28838,P49959,P09874,Q96QC0,P26599,P12270,Q9Y6M1,P12268,O95373,Q9GZZ9,O75533,Q92900,Q12873,P08195,Q9NQC3,Q12906,Q08J23,P52597,P28074,Q9BQA1,P80723,Q92945,Q9Y5B9,Q6PKG0,P46087,O43491,P55196,P05455,Q9UEY8,Q92973,Q13642,Q8WUM0,Q13151,Q8IUR6,O14980,Q9UQN3,Q9H093,Q5BKZ1,Q5H9R7,Q13228,P31948,O95359
145	0.00751	4082	85	37	0.435	0.009	GO:0043233	CC	5	organelle lumen	3	Q9UQ35,Q9NR30,P14373,P62987,P28838,P49959,P09874,Q96QC0,P26599,P12270,O95373,O75533,Q92900,P14314,Q12873,P08195,Q12906,Q08J23,P52597,P28074,Q9BQA1,P80723,Q92945,Q9Y5B9,Q6PKG0,P46087,O43491,P55196,Q9UEY8,Q13151,Q8IUR6,O14980,Q9UQN3,Q5BKZ1,Q5H9R7,Q13228,O95359
147	0.000189	3709	85	38	0.447	0.01	GO:0044428	CC	5	nuclear part	4	Q9UQ35,Q9NR30,P14373,P62987,P28838,P49959,P09874,Q96QC0,P26599,P12270,O95373,O75533,Q92900,Q12873,P08195,Q9NQC3,Q12906,Q08J23,P52597,P28074,Q9BQA1,P80723,Q92945,Q9Y5B9,Q6PKG0,P46087,O43491,P55196,Q9UEY8,Q8WUM0,Q13151,Q8IUR6,O14980,Q9UQN3,Q5BKZ1,Q5H9R7,Q13228,O95359
183	0.00532	4026	85	37	0.435	0.009	GO:0070013	CC	5	intracellular organelle lumen	4	Q9UQ35,Q9NR30,P14373,P62987,P28838,P49959,P09874,Q96QC0,P26599,P12270,O95373,O75533,Q92900,P14314,Q12873,P08195,Q12906,Q08J23,P52597,P28074,Q9BQA1,P80723,Q92945,Q9Y5B9,Q6PKG0,P46087,O43491,P55196,Q9UEY8,Q13151,Q8IUR6,O14980,Q9UQN3,Q5BKZ1,Q5H9R7,Q13228,O95359
184	0.000224	3398	85	36	0.424	0.011	GO:0031981	CC	5	nuclear lumen	5	Q9UQ35,Q9NR30,P14373,P62987,P28838,P49959,P09874,Q96QC0,P26599,P12270,O95373,O75533,Q92900,Q12873,P08195,Q12906,Q08J23,P52597,P28074,Q9BQA1,P80723,Q92945,Q9Y5B9,Q6PKG0,P46087,O43491,P55196,Q9UEY8,Q13151,Q8IUR6,O14980,Q9UQN3,Q5BKZ1,Q5H9R7,Q13228,O95359
185	7.61e-05	2792	85	33	0.388	0.012	GO:0005654	CC	5	nucleoplasm	6	Q9UQ35,Q9NR30,P14373,P62987,P28838,P49959,P09874,Q96QC0,P26599,P12270,O95373,O75533,Q92900,Q12873,P08195,Q12906,P52597,P28074,Q9BQA1,P80723,Q92945,Q9Y5B9,Q6PKG0,O43491,P55196,Q9UEY8,Q13151,Q8IUR6,O14980,Q9UQN3,Q5BKZ1,Q5H9R7,O95359

## Sheet: GO Molecular Function
Number	p-value	Total database (T)	Your list (Q)	Q in T	(Q in T)/Q	(Q&T)/T	Term ID	Type	group	name	depth	List
58	0.0381	5906	85	45	0.529	0.008	GO:1901363	MF	7	heterocyclic compound binding	3	Q9UQ35,Q5T2N8,Q6P996,Q9NR30,P14373,Q9HCN4,P52732,P84090,P49959,P09874,Q96QC0,P26599,P12270,Q9Y6M1,P12268,Q9GZZ9,O75533,Q92900,P14314,Q12873,P08195,Q9NQC3,Q12906,P00387,Q08J23,P52597,P47989,P80723,Q92945,Q9Y5B9,Q6PKG0,P46087,O15067,O60884,P05455,P17812,Q92973,Q13151,O75152,Q8IUR6,O14980,Q9Y6B6,Q9H093,Q5BKZ1,P31948
81	0.0375	10420	85	65	0.765	0.006	GO:0005515	MF	7	protein binding	3	Q6ZMT1,Q9UQ35,P27482,Q15758,Q9NR30,Q86SG5,P14373,Q9HCN4,P52732,P62987,P84090,P28331,P49959,P09874,P26599,P12270,Q92828,Q9P035,Q9Y6M1,P12268,Q14247,O95373,Q9GZZ9,O75533,P60660,Q92900,P14314,Q12873,P08195,Q9NQC3,Q12906,P52597,P47989,P28074,P06858,Q9BQA1,P80723,Q9Y5B9,Q6PKG0,P46087,P07197,O43491,Q53GG5,O60884,P55196,Q9Y3C8,P05455,Q9UEY8,Q92973,Q13642,Q8WUM0,Q13151,Q8TF66,O75152,Q8IUR6,O14980,Q9UQN3,…
160	3.01e-08	1579	85	29	0.341	0.018	GO:0003723	MF	7	RNA binding	5	Q9UQ35,Q9NR30,P84090,P09874,Q96QC0,P26599,P12270,Q9Y6M1,P12268,O75533,Q92900,P14314,Q12873,P08195,Q9NQC3,Q12906,Q08J23,P52597,Q92945,Q9Y5B9,Q6PKG0,P46087,P05455,Q92973,Q13151,O75152,O14980,Q5BKZ1,P31948
168	7.15e-09	1170	85	26	0.306	0.022	GO:0044822	MF	7	poly(A) RNA binding	6	Q9UQ35,Q9NR30,P84090,P09874,Q96QC0,P26599,P12270,Q9Y6M1,O75533,Q92900,Q12873,P08195,Q9NQC3,Q12906,Q08J23,P52597,Q92945,Q9Y5B9,Q6PKG0,P46087,P05455,Q92973,Q13151,O75152,Q5BKZ1,P31948

## Sheet: Clusters
Cluster	Score (Density*#Nodes)	Nodes	Edges	Associated GO terms	Node IDs
1	4	4	6	RNA splicing	HNRNPA0, KHSRP, HNRNPF, PTBP1
2	3	3	3	ribonucleotide biosynthetic process	NME2, PFAS, CTPS1

## Sheet: Top 20
Accession	Name	Symbol	lntensity	bioSmt3 modified	SUMOylated	bioUb modified (11)	Ubiquitinated (12)
Q9GZZ9	Ubiquitin-like modifier-activating enzyme 5	UBA5	2298500000	Y	-	-	Y
Q8IUR6	CREB3 regulatory factor	CREBRF	909000000	Y	-	-	-
O95359	Transforming acidic coiled-coil-containing protein 2	TACC2	369000000	-	-	-	Y
P00387	NADH-cytochrome b5 reductase 3	CYB5R3	73500000	-	1	-	Y
Q13228	Selenium-binding protein 1	SELENBP1	54600000	-	1	Y	-
Q92945	Far upstream element-binding protein 2	KHSRP	41100000	-	3	Y	Y
Q5SWX8	Protein odr-4 homolog	ODR4	34450000	-	-	-	-
Q5VU13	V-set and immunoglobulin domain-containing protein 8	VSIG8	33700000	-	-	-	-
Q6ZMT1	SH3 and cysteine-rich domain-containing protein 2	STAC2	30200000	-	-	-	-
Q15758	Neutral amino acid transporter B(0)	SLC1A5	26050000	-	4,1	-	Y
P27482	Calmodulin-like protein 3	CALML3	17100000	Y	-	-	-
Q13410	Butyrophilin subfamily 1 member A1	BTN1A1	16900000	-	-	-	-
Q6P996;Q6P474	Pyridoxal-dependent decarboxylase domain-containing protein 1	PDXDC1;PDXDC2P	16800000	-	-	-	Y
P52597	Heterogeneous nuclear ribonucleoprotein F	HNRNPF	16250000	-	1,3,5,6,7,1	-	Y
Q5T2N8;Q5T9A4	ATPase family AAA domain-containing protein 3C,B	ATAD3C;ATAD3B	15800000	-	-	-	Y
P47989	Xanthine dehydrogenase/oxidase	XDH	14700000	-	-	-	-
Q8TF66	Leucine-rich repeat-containing protein 15	LRRC15	13000000	-	-	-	-
P17812	CTP synthase 1	CTPS1	11325000	-	-	-	-
P49959	Double-strand break repair protein MRE11A	MRE11A	10700000	Y	1,5,7,8,9,10	Y	-
O60884	DnaJ homolog subfamily A member 2	DNAJA2	10560000	Y	-	-	Y
(1) Galisson et al., 2011
(2) Hendrick et al., 2014
(3) Ganesan et al., 2007
(4) Becker et al., 2013
(5) Bruderer et al., 2011
(6) Hendrick et al., 2015a
(7) Tammsalu et al., 2015
(8) Tatham et al., 2011
(9) Xiao et al., 2015
(10) Golebiowski et al., 2011
(11) Lectez et al., 2014
(12) Kim et al., 2011
